# Supplementary material for: Investigating the Adipogenic Effects of Different Tissue-Derived Decellularized Matrices
Source: Front Bioeng Biotechnol. 2022 Apr 14;10:872897. doi: 10.3389/fbioe.2022.872897 (PMC9046558; doi:10.3389/fbioe.2022.872897)
Supplement: Supplementary file 2 [file DataSheet1.XLSX]

## Sheet: ADM-R1vsDAM-R1_All
ID	ADM-R1a-0507	ADM-R1b-0507	ADM-R1c-0507	DAM-R1c-0205	DAM-R1a-0330	DAM-R1b-0330	Log2FoldChange	pvalue	qvalue
Crabp1	131.646	214.616	145.603	5837.13	8958.72	6354.54	-5.42495	5.21962e-40	8.96314e-36
Hmga2	50.3879	61.2688	111.59	3279.31	5097.36	5896.48	-5.99672	2.18816e-38	1.87875e-34
Btc	7.24181	11.4722	7.28446	500.378	1283.11	1550.67	-6.98324	3.77084e-28	2.15843e-24
Cacna1i	0	0	0	119.828	526.275	736.243	-11.8752	2.77131e-19	1.18972e-15
Agtr2	7.45413	49.4413	38.4026	1137.14	8505.62	8461.11	-7.56298	4.35129e-19	1.49441e-15
Mfge8	174852	128916	111792	16466.6	11155	7449.48	3.56669	6.57506e-19	1.88178e-15
Ntn1	618.172	670.705	443.935	3670.21	6350.4	6890.32	-3.28646	5.30521e-18	1.30144e-14
Slc14a1	98.16	115.481	149.023	872.856	2451.94	2838.54	-4.08582	1.22136e-17	2.62164e-14
Nptx1	36.0253	98.9076	19.5198	965.746	3200.76	4826.41	-5.85904	4.79251e-17	9.14412e-14
Slc5a3	113.756	199.64	170.769	1058.75	2232.41	2482.93	-3.57493	1.98638e-16	3.41101e-13
Tnn	3419.5	2701.44	509.085	72.3262	50.1216	25.2124	5.4858	2.75563e-16	4.30178e-13
Dlk1	2769.15	2746.42	738.771	25770.2	140263	131583	-5.57235	6.36072e-16	9.1022e-13
Spp1	3098.21	4669.78	2428.41	27238.9	25844.7	23235	-2.90391	9.01814e-16	1.19123e-12
Camk4	1205.06	525.454	778.201	46.746	12.0322	28.4676	4.83521	1.78537e-15	2.18988e-12
Pcdhgc3	368.402	617.512	383.763	2488.66	4243.29	4943.16	-3.09109	2.61702e-15	2.99597e-12
Npy	1589.01	1070.3	1169.09	154.156	71.1742	53.7344	3.7758	7.97147e-15	8.55538e-12
Neto2	35.6855	27.6805	11.0557	386.665	993.406	765.854	-4.84239	1.33392e-14	1.34742e-11
Cpe	1762.5	2307.68	943.151	10910.1	19869.2	16193.4	-3.22784	1.44618e-14	1.37966e-11
A2m	2045.82	1954.52	1253.38	164.279	58.1444	205.811	3.61349	5.01143e-14	4.52928e-11
Ccnd1	464.174	967.41	1064.24	5238.71	6301.28	8988.34	-3.03985	8.30504e-14	7.1307e-11
Frem1	55.1499	95.7289	76.9828	644.679	758.841	1307.68	-3.57066	3.6704e-13	3.00133e-10
Aqp5	1270.56	556.553	203.583	11.92	10.026	22.7651	5.49022	5.00354e-13	3.90549e-10
Ghr	942.231	891.29	876.8	3377.79	6947.85	7008.82	-2.67695	5.99484e-13	4.4758e-10
Ptprn	343.255	637.007	191.493	2817.17	3727.04	3844.94	-3.14771	6.45139e-13	4.61597e-10
Tagln	19481.9	16295.7	7665.05	2235.32	927.25	794.058	3.45659	1.94641e-12	1.33695e-09
Lrrc15	32034.7	18149.9	18254.7	4679	3802.22	3580.76	2.50431	4.10581e-12	2.71173e-09
Igfbp2	10647.8	9789.99	1673.3	494.366	473.146	226.236	4.21094	4.4445e-12	2.8267e-09
Mmp9	2793.2	3093.97	1754.92	13929.4	11747.5	14976.8	-2.41129	7.50853e-12	4.60487e-09
H2-M2	636.446	1347.45	4170.33	156.45	74.1819	88.3799	4.2678	9.30564e-12	5.38751e-09
Ncoa4	234.53	357.878	412.411	1641.26	1697.12	2294.61	-2.48664	9.41215e-12	5.38751e-09
Cemip	368.325	534.372	252.759	19.3553	6.01715	17.3397	4.73939	1.09914e-11	6.08852e-09
Acp5	10149.3	8286.99	6772.51	1603.04	1518.68	629.74	2.74846	1.50783e-11	8.09141e-09
Dusp4	68.3917	188.004	134.702	843.339	1162.82	1543.85	-3.18079	1.84145e-11	9.58222e-09
Tmem160	5892.58	3836.53	7545.56	1201	838.032	495.52	2.76874	1.91954e-11	9.69479e-09
Ppl	47.8322	51.9205	39.7761	311.343	894.166	735.898	-3.7951	2.63808e-11	1.29432e-08
Nrg1	975.605	685.839	712.069	43.1868	15.04	86.7783	4.0259	4.00153e-11	1.90873e-08
Unc5a	139.973	182.356	149.179	667.848	1255.04	1546.88	-2.87853	5.06268e-11	2.26308e-08
Kif26b	2257.47	2031.9	1514.33	212.962	142.348	434.75	2.87509	5.07843e-11	2.26308e-08
Clec4d	4302.28	3539.78	5499.82	1170.57	639.552	617.885	2.45777	5.13977e-11	2.26308e-08
Mmd	544.173	790.765	679.535	2201.05	5553.46	3961.88	-2.53975	7.15475e-11	3.07154e-08
Adamts12	85.098	122.438	210.196	586.066	1586.85	2481.67	-3.47697	1.57113e-10	6.58037e-08
Peg10	76.6949	175.25	84.3312	427.415	2634.39	6599.94	-4.843	1.71369e-10	7.00656e-08
Ier3	2747.99	4075.4	5905.03	1013.47	626.521	739.506	2.41893	1.85416e-10	7.40458e-08
Fmod	10687.2	7897.89	3461.64	1394.99	525.276	630.623	3.11117	1.9297e-10	7.53109e-08
Fbln7	6494.99	3113.81	3984.62	1107.32	575.397	548.112	2.60691	2.1612e-10	8.08505e-08
Ncam1	10584.6	7257.29	12950.5	1902.43	1595.87	2650.2	2.32406	2.16581e-10	8.08505e-08
Siglec1	1307.99	908.646	833.584	4165.31	4184.15	8104.88	-2.43142	2.31335e-10	8.45209e-08
Pth1r	4749.31	3264.98	3066.99	954.885	815.979	843.79	2.08318	2.45035e-10	8.76612e-08
Ugt1a7c	156.756	234.288	192.455	951.557	1149.79	1189.66	-2.49493	2.52129e-10	8.83583e-08
Add2	50.0459	26.6566	31.348	280.132	559.356	678.291	-3.80827	3.02561e-10	1.03911e-07
Sema3a	87.3222	90.0652	93.8076	442.698	721.752	1887.82	-3.49105	3.69789e-10	1.2451e-07
Lrrc32	4849.83	4778.42	3146.41	1067.81	1023.48	970.541	2.06069	4.2112e-10	1.39067e-07
Rspo4	0	0	0	37.3592	70.1721	194.177	-9.68003	4.39182e-10	1.42295e-07
Grik5	2038.59	1511.27	1248.53	265.827	394.957	335.269	2.26824	5.47133e-10	1.73988e-07
Pmepa1	13724.7	10738.1	23925	3919.75	2142.2	2275.58	2.53685	6.02539e-10	1.88124e-07
Wnt5a	312.153	372.881	349.994	1105.23	1706.14	2703.59	-2.41337	7.27185e-10	2.22986e-07
Scand1	8494.57	6284.07	14233.7	2291.2	1636.97	1077.61	2.53493	9.0698e-10	2.7324e-07
Hba-a1	3614.79	3430.1	5593.57	905.44	694.684	248.658	2.77317	9.33464e-10	2.7637e-07
Ltf	194.865	157.069	176.812	11.3406	6.01572	6.66126	4.43519	1.06477e-09	3.09903e-07
Sfn	1542.41	1379.61	975.537	318.989	219.533	179.085	2.44061	1.09433e-09	3.13197e-07
Mcm4	284.738	496.329	393.297	1363.23	1901.61	2341.14	-2.25469	1.14795e-09	3.20672e-07
Btbd17	1882.11	1569.05	2310.28	460.135	276.671	125.664	2.73959	1.17304e-09	3.20672e-07
Matk	5580.44	3821.49	5621.36	1422.09	954.314	622.302	2.32467	1.17647e-09	3.20672e-07
Aqp2	958.564	490.72	209.574	45.9307	19.0482	22.3512	4.24061	1.28356e-09	3.44395e-07
Shisa8	0.110066	12.3175	0.113677	159.912	691.673	408.751	-6.57935	1.40546e-09	3.71301e-07
Mamdc2	4426.75	6263.13	7074.17	1757.64	1123.73	1261.54	2.10002	1.72473e-09	4.44241e-07
Hmga1-rs1	361.162	368.317	429.318	1453.85	1722.18	1527.11	-2.02068	1.7333e-09	4.44241e-07
Irx1	612.121	501.071	416.249	1755.8	2564.22	1929.12	-2.03031	1.77501e-09	4.48242e-07
Megf6	2844.34	1941.85	689.453	284.604	101.249	207.783	3.20379	1.81956e-09	4.51304e-07
Gpd1	253.522	394.614	126.545	1346.24	10296	2228.14	-4.16151	1.8397e-09	4.51304e-07
Col12a1	32776	24683.1	12187.2	4888.88	2811.82	4663.28	2.49381	1.88119e-09	4.54983e-07
2610528A11Rik	210.538	305.847	218.965	20.976	10.026	14.1997	4.00939	3.23443e-09	7.71412e-07
Gngt2	3361.13	2453.38	2807.13	890.871	731.775	574.394	1.97226	3.51863e-09	8.27698e-07
Itga11	7099.96	3786.83	2800.1	1128.24	446.084	487.339	2.73051	3.64642e-09	8.46166e-07
Rpl34-ps1	7562.88	6153.47	4338.3	1796.2	1070.6	821.098	2.29136	3.77166e-09	8.63559e-07
Myl9	9703.17	7494.97	3734.63	1766.57	1021.48	791.092	2.54793	4.13598e-09	9.34514e-07
Gabrg3	2.40604	4.51021	0.0761337	49.3406	170.414	346.383	-6.25299	4.24489e-09	9.46665e-07
Edil3	278.597	283.99	234.606	1018.81	1097.66	1733.65	-2.27155	4.36289e-09	9.60506e-07
Mob1a	1191.11	2110.31	1695.81	6115.13	5897.3	8522.5	-2.03881	5.62888e-09	1.22353e-06
Trim29	957.776	854.37	946.524	214.989	120.293	75.4686	2.74655	7.66167e-09	1.64458e-06
Pld5	0	0	0	22.9482	92.2206	71.3331	-8.98811	8.90871e-09	1.88865e-06
Prr7	2164	1055.33	1106.62	273.117	344.835	238.394	2.33672	9.16067e-09	1.91838e-06
Kcnk3	24.0565	40.349	37.2528	81.368	1134.75	1430.08	-4.69748	9.91701e-09	2.05174e-06
Eif2s3y	0	0	0	1222.59	1464.55	0	-12.8338	1.15295e-08	2.35695e-06
Syt11	3235.81	3049.16	7057.09	1110.34	841.04	856.506	2.24819	1.1852e-08	2.39438e-06
Serpine1	4405.23	7621.87	5991.86	1941.19	1098.67	958.391	2.17192	1.34058e-08	2.67679e-06
Col4a5	362.301	466.279	214.291	1061.96	2719.59	1869.91	-2.43742	1.4466e-08	2.85529e-06
Dmkn	852.334	617.655	327.376	86.7801	54.1317	29.7139	3.39454	1.46994e-08	2.86839e-06
Ddx3y	0	0	0	1107.26	1277.09	0	-12.6614	1.5006e-08	2.89532e-06
Vcan	2215.8	3350.25	2498.06	6666.06	15372.3	17304.4	-2.28645	1.59345e-08	3.04031e-06
Taf10	8599.63	6146.62	7264.32	2313.51	2100.09	1448.95	1.90859	1.69139e-08	3.19171e-06
Hapln3	359.753	215.987	240.619	24.9526	23.055	9.49039	3.82107	1.82482e-08	3.40606e-06
Myh4	0	0	0	62761.7	2299.58	0	-17.4315	1.92033e-08	3.5458e-06
Gpnmb	54666.6	61142.1	78152.4	22105.1	15628.9	13646.7	1.91646	2.11007e-08	3.84423e-06
Crispld2	4340.47	2905.98	4547.33	1253.79	661.606	992.343	2.0196	2.12673e-08	3.84423e-06
Tril	1823.46	1725.97	1451.74	4339.09	6633.08	8410.03	-1.95433	2.19688e-08	3.92966e-06
Cfap161	142.376	161.648	187.558	8.86955	11.0248	2.00188	4.47379	2.31698e-08	4.10178e-06
Tcirg1	29343.2	24005.5	21725.6	6745.57	7849.03	7290.7	1.77835	2.4432e-08	4.28108e-06
Nwd2	0	0	0	9.28723	162.39	134.462	-9.70163	2.56465e-08	4.44851e-06
Bola2	2645.15	2324.18	7313.14	894.953	678.646	419.038	2.62369	2.62202e-08	4.50254e-06
Adm2	406.538	434.051	320.027	54.8875	15.0391	19.2898	3.69454	2.7116e-08	4.61025e-06
Jund	46638.4	39669.7	54221.2	15535.7	12824.1	8299.34	1.93862	2.87825e-08	4.84562e-06
Tfr2	852.288	549.567	304.529	84.51	32.0798	26.735	3.56983	3.06196e-08	5.10484e-06
Wisp2	27412	17391.4	15055.5	3870.09	795.934	3556.29	2.8638	3.23926e-08	5.34852e-06
Wisp1	2381.99	1492.95	4387.1	743.623	370.901	413.145	2.43463	3.55638e-08	5.8162e-06
Gpr149	0	0	0	30.2461	33.0823	85.2272	-8.65967	3.61944e-08	5.86349e-06
Dhx9	470.165	1005.52	1188.08	3040.63	3979.65	5308.46	-2.21034	3.75455e-08	6.02553e-06
B3gat1	0.0159069	0.0128754	1.15241	8.49059	167.405	263.091	-8.14046	3.98689e-08	6.33916e-06
Col8a2	15349.3	7930.32	6120.74	2017.51	326.796	1007.26	3.13265	4.33486e-08	6.8292e-06
Pvalb	0	0	0	11453.8	514.251	0	-14.9888	4.4243e-08	6.90673e-06
Sema7a	2560.09	3551.08	1723.66	9769.53	9040.92	12100.3	-1.98008	4.61111e-08	7.13351e-06
Fam19a1	0.163706	9.25561	18.8793	208.131	302.734	312.856	-4.83717	4.80255e-08	7.36334e-06
Cd59a	1006.86	1334.51	908.141	268.417	270.655	161.049	2.21455	4.90654e-08	7.45621e-06
Adra2c	114.744	83.2098	109.426	3.97277	6.01355	2.88834	4.54185	4.96686e-08	7.48166e-06
Nat9	3100.48	2189.02	2882.85	936.51	765.857	677.198	1.77985	5.3738e-08	7.95263e-06
Nrp	231.068	197.662	1361.86	37.7385	32.0778	23.0891	4.26297	5.37401e-08	7.95263e-06
Cdk18	7134.95	6503.32	7574.57	2646.82	1704.13	1706.29	1.80807	5.41949e-08	7.95263e-06
Comp	351.594	639.278	131.406	33.2296	13.0331	7.21113	4.38314	5.46477e-08	7.95263e-06
Selm	23083.4	13109.4	12695.8	5251.91	3167.68	2465.27	2.16713	5.73601e-08	8.21556e-06
Mybpc2	0	0	0	7772.96	354.865	0	-14.4305	5.74113e-08	8.21556e-06
Chrna1	3.55461	2.34213	2.4429	120.348	66.1621	74.897	-4.9177	5.92056e-08	8.4023e-06
Myl1	7.15306	9.14366	2.56292	16092.6	676.645	6.3956	-9.77079	6.07991e-08	8.55773e-06
Ddah1	2861.39	2711.94	2825.15	873.954	637.548	984.205	1.75013	6.1562e-08	8.59466e-06
Tlr9	162.523	77.5203	162.265	675.977	642.56	1131.37	-2.60576	6.57883e-08	9.05269e-06
Gadd45g	8862.56	7448.74	2719.59	1546.93	1037.52	1227.83	2.31943	6.62867e-08	9.05269e-06
Cebpb	5479	5128.41	11556.4	2023.64	1567.8	875.808	2.3107	6.64244e-08	9.05269e-06
Pank3	446.182	742.292	758.823	1711.65	3327.07	2782.05	-2.00555	7.53759e-08	1.01918e-05
Matn4	3490.25	3017.85	2197.48	694.388	96.2372	182.729	3.16016	8.20161e-08	1.0952e-05
Faim2	473.203	279.432	154.2	33.9465	11.0291	15.6109	3.89386	8.32951e-08	1.0952e-05
Sap25	3657.64	2910.51	2389.89	605.436	1008.44	876.854	1.84666	8.34805e-08	1.0952e-05
Il1rap	140.089	251.624	257.288	709.535	1156.8	1401.32	-2.33132	8.35493e-08	1.0952e-05
Dusp6	572.971	855.541	1464.59	3595.83	3742.07	4787.83	-2.0673	8.59128e-08	1.11765e-05
Acap2	666.162	827.809	1130.38	2676.19	2843.9	4256.87	-1.89737	8.90121e-08	1.14926e-05
Zbtb7c	778.389	671.954	687.98	172.329	129.314	122.153	2.33371	8.96855e-08	1.14931e-05
Prss46	553.353	263.35	286.376	50.6207	32.0788	30.6213	3.27805	1.13071e-07	1.43827e-05
Pm20d2	0.0541236	2.28181	2.36376	36.5825	117.282	96.091	-5.61851	1.24992e-07	1.5782e-05
Nov	11972.9	10667.6	10933.8	4158.64	1627.95	1556.9	2.1927	1.26773e-07	1.58901e-05
Grb14	90.934	123.442	83.0863	460.472	687.666	617.324	-2.5677	1.34971e-07	1.67951e-05
Lrig1	857.319	878.543	668.806	2277.3	2624.36	2850.33	-1.68858	1.39758e-07	1.72656e-05
Rbl2	394.673	469.875	487.064	1435.42	1376.34	1868.55	-1.79179	1.43879e-07	1.76477e-05
Cpne1	511.911	811.531	685.542	1891.97	2255.47	2708.63	-1.77073	1.47965e-07	1.80202e-05
Thbs1	10155.4	9745.13	10647.5	3815.55	2038.95	2914.01	1.80052	1.62675e-07	1.96722e-05
Mybpc1	2.3818	0.0521026	3.51057	3144.52	101.25	7.88287	-9.00358	1.65684e-07	1.97766e-05
Anln	142.492	381.85	163.731	897.818	1217.95	1575.34	-2.42255	1.65841e-07	1.97766e-05
Mb	0.0299751	2.22151	0.0309193	3518.63	83.2058	3.39133	-10.3783	1.7818e-07	2.09225e-05
Nenf	15905.5	10940.1	10957.9	4268.09	3799.21	2441.27	1.84695	1.78678e-07	2.09225e-05
Kdm5d	0	0	0	384.532	681.646	0	-11.5004	1.79106e-07	2.09225e-05
LOC108169013	5845.73	4004.98	2706.27	16000.1	14469.1	15722.3	-1.87911	1.89157e-07	2.19473e-05
Rgs16	144.94	390.101	365.514	1820.93	1268.08	1162.47	-2.23856	2.23745e-07	2.57862e-05
Prkg2	126.781	124.718	141.891	728.999	733.779	505.379	-2.32183	2.3432e-07	2.68249e-05
Dck	325.42	659.072	472.692	1655.7	1560.79	2233.86	-1.9029	2.36815e-07	2.6931e-05
Kitl	247.756	577.157	574.774	1124.4	2548.18	3591.69	-2.37539	2.87579e-07	3.24889e-05
Il3ra	19386.3	12218.1	15845.6	5738.03	4517.95	3606.19	1.77523	2.93009e-07	3.2886e-05
Stra6l	629.037	729.647	793.738	183.525	130.317	149.974	2.2128	2.98065e-07	3.31422e-05
Uty	0	0	0	368.627	492.188	0	-11.1916	2.99152e-07	3.31422e-05
Igfbp3	14198.1	13994.8	11418.5	4555.57	4249.3	4119.36	1.6158	3.07518e-07	3.38506e-05
Zfp771	6011.98	4187.4	3495.18	1385.02	1560.78	1055.95	1.77495	3.21751e-07	3.51917e-05
Otof	671.948	549.585	562.909	147.721	63.1552	63.5483	2.69861	3.25328e-07	3.53578e-05
Tulp1	503.263	352.177	322.435	71.5855	38.0935	25.9938	3.11441	3.40208e-07	3.67424e-05
Dapk3	4662.13	3969.2	4112.06	1548.49	1464.55	1067.94	1.64276	3.51879e-07	3.77654e-05
F7	8099.85	6428.29	7163.29	2785.54	1661.03	1016.81	1.9892	3.63909e-07	3.8814e-05
Car3	496.533	3430.47	301.02	14107	59116.3	12573.9	-4.34269	3.71847e-07	3.94157e-05
Acvr1b	124.53	236.56	190.025	635.067	863.093	1167.32	-2.27321	3.93392e-07	4.14438e-05
Cpxm2	8471.54	7822.73	1433.96	1046.85	197.482	229.185	3.58841	4.02523e-07	4.21471e-05
Pdha1	939.865	996.319	896.055	2439.91	3096.51	2874.28	-1.57013	4.23247e-07	4.40485e-05
Sod3	21033.9	14289.2	9471.45	5292.84	2499.06	2399.28	2.13593	4.46092e-07	4.61463e-05
Fez1	515.37	629.11	381.404	1557.97	2103.1	1508.29	-1.7599	4.57838e-07	4.70778e-05
Sbsn	3497.33	2527.21	1730.87	765.832	857.077	493.334	1.87381	4.93225e-07	5.0312e-05
Sypl2	0	0	0	1008.9	42.1062	1.14186	-11.4806	4.9515e-07	5.0312e-05
Bub1b	248.817	417.767	233.457	982.778	1245.02	1329.19	-1.98201	5.18053e-07	5.23295e-05
LOC108168925	50.5379	47.587	475.352	3.14869	2.00618	6.1682	5.61286	5.23646e-07	5.25851e-05
Lmnb1	197.566	743.193	381.345	1621.99	2254.47	2311.04	-2.22602	5.31672e-07	5.30807e-05
2010111I01Rik	4037.97	3779.84	3617.76	1456.36	1259.05	1185.79	1.55142	5.41516e-07	5.37509e-05
Tbx3	137.63	188.161	194.787	378.593	1146.78	1536.5	-2.55546	5.69275e-07	5.61816e-05
LOC108167320	1902.29	1336.97	1368.75	431.7	489.186	502.569	1.69446	6.31889e-07	6.20045e-05
Pcdhgb6	41.8239	34.6825	38.5013	207.3	336.816	351.137	-2.95719	6.39301e-07	6.23754e-05
Isg20	2330.31	1631.35	1302.68	657.07	413.002	342.587	1.89746	6.46966e-07	6.25077e-05
Col8a1	9733.47	10483	27128.8	4351.74	1053.56	1971.04	2.68213	6.47937e-07	6.25077e-05
Pcdhga2	2.3818	0.0521026	3.51057	34.182	106.255	90.8571	-5.19536	6.7127e-07	6.4397e-05
Arhgap32	109.04	184.76	300.39	532.427	1278.1	1601.68	-2.52101	7.35961e-07	6.98783e-05
Mt2	5043.8	7042.48	11621.4	2861.64	1408.42	1316.92	2.08509	7.36546e-07	6.98783e-05
Nid1	9306.43	12181	7604.79	25688.7	30199.2	35291.8	-1.64807	7.42746e-07	7.00793e-05
Ms4a4a	31.3823	82.0357	171.535	445.15	784.903	1147.92	-3.0591	7.64971e-07	7.17819e-05
Csf2rb2	6561	5939.93	7076.64	2684.43	1814.4	1991.37	1.59273	7.76716e-07	7.2278e-05
Actn2	0	0	0	3267.12	45.1133	0	-13.1352	7.78676e-07	7.2278e-05
Dcaf7	1038.04	1543.53	1582.69	3703.95	4166.1	5158.37	-1.64547	8.22696e-07	7.59534e-05
AA467197	772.526	1032.06	846.74	285.551	112.274	112.279	2.37648	8.27866e-07	7.6022e-05
Ccna2	193.91	513.47	228.669	1009.16	1537.73	1626.26	-2.1558	8.5604e-07	7.8191e-05
Polr2l	1659.79	1602.54	2815.3	746.702	557.352	486.655	1.76269	8.68714e-07	7.89288e-05
Acta1	5.05235	39.0412	28.7973	103642	2765.71	3.39898	-10.5038	8.91817e-07	8.03127e-05
Hba-a2	177.282	208.045	1331.76	53.8883	33.081	23.7828	3.95013	8.93299e-07	8.03127e-05
Frmd4a	706.832	1140.58	1060.74	2473.5	2963.19	4229.12	-1.73269	9.1515e-07	8.18487e-05
Rhov	749.642	694.979	460.794	166.02	79.1942	111.7	2.41421	9.55338e-07	8.50004e-05
Depdc1a	16.8013	25.296	14.5427	103.077	244.592	287.511	-3.47926	9.69494e-07	8.55775e-05
Rad21	956.77	1601.25	1754.63	3991.53	4558.05	5517.65	-1.70562	9.74857e-07	8.55775e-05
Ccdc12	7656.19	5841.8	5830.75	2664.44	1917.65	1550.97	1.656	9.76776e-07	8.55775e-05
Ndufa2	5523.23	4660.86	11878.7	2413	1557.78	1042.34	2.13775	1.0066e-06	8.75276e-05
S100a1	6073.12	4793.55	6566.67	2316.81	1733.2	1103.86	1.75808	1.00923e-06	8.75276e-05
Nupr1	8857.81	6357.83	4469.41	2512.33	1552.77	1133.12	1.92093	1.02305e-06	8.78495e-05
Hmga1	7360.91	6961.62	6439.3	18513	22640.9	18740.5	-1.52846	1.02317e-06	8.78495e-05
Gcnt4	21.7775	108.06	24.3012	434.068	508.233	603.909	-3.32214	1.03442e-06	8.83732e-05
Atp2a1	86.0486	47.4863	97.2924	42827.6	2158.24	28.8955	-7.60513	1.04863e-06	8.91437e-05
Atp5e	9230.01	6930.62	21367.9	3878.21	1958.75	1445.12	2.36549	1.06139e-06	8.9466e-05
Dpep3	373.273	343.063	1093.97	78.462	104.251	64.3498	2.87197	1.06656e-06	8.9466e-05
Rpl21	15769.4	11385.8	25618.4	5988.75	4764.55	3727.7	1.86563	1.06805e-06	8.9466e-05
Hmg20b	8305.44	6079.62	5583.03	2359.91	2388.79	1864.56	1.59426	1.0884e-06	9.07281e-05
Scn4a	0	0	0	512.209	26.0673	2.6272	-10.5204	1.09383e-06	9.07401e-05
Ampd1	0	0	0	893.525	48.1208	0.396663	-11.3211	1.12059e-06	9.25132e-05
Gm29975	48.1591	57.9877	1604.44	7.1063	12.0283	9.73629	5.86856	1.13926e-06	9.36045e-05
Krt19	528.684	931.592	820.213	177.824	157.382	189.805	2.1177	1.15935e-06	9.48014e-05
Drd4	636.973	312.96	216.722	65.2064	33.0814	20.7225	3.28938	1.1739e-06	9.55368e-05
Crip1	27345.4	22405.5	65349.4	11817.4	5906.32	3568.53	2.43447	1.19367e-06	9.66875e-05
Ppp1r15a	2225.32	1938.5	3183.38	931.705	696.69	732.004	1.63784	1.21914e-06	9.82865e-05
Socs3	3739.2	3013.4	8028.85	1330.54	1204.92	1366.65	1.92129	1.23434e-06	9.9047e-05
Sdcbp2	385.107	422.574	509.87	96.3401	65.1584	41.0033	2.69979	1.29113e-06	0.000102551
Anapc13	1273.55	1094.58	2110.51	531.258	366.89	311.862	1.8876	1.29389e-06	0.000102551
Mrpl52	5683.35	3833.08	8179.34	2123.73	1638.97	1133.89	1.85349	1.29593e-06	0.000102551
Fam69c	0	0	0	104.775	30.0752	10.1109	-8.62317	1.3143e-06	0.000102889
Ldb3	14.4289	29.7768	7.43398	2679.83	178.437	40.0997	-5.80054	1.3166e-06	0.000102889
Gpx3	143490	98711.8	108254	47015.6	14530.2	17844	2.14219	1.31817e-06	0.000102889
Rps15	122350	83295.8	105836	42413.2	31426.2	25161.8	1.65362	1.35024e-06	0.000104916
Trem2	65759.2	44234.6	56804.6	23748.1	13354.4	11725.7	1.77231	1.42608e-06	0.000110309
Ankrd28	781.995	763.121	674.779	1775.01	2229.41	2411.56	-1.53104	1.44616e-06	0.000110939
Fgf13	13.3741	36.8462	34.7866	214.575	239.582	321.181	-3.18364	1.44714e-06	0.000110939
Mme	30.1552	111.759	72.1734	182.307	822.995	1153.29	-3.3313	1.47334e-06	0.000112445
Batf3	1682.39	1363.54	1811.21	662.767	363.883	261.511	1.91439	1.48955e-06	0.000113012
Ces1f	0	0	0	4.49397	205.488	38.6826	-9.40372	1.49962e-06	0.000113012
Dock1	898.121	1184.51	1336.12	2624.88	3489.46	4446.61	-1.62713	1.50051e-06	0.000113012
Syndig1	8.37019	2.45443	13.0249	101.617	105.256	171.998	-3.96968	1.52458e-06	0.000114324
Gm42226	15.8035	71.2915	36.1559	235.292	441.069	506.481	-3.25803	1.55772e-06	0.000116299
Lbh	3321.88	5278.27	4362.2	11858.6	12090.3	15580.6	-1.60858	1.56447e-06	0.000116299
Ccnb1	149.616	308.036	154.089	616.617	1164.82	1028.4	-2.19852	1.58301e-06	0.00011717
B3galt2	4.83177	4.66247	7.15214	24.4972	312.752	142.422	-4.82196	1.59166e-06	0.000117305
Foxk1	358.853	510.259	526.724	1073.21	1570.81	2250.48	-1.80984	1.64438e-06	0.000120672
Ipo7	763.06	1189.13	1470.75	3193.7	3332.08	4304.04	-1.66165	1.68233e-06	0.000122932
Tcap	2.6035	17.1476	11.9968	5064.61	221.541	8.63708	-7.36449	1.69166e-06	0.00012309
Srpx2	5342.34	3509.72	2802.45	1539.02	998.422	775.363	1.81462	1.70362e-06	0.000123437
Car13	418.607	572.58	508.749	1088.43	1898.6	1978.06	-1.72662	1.72036e-06	0.000124126
H2-Ke6	2739.34	2378.27	1885.95	886.001	814.976	703.466	1.54228	1.78253e-06	0.000128074
Il1b	890.835	163.049	1607.53	135.709	46.1145	68.8749	3.40593	1.82395e-06	0.000130504
Smpx	0	0	0	1003.35	14.0379	1.14172	-11.4337	1.89445e-06	0.000134972
Ccrl2	1128.89	1005.7	2121.28	510.595	235.573	217.295	2.14244	1.90212e-06	0.000134972
Hfe2	0	0	0	1163.51	48.1208	0	-11.6838	1.93531e-06	0.000136762
Gp1bb	899.012	515.01	588.201	177.957	144.35	102.566	2.23564	1.96411e-06	0.000138228
Pstpip1	10152.9	7864.48	8488.68	3908.53	2279.53	2121.78	1.67334	2.02146e-06	0.000141683
Cys1	1154.85	770.083	508.949	185.022	178.433	195.03	2.1227	2.03981e-06	0.000142389
Net1	428.167	584.119	499.142	991.463	2061	2258.65	-1.81281	2.04851e-06	0.000142417
Tnni3	606.176	599.141	387.427	52.6511	102.247	121.71	2.52404	2.17613e-06	0.000150679
Rpl38	9495.54	8010.1	32046.5	4357.12	2638.4	2327.29	2.41005	2.20245e-06	0.00015189
Fam20a	3345.52	2710.75	1754.92	1052.07	597.45	415.272	1.91934	2.21975e-06	0.00015247
Pkdcc	7590.33	5333.8	3920.97	2248.73	1458.54	1295.21	1.7515	2.2334e-06	0.000152797
Atox1	10234.3	7298.84	11739.4	4006.29	2560.21	1679.9	1.82767	2.24915e-06	0.000153264
Tmem205	4120.36	2641.57	2940.66	1336.31	984.387	742.375	1.66328	2.26518e-06	0.000153746
Rab5a	493.991	840.38	696.363	1939.3	1808.39	2337.32	-1.58312	2.31369e-06	0.00015642
Gabrb3	196.049	238.831	86.8499	22.6431	12.0302	9.56483	3.5483	2.32673e-06	0.000156685
Wfs1	5236.24	5966.49	8475.26	2649.98	2037.94	1788.79	1.60317	2.38934e-06	0.000160193
Myot	0	0	0	1124.27	41.1038	0	-11.6276	2.39748e-06	0.000160193
Fchsd2	487.926	562.235	570.065	1398.54	1416.44	2058.37	-1.58866	2.4357e-06	0.000162115
Pdgfra	2459.72	2829.7	3535.83	6263.2	9589.25	12956.3	-1.70677	2.48147e-06	0.000164524
Tfdp1	954.253	1185.62	965.821	2294.06	3187.73	3607.22	-1.54909	2.50669e-06	0.000165557
Romo1	1747.14	1633.77	4338.93	802.768	663.609	479.107	1.98828	2.5616e-06	0.000168536
Ftl1	824524	620871	734443	322616	201309	175144	1.64071	2.59054e-06	0.000169789
Fitm1	0	0	0	520.226	26.0673	1.13885	-10.5377	2.60648e-06	0.000170184
Ndufa4l2	43671.5	28314.1	22157.5	10195.7	10799.2	9618.89	1.62067	2.63541e-06	0.000171421
Slc15a3	10697	7623.24	10849.5	4281.11	2123.15	1858.45	1.8197	2.77265e-06	0.000179668
Sema6c	5063.78	3528.19	3116.32	1221.54	1502.64	1279.58	1.5481	2.78864e-06	0.000179801
Dab2	6598.11	6101.58	8511.39	19660.9	16981.2	24918.3	-1.53719	2.79564e-06	0.000179801
Csf2rb	10343.2	9626.28	16269.9	4743.91	3598.73	3377.47	1.62852	2.89134e-06	0.000185262
Timm13	7518.73	5636.33	7216.17	2846.27	2272.51	1527.68	1.61585	2.92798e-06	0.00018642
Mrgpre	1028.23	744.713	772.198	288.652	168.409	116.751	2.14831	2.93113e-06	0.00018642
Pom121	321.817	423.744	626.407	1112.48	1651	2003.61	-1.79668	2.97283e-06	0.000187899
Podn	8184.65	7377.18	3694.92	2194.91	1835.45	1915.64	1.69528	2.97627e-06	0.000187899
D8Ertd738e	10836.8	7909.51	7995.61	3853.22	2667.47	2140.52	1.62641	3.05814e-06	0.00019236
Fam101b	3962.68	4733.36	3270.25	1004.38	1775.3	1106.24	1.62283	3.09893e-06	0.000194214
D17H6S56E-5	662.67	2014.3	941.847	4307.19	4175.12	5169.59	-1.91535	3.15828e-06	0.000197214
Uqcc2	2309	2019.29	2841.88	1035.94	731.775	543.593	1.63314	3.25959e-06	0.000202803
Mrc1	8471.87	9202.53	12482.7	32177.3	22407.3	34218.5	-1.55812	3.43231e-06	0.000212778
Emp1	8560.38	12534.3	11667.4	29072.4	29654.9	32356.7	-1.47516	3.48566e-06	0.000215308
Dpm3	2034.06	1564.5	3937.31	902.184	630.529	422.798	1.94605	3.51572e-06	0.000216387
Rnf128	2276.94	2957.98	9112.3	1345.15	816.982	809.187	2.27139	3.55106e-06	0.000217781
Hspb6	144.596	143.093	74.7708	2721.97	499.214	298.111	-3.2781	3.56978e-06	0.00021815
Acsl1	669.755	838.204	1177.27	1549.71	9304.55	3789.21	-2.44694	3.77877e-06	0.000230103
Ank1	125.584	130.468	132.302	564.72	479.163	655.654	-2.129	3.85234e-06	0.000233272
Myom2	2.42904	0.0665945	5.81415	1928.51	83.2059	4.13511	-7.84935	3.85798e-06	0.000233272
Agt	106.537	268.545	24.3892	562.041	2607.32	1043.16	-3.39675	3.95936e-06	0.000238562
Wnt16	302.752	247.276	1097.46	63.2496	43.1067	89.4863	3.06929	4.00602e-06	0.00024005
Adgra2	2637.71	2531.77	1562.48	4587.39	8420.42	9243.32	-1.72471	4.01202e-06	0.00024005
Npdc1	14504	8958.95	6710.04	3624.85	3164.67	2075.99	1.76697	4.07946e-06	0.000243238
Nusap1	153.196	276.938	184.084	676.782	867.102	885.882	-1.98322	4.10298e-06	0.000243794
Ckb	43519.9	33883.4	40840	18223.3	10246.8	8402.1	1.68113	4.18593e-06	0.000246657
Myh1	27.3456	29.8463	1.4598	21632.7	528.285	9.39549	-8.55094	4.18898e-06	0.000246657
Ckm	2.63321	4.79796	37.8047	45729.8	1621.94	1.14887	-10.0127	4.19426e-06	0.000246657
Plin1	36.1303	200.231	8.74319	210.341	6961.87	1736.89	-5.18071	4.25804e-06	0.000249553
Pou3f1	104.312	210.207	462.582	30.5016	23.0567	24.7007	3.30481	4.36565e-06	0.000254989
Arl1	1159.95	1597.75	1291.74	3378.76	3683.93	3949.17	-1.44317	4.58625e-06	0.000266966
Tmem256	3173.6	3120.71	5767.9	1667.18	1025.49	968.938	1.71976	4.69271e-06	0.000272241
Rpl36	25038.7	15527	48153.3	9949.98	7376.89	5303.56	1.97096	4.86864e-06	0.000281496
Cldnd1	581.169	701.882	550.907	1440.98	1680.07	2104.08	-1.51036	4.92975e-06	0.000284073
Tceb2	17262.7	11883.3	15043.4	6350.87	4740.49	3382.62	1.61022	5.02142e-06	0.000288387
Epb41	456.859	520.699	614.506	1399.36	1357.29	1900.83	-1.54861	5.13581e-06	0.000293974
Kif11	144.881	373.791	174.535	660.67	1141.77	1251.27	-2.13837	5.41439e-06	0.00030889
Tnnc2	24.6878	8.17686	2.63527	19192.7	467.137	1.14841	-9.0947	5.50728e-06	0.000313149
Kif20a	14.5327	26.5488	34.7165	131.967	228.554	283.734	-3.08163	5.79006e-06	0.000328142
Actn3	94.3642	84.2547	53.0877	9606.5	712.732	43.1273	-5.48083	5.84267e-06	0.000330034
Uqcr10	4846.35	4541.84	5854.66	2233.48	1735.21	1135.38	1.57839	5.87138e-06	0.000330568
Serf2	28974.9	19113.9	25455.1	10924.9	7433.02	6008.65	1.59368	5.90983e-06	0.000331646
Rpl41	71605.4	54976.1	142992	31995.6	24700.9	16643.9	1.87799	5.98636e-06	0.000333164
Adk	821.494	789.711	894.784	1920.02	2518.1	2236.7	-1.4132	5.98915e-06	0.000333164
Sfrp2	58507.1	49151.5	32061.7	19571.4	14338.8	11445.9	1.62317	5.99508e-06	0.000333164
Fam84a	0	0	0	1.31207	83.2003	115.254	-9.08525	6.06082e-06	0.00033573
Fam65c	1280.56	960.606	1058.41	125.496	300.729	386.574	2.02082	6.3876e-06	0.000352694
Hpca	22.5145	7.07664	14.4555	37.3103	288.699	427.29	-4.08489	6.48193e-06	0.000356625
Fkbp11	2356.61	1504.38	1401.27	752.393	476.155	393.592	1.69746	6.50033e-06	0.000356625
H2afj	10697	7868.01	13662.5	4558.91	3299	2768.36	1.60061	6.74184e-06	0.000368697
Ppp1r35	2123.58	1726.02	1877.44	839.591	684.66	583.424	1.44196	6.94301e-06	0.000378493
Gucy1b2	58.1003	14.0263	14.6509	0	0	0	7.88854	6.97074e-06	0.000378802
Slc25a21	0	0	0	7.73774	35.0833	35.4508	-7.73914	7.37806e-06	0.000399672
Kcns1	1042.42	562.335	510.106	136.229	10.0281	16.8808	3.69482	7.43503e-06	0.000401492
Prc1	326.622	780.195	388.605	1341.63	1873.54	1875.99	-1.76702	7.73443e-06	0.00041635
Fxyd6	6538.15	5890.2	3343.71	1976.53	477.161	1236.85	2.09515	7.76239e-06	0.00041639
Nid2	532.224	1230.32	251.67	1691.54	5395.08	3842.65	-2.43956	7.78466e-06	0.00041639
Mgp	19262	15477.2	13759	7533.46	2881.99	2832.78	1.87207	7.80791e-06	0.00041639
Hvcn1	2098.6	2050.46	3193	1109.65	632.535	676.439	1.60164	8.04602e-06	0.00042776
Ect2	46.8093	77.3311	90.0788	293.827	401.975	519.982	-2.50292	8.17386e-06	0.000433215
Spef1	2923.42	2432.51	1478.31	779.422	896.172	582.638	1.59769	8.23023e-06	0.000434422
Ifitm10	536.713	361.412	308.031	101.187	48.1185	53.1032	2.57207	8.24724e-06	0.000434422
Xirp2	0.0300916	0.0243236	2.28581	2283.39	84.2083	0	-9.74655	8.28344e-06	0.000434994
Hunk	24.1017	27.8271	68.196	161.553	386.937	439.762	-3.03652	8.37033e-06	0.000438217
Trim54	0	0	0	645.225	24.0624	0	-10.8269	9.04106e-06	0.000471053
Atp6v0d2	4279.66	5226.44	7194.39	2538.73	1421.45	1518.77	1.60776	9.06068e-06	0.000471053
Socs5	810.828	1124.45	1112.46	2193.13	2880.99	3400.21	-1.47527	9.0798e-06	0.000471053
Has2	382.777	632.57	511.161	926.568	1993.83	2289.43	-1.7707	9.21972e-06	0.000474385
Pcdhgb5	7.13601	2.42665	8.31899	59.12	73.1784	117.272	-3.77807	9.22332e-06	0.000474385
Olfm2	52.6348	85.1966	21.9164	290.642	516.249	333.68	-2.83245	9.24967e-06	0.000474385
Fam101a	442.34	239.134	444.91	78.3294	18.0465	10.8939	3.38916	9.25454e-06	0.000474385
Foxg1	0	0	0	17.5906	20.0483	17.1997	-7.22991	9.31368e-06	0.000474398
Bahcc1	275.157	395.965	414.866	577.258	1913.64	1954.15	-2.03279	9.32901e-06	0.000474398
Rpl13a	157132	105050	147423	61534.3	44256.3	33757.6	1.55347	9.33768e-06	0.000474398
Gpr137b	3849.09	3689.8	4114.41	1888.26	1126.73	1174.49	1.47569	9.49701e-06	0.00048107
Enc1	1448.01	1544.66	1041.67	2612.82	4343.53	5171.19	-1.58778	9.57159e-06	0.000483421
Cd163	550.135	745.755	660.291	2571.51	1166.83	2281.05	-1.62158	9.75e-06	0.000490988
Mylpf	57.3464	71.4255	23.1035	15941.3	553.346	13.1428	-6.76086	9.79451e-06	0.000491788
Dgat2	209.404	460.38	187.813	442.635	6419.56	1326.55	-3.25466	9.8872e-06	0.000494994
Prr11	65.9355	162.504	63.9284	420.428	563.366	596.38	-2.4324	9.92572e-06	0.000495478
Ptn	3502.34	3169.16	4192.53	4661.77	20642	23705.7	-2.17347	9.98913e-06	0.000497198
Gadd45b	4284.18	3569.69	2347.85	1249.63	1110.69	1315.66	1.47241	1.00377e-05	0.000498169
Chrm3	0.166162	13.7553	15.4391	61.361	297.719	279.979	-4.41963	1.02756e-05	0.000507357
Vwf	2659.31	3102.05	1978.58	1091.92	962.333	708.648	1.48612	1.02819e-05	0.000507357
Hbb-bs	3599.26	3439.34	5909.86	1266.79	953.31	175.093	2.43457	1.04554e-05	0.000514441
Topbp1	400.781	823.063	766.048	1501	2163.25	2584.91	-1.65077	1.05355e-05	0.000516901
Cfap100	188.934	242.326	126.462	26.4253	26.0634	25.47	2.83223	1.06169e-05	0.000519413
Map7d2	0	0	0	9.37751	35.0819	22.4878	-7.51635	1.07278e-05	0.000522455
1110008P14Rik	3608.6	2452.22	2579.86	1106.34	1142.77	539.021	1.63198	1.07466e-05	0.000522455
BC029214	2276.52	1601.33	1333.93	660.897	646.567	513.677	1.51686	1.07704e-05	0.000522455
Rps21	13288.4	8668.18	40072.1	5734.09	4313.46	2688.01	2.28405	1.08169e-05	0.000523234
Zfp217	466.512	677.706	907.863	1570.71	1944.72	2813.75	-1.62485	1.09913e-05	0.000530175
Sepw1	45509.5	33243.7	28178.1	15776	12112.4	9505.51	1.5158	1.11642e-05	0.000537008
Fgf10	18.1218	26.6145	47.8467	34.1135	792.919	665.537	-4.00551	1.12378e-05	0.000538076
Smyd1	3.41222	0.0345419	0.0441419	639.575	31.0795	7.10929	-7.42643	1.12491e-05	0.000538076
Aldh1a7	0.147367	15.8714	6.08521	28.5019	708.708	168.476	-5.32528	1.12949e-05	0.000538765
Ptgfr	57.3992	30.1886	80.3632	199.212	542.312	416.324	-2.78288	1.14455e-05	0.000543791
C7	46.1659	7.12685	15.7826	1873.84	268.655	32.5973	-4.96735	1.14636e-05	0.000543791
Wdr89	3193.89	2565.42	5333.72	1483.65	1201.91	959.185	1.60566	1.1621e-05	0.000545859
Isoc2b	1942.9	1293.1	1167.95	627.499	376.915	244.247	1.81812	1.16254e-05	0.000545859
Plekho1	30763.7	22747.1	21839.9	12028.8	6849.61	5777.61	1.61166	1.16653e-05	0.000545859
Uqcrq	8769.48	7087.52	8718.34	3727.44	2895.02	1836.69	1.53861	1.16967e-05	0.000545859
Rgmb	1403.76	1169.56	1286.9	2736.26	3305.01	4055.03	-1.38705	1.16979e-05	0.000545859
Cygb	17302.2	13291.8	13235.8	6337.19	5521.39	3989.46	1.4676	1.17283e-05	0.000545859
Uhrf1	443.787	992.627	478.823	1476.96	2401.82	2475.34	-1.72984	1.17297e-05	0.000545859
Igflr1	700.728	723.877	724.035	108.728	221.536	219.137	1.9671	1.18775e-05	0.000551244
Arhgap8	46.7926	41.7121	113.887	4.06178	0.00118312	4.62404	4.47044	1.19348e-05	0.000552412
Amz1	2013.66	2222.4	2105.94	1049.61	604.467	533.858	1.53507	1.21129e-05	0.000559148
Ndufs6	1943.13	1713.36	2721.56	917.322	762.85	530.85	1.52833	1.26351e-05	0.000581689
Fam83a	0.0299751	2.22151	0.0309193	7.68842	185.44	37.9457	-6.41596	1.28447e-05	0.000588225
Chp2	227.095	170.916	167.252	1120.13	504.225	642.693	-2.00344	1.28456e-05	0.000588225
Il1r1	771.404	1275.64	1148.55	2006.38	3166.68	5890.01	-1.79151	1.29488e-05	0.000591374
Csrp3	0	0	0	611.595	18.0478	0	-10.7387	1.30057e-05	0.000592397
Tmem117	0.0299751	2.22151	0.0309193	37.6437	49.1173	23.7842	-5.35068	1.30956e-05	0.000594179
Hcfc1	1202.93	1246.86	1231.58	2396.58	3361.15	4032.55	-1.41104	1.3114e-05	0.000594179
Isoc1	580.032	730.785	767.278	1471.4	1910.63	2194.07	-1.42387	1.32423e-05	0.00059823
LOC108168045	1.14752	0.0128715	0.0163994	9.32729	36.0872	53.637	-5.9979	1.32731e-05	0.00059823
Penk	429.281	552.885	296.039	1391.43	1563.79	1030.43	-1.64021	1.34298e-05	0.000602413
Tmem238	1046.08	511.586	744.504	194.018	193.467	52.1295	2.38859	1.34361e-05	0.000602413
Srl	87.0791	53.1678	42.2573	2242.32	233.57	128.581	-3.83228	1.36052e-05	0.000607979
Sfrp1	8081.97	10926	5031.09	1526.6	2070.02	3495.68	1.76095	1.36471e-05	0.000607979
Fibp	4964.58	3139.18	4235.9	1792.05	1502.64	1116.68	1.48395	1.36664e-05	0.000607979
Pygm	47.9541	103.635	35.0959	10132	424.032	29.6324	-5.82276	1.37499e-05	0.00061011
Cd28	24.1156	26.6942	76.5545	231.331	252.614	514.178	-2.96665	1.37938e-05	0.000610206
Aspm	21.8215	135.894	68.6175	400.382	515.25	667.734	-2.80386	1.38532e-05	0.000610206
Mylk4	0	0	0	355.884	43.1082	0	-10.0801	1.38586e-05	0.000610206
Ccdc124	9232.1	6462.92	5508.49	3192.34	2261.48	1797.74	1.54788	1.40664e-05	0.000617769
Pgf	478.469	1358.41	264.899	128.226	76.1869	132.865	2.63773	1.4224e-05	0.00062062
Ndufb7	6749.91	5667.49	7246.21	3121.06	2233.42	1658.95	1.48729	1.42508e-05	0.00062062
Rnf24	100.517	141.911	98.7069	316.193	581.409	716.538	-2.24116	1.42674e-05	0.00062062
Atp1a3	13601.5	13477.6	13197.2	6660.96	3916.5	3201.85	1.54739	1.42759e-05	0.00062062
Ccdc85b	10358.6	8290.49	9389.48	3781.76	3907.47	3132.2	1.37352	1.44116e-05	0.00062494
Clcn1	0	0	0	63.8994	12.0322	10.9258	-7.8857	1.4471e-05	0.000625013
Pcgf3	143.7	275.878	306.553	592.562	899.181	1442.72	-2.01434	1.44861e-05	0.000625013
Col2a1	0.179479	26.1887	9.71036	151.973	523.262	124.928	-4.4504	1.4546e-05	0.000625177
Mrap	7.32172	20.5772	8.54054	28.5031	860.073	108.368	-4.76093	1.45627e-05	0.000625177
Mfsd12	12405.7	10215	12141.2	5000.99	4492.89	3978.29	1.3675	1.47544e-05	0.000631826
Art1	0	0	0	569.934	18.0478	0	-10.6398	1.49077e-05	0.000636802
Tpgs1	5892.47	3973.86	4763.92	2269.54	1652.01	1199.15	1.51448	1.50508e-05	0.000641319
Klhl31	0	0	0	650.062	14.038	0	-10.8156	1.51137e-05	0.000642407
Lamtor4	4792.47	3599.81	4997.16	2113.36	1456.53	1041.62	1.53771	1.54974e-05	0.000657089
Fosb	166.509	171.104	25548.8	95.999	121.294	150.901	6.13418	1.56012e-05	0.000659863
Pet100	532.248	431.948	1183.08	192.35	162.394	122.093	2.17011	1.57418e-05	0.000664174
Acrbp	897.939	764.305	716.878	165.662	266.646	249.821	1.80202	1.58284e-05	0.000665578
Adam9	1629.92	2418.63	2386.11	5375.78	5138.46	6656.25	-1.41597	1.58526e-05	0.000665578
Nxph3	57.431	77.2456	44.6393	158.315	441.069	598.903	-2.73798	1.59397e-05	0.0006676
Ier2	5088	3184.32	13025.9	2053.15	1815.4	1498.52	1.98845	1.61255e-05	0.000673742
Kcnq1	1644.07	1456.98	1191.98	664.298	401.976	331.326	1.61867	1.62014e-05	0.000675267
Hsf4	850.038	690.392	484.852	140.062	208.505	180.011	1.93754	1.62423e-05	0.000675335
Pkp2	346.851	434.071	428.143	109.94	73.1781	53.7916	2.34959	1.62996e-05	0.00067608
Ric1	178.287	258.558	240.521	627.078	691.678	1163.64	-1.87335	1.66401e-05	0.00068854
Alox15	21.5438	18.5332	25.2023	306.382	132.323	106.988	-3.05735	1.69287e-05	0.000698798
C1qtnf3	13018.9	8905.79	4817.05	3434.58	730.776	1459.48	2.24906	1.69929e-05	0.000699764
Zadh2	639.798	801.19	744.475	1376.83	2261.48	2306.57	-1.44352	1.71908e-05	0.000706222
Higd1a	3358.9	3262.68	4909.27	1608.54	1407.41	1380.83	1.39086	1.73313e-05	0.000710295
Tead1	434.246	752.698	851.381	1376	2076.03	3125.1	-1.68995	1.75632e-05	0.000718084
Plk1	228.418	343.849	134.93	659.908	1032.5	1014.17	-1.93551	1.76566e-05	0.000720186
Ctsd	387401	261028	342582	161085	94510.2	81581.6	1.55539	1.77662e-05	0.000722939
Rps27	16722.5	10637.7	37624.8	7216.77	5831.14	4246.73	1.90976	1.79297e-05	0.000727868
Smoc1	75.1251	49.6768	32.664	54.9372	1565.79	505.344	-3.75208	1.81024e-05	0.000733148
Trappc6a	4370.32	2939.44	3842.62	1763.27	1258.05	986.906	1.47621	1.82045e-05	0.000735547
Rpp21	2067.32	1582.86	1483.02	765.924	621.507	457.358	1.47629	1.84209e-05	0.000742545
Hpgd	264.408	522.799	295.977	1588.64	981.381	1042.49	-1.73734	1.90134e-05	0.000764633
Atp5k	881.448	778.308	2438.61	436.756	330.802	200.012	2.08229	1.91126e-05	0.000766826
Arhgdig	536.715	334.886	338.062	93.7834	87.2112	64.3529	2.30012	1.9174e-05	0.000767497
Fau	96514.8	64163.6	123486	44094.7	25051.7	20494	1.66449	1.92569e-05	0.000769022
Myeov2	2700.13	2040.18	6595.16	1353.15	972.358	686.844	1.91175	1.93602e-05	0.000771354
Cox8b	0	0	0	208.476	22.0572	1.13626	-9.29671	1.97094e-05	0.000783449
Bmp2k	303.879	326.831	657.577	1416.23	1058.57	1836.36	-1.74258	1.97659e-05	0.00078388
Fos	2333.21	1860.16	39814.2	994.851	1082.63	1106.37	3.78875	2.06089e-05	0.000815428
Ndufa3	1303.52	951.502	3333.41	627.381	454.102	354.596	1.96001	2.07079e-05	0.000817463
Hbp1	299.07	454.815	420.92	1086.17	1098.66	1258.67	-1.55121	2.11944e-05	0.000834748
Eda2r	94.4702	90.0754	93.8217	320.272	398.968	565.764	-2.20561	2.15952e-05	0.000848587
Uqcc3	3258.28	2331	2541.35	1297.87	949.302	691.357	1.46817	2.17314e-05	0.000851113
Dok3	5459.61	3953.05	3929.3	2015.52	1519.69	1602.84	1.37654	2.17586e-05	0.000851113
Rab33a	133.939	184.569	83.1895	21.0185	6.01712	15.0131	3.24158	2.2103e-05	0.00086262
Pkd2	1070.27	1220.32	1451.58	2380.53	3260.91	4892.25	-1.49304	2.22222e-05	0.000865306
Mt1	11885.7	13321.8	24027.2	7427.6	4004.71	3322.6	1.73844	2.23129e-05	0.00086687
Ckmt2	0.0159069	0.0128754	1.15241	739.756	26.0673	0	-8.93891	2.24706e-05	0.000871027
Kcng2	768.641	460.721	407.865	141.834	140.34	97.3427	2.10823	2.32485e-05	0.000898111
Adra1b	4.98259	27.3303	5.01681	236.563	148.36	95.7433	-3.67043	2.32739e-05	0.000898111
Phf2	667.353	1118.59	813.075	1965.67	2190.31	2936.69	-1.44825	2.35857e-05	0.000907865
Tnnt3	116.06	135.076	141.89	25830.2	688.674	33.3915	-6.07686	2.36324e-05	0.000907865
Syngr1	1805.47	1477.78	1267.75	716.331	466.131	388.35	1.53435	2.40277e-05	0.000920989
LOC108168323	9.87406	12.9478	740.848	1.49822	3.00754	4.61528	6.33069	2.43444e-05	0.000929635
Bcam	3450.89	4193.04	2512.59	1604	947.298	554.749	1.70917	2.43615e-05	0.000929635
Smad3	796.452	975.543	1030.67	1851.88	2508.08	3037.94	-1.40024	2.50542e-05	0.00095395
Ncf4	7519.89	5993.03	5942.59	3289.32	2005.86	1731.73	1.46913	2.51443e-05	0.00095434
Igf2bp2	515.523	665.036	989.622	1516.23	2278.52	2437.84	-1.52189	2.51756e-05	0.00095434
Lat	497.364	336.063	473.831	100.917	98.2386	102.753	2.11266	2.56579e-05	0.000970477
Col1a1	2.39663e+06	1.34894e+06	1.53064e+06	821138	492745	327184	1.68487	2.57385e-05	0.000971388
Gna12	1953.83	1802.21	1985.65	4711.75	4446.78	4819.98	-1.28365	2.5821e-05	0.000972364
Rybp	88.6904	192.684	162.328	387.479	583.416	1067.76	-2.19909	2.60715e-05	0.000979651
Fabp5	15930.7	13145.1	13992.2	4742.13	7163.37	4028.47	1.43456	2.63316e-05	0.000987264
Apol9a	1536.15	633.957	611.164	312.61	210.511	154.295	2.03702	2.65955e-05	0.000994985
Sparc	795843	544900	645308	325525	186982	122426	1.64522	2.69208e-05	0.00100441
Lsm4	6563.37	5243.8	6908.25	3125.07	2089.07	1727.23	1.43086	2.69644e-05	0.00100441
Clvs1	7.06637	4.63541	2.52307	59.2627	63.1529	54.6883	-3.60681	2.7177e-05	0.0010067
Rplp1	139023	92290.5	158846	60260.6	43837.3	34957.8	1.4884	2.71846e-05	0.0010067
Ltbp4	3817.93	5510.14	948.061	8270.55	24734	19577.7	-2.35521	2.72474e-05	0.0010067
Actg2	419.766	811.273	153.061	60.0003	93.2239	52.3403	2.74962	2.72604e-05	0.0010067
Ppp2r3d	510.66	479.202	761.148	128.076	136.331	184.658	1.96176	2.74802e-05	0.0010109
Adnp	1069.11	1513.51	1499.72	2704.99	3715.01	4397.07	-1.40577	2.74919e-05	0.0010109
Gfm1	358.756	413.276	345.231	910.696	1135.75	1161.15	-1.52121	2.75778e-05	0.00101189
Pde8a	343.288	524.048	398.141	1132.64	1215.95	1221.87	-1.4961	2.78542e-05	0.00101985
Osbpl6	108.866	97.0591	146.609	301.767	607.472	678.247	-2.16997	2.83214e-05	0.00103476
Fkbp2	4834.39	3701.44	6724.11	2384.89	1607.9	1386.72	1.5041	2.94198e-05	0.0010726
Sec61g	1592.86	1340.53	3384.04	852.475	602.461	498.625	1.69298	3.00434e-05	0.00109089
Hist1h2bc	4321.36	4646.79	3182.47	1951.49	1366.31	1307.26	1.39336	3.00484e-05	0.00109089
Nudt18	2527.68	1824.17	1967.67	1044.75	698.695	590.129	1.43705	3.0734e-05	0.00111343
Pou5f2	20.6463	22.1861	270.847	0	4.008	2.25443	5.60007	3.07997e-05	0.00111346
Asph	1478.03	1590.95	2222.45	4144.54	3912.49	5968.52	-1.40634	3.09183e-05	0.0011154
Gm5617	1219.62	782.882	1363.75	490.48	272.663	256.345	1.72264	3.1386e-05	0.0011299
Polh	259.585	337.101	358.351	842.625	972.358	1034.39	-1.57671	3.15063e-05	0.00113185
Usp12	534.57	684.572	596.563	1334.45	1498.63	1879.05	-1.37573	3.26203e-05	0.00116943
Itga6	1022.47	1432.69	1389.09	3092	2719.6	3937.27	-1.34252	3.29337e-05	0.0011782
Crocc2	158.002	250.493	269.313	394.627	1506.65	968.333	-2.08116	3.30665e-05	0.00118049
Shfm1	7184.05	6197.45	11637.1	3829.21	2667.47	1889.21	1.57692	3.36411e-05	0.00119763
St8sia2	23.8856	32.1634	8.65606	32.5055	330.802	578.169	-3.85499	3.37518e-05	0.00119763
Sowahd	0	0	0	1.31456	87.2046	38.9354	-8.44156	3.38086e-05	0.00119763
Neu2	0	0	0	429.771	6.01838	0.396546	-10.2095	3.38787e-05	0.00119763
Ppfia3	132.671	97.0568	120.27	16.0112	13.0326	18.0585	2.88121	3.38952e-05	0.00119763
Uqcr11	3758.25	2866.75	5804	1774.52	1392.38	721.276	1.67653	3.45374e-05	0.00121782
Gnao1	69.5478	176.4	90.319	310.569	574.393	817.13	-2.3382	3.47595e-05	0.00122313
S100a13	5148.78	3955.37	4708.57	2360.97	1391.37	965.081	1.54984	3.49922e-05	0.00122881
Stac2	5917.65	5420.37	5026.14	1890.38	2409.84	2377.01	1.29319	3.54746e-05	0.0012432
Abi3bp	2512.28	2474.12	2923.71	1283.39	823.999	1038.07	1.33008	3.60436e-05	0.00126017
Scube3	20.5935	117.248	21.9166	235.259	518.256	608.533	-3.0877	3.61056e-05	0.00126017
Hs6st2	265.662	264.545	787.302	99.5029	49.1212	71.9718	2.57555	3.6246e-05	0.00126251
Fbln2	148784	108025	72827.2	44734.6	37889.9	39069.8	1.43761	3.66448e-05	0.00127381
Ankrd52	474.807	616.476	609.743	1080.44	1630.95	1963.86	-1.45847	3.73059e-05	0.00129303
Guca1a	1326	647.852	1473.16	480.157	242.59	182.001	1.92918	3.73481e-05	0.00129303
Cyp4f13	2708.21	1562.16	2227.4	958.137	836.027	645.657	1.41307	3.74762e-05	0.00129485
Unc5b	670.957	1125.54	934.499	2108.28	2169.26	2843.65	-1.3826	3.77156e-05	0.0012983
Cthrc1	16851.2	12532	6384.17	5332.09	2681.5	2250.73	1.80095	3.77849e-05	0.0012983
BC005537	3391.2	4475.95	4275.58	8614.36	9707.54	12779.2	-1.35686	3.78028e-05	0.0012983
Capg	75895.5	58788.1	69321.1	34611.1	23224.3	17765.3	1.43213	3.80017e-05	0.00130253
Prkar2b	250.126	545.969	488.233	821.635	2288.55	1407.82	-1.81417	3.86941e-05	0.00132362
Pdk4	35.5814	16.2519	12.2125	636.007	136.334	61.8366	-3.69513	3.8933e-05	0.00132914
Slc2a6	2803.99	2707.3	2588.25	1387.78	714.734	422.719	1.68127	3.92535e-05	0.00133742
Slc6a7	216.535	293.207	280.21	59.3438	51.1242	42.6334	2.36428	3.96707e-05	0.00134896
1700003F12Rik	462.676	218.383	512.201	104.337	68.166	50.7928	2.41579	3.97754e-05	0.00134985
Ncaph	221.34	413.122	220.23	756.87	1128.74	938.319	-1.72354	4.00433e-05	0.00135626
Anpep	42540.5	33411.1	30037.5	18004.5	11487.9	10607.4	1.40223	4.07177e-05	0.00137639
Rpl31	53961	39661.6	47306.9	23282.6	17506.4	13834.9	1.36736	4.18213e-05	0.00141091
Dnase2a	11082	7369.27	11816.4	4957.07	3172.69	2870.37	1.4602	4.22854e-05	0.00142378
Tspan17	4091.75	3524.7	3342.36	1948.38	1088.64	1035.68	1.42785	4.24618e-05	0.00142692
Igf1	19480.9	15480.7	25604.1	8739.48	6659.15	8268.08	1.3556	4.28172e-05	0.00143605
Fdx1l	3045.45	2160.14	2581.01	1214.47	1055.56	818.174	1.33416	4.3325e-05	0.00144656
Nt5e	6.20856	28.6595	18.0488	298.393	133.325	88.9485	-3.28879	4.33377e-05	0.00144656
Acsl6	2.55865	13.6267	4.91358	76.8635	79.1923	84.0197	-3.48343	4.33834e-05	0.00144656
Pkd1	1806.74	1863.33	1490.23	3127.92	4656.29	5677.48	-1.38328	4.34991e-05	0.00144761
Fam122b	45.567	61.1936	73.2652	204.069	306.744	451.817	-2.41678	4.43714e-05	0.00147137
Ap2s1	16986.6	13675.1	21975.6	8637.08	5789.04	4840.8	1.44993	4.43843e-05	0.00147137
Fbxw11	791.727	1236.41	1209.86	2550.48	2508.08	3122.64	-1.33715	4.54137e-05	0.00150259
Il7r	2555.49	3282.34	6916.35	1788.13	982.384	1149.01	1.70201	4.56574e-05	0.00150775
Ndc1	410.229	543.724	487.102	988.349	1548.75	1386.91	-1.44487	4.60471e-05	0.0015177
Slc15a2	44.1131	39.2072	18.253	202.63	176.429	250.638	-2.62801	4.62115e-05	0.00151949
Snf8	4589.23	3939.2	4944.25	2284.74	1629.95	1370.22	1.35	4.62785e-05	0.00151949
Mospd2	420.976	522.958	485.896	1304.11	1084.63	1369.68	-1.39419	4.67271e-05	0.00153129
Znhit1	4433.7	3434.68	3539.6	1882.59	1463.55	1178.95	1.33395	4.68455e-05	0.00153193
Msrb1	6309.83	4914.75	5667.13	2875.96	1985.82	1398.66	1.43193	4.69249e-05	0.00153193
Cdca7	153.116	205.418	145.614	383.489	766.858	745.679	-1.91019	4.70591e-05	0.0015334
Cdc23	570.319	602.583	362.181	1071.65	1468.56	1775.57	-1.49107	4.72612e-05	0.00153706
Wnt9a	1315.17	1222.54	560.702	424.035	199.486	216.603	1.88206	4.73953e-05	0.00153851
Fam195b	20561.6	13174	11412.5	7185.6	4828.71	3695.4	1.52299	4.77034e-05	0.00154559
Bag1	14622.6	12197.3	13876.7	6684.88	5286.82	3819.18	1.36581	4.82972e-05	0.00156091
Mrpl33	3134.07	2740.86	4158.81	1641.49	1266.07	932.895	1.38544	4.8358e-05	0.00156091
F10	5822.05	5336.14	6731.44	3167.68	1620.93	1191.59	1.58077	4.86713e-05	0.00156807
Atl3	1206.59	1386.57	1662.05	2849.2	3406.26	4455.6	-1.33178	4.96623e-05	0.00159507
F13a1	9568.35	10934.3	12903.7	36651.3	20092.7	30373.5	-1.38285	4.96951e-05	0.00159507
Cbln2	4.77851	0.0890877	8.2068	76.1269	59.1446	75.0316	-3.9637	5.00291e-05	0.00160065
Cyba	44157.2	32866.3	46552.8	21903.4	10943.5	9469.45	1.5461	5.00552e-05	0.00160065
Atic	852.693	1455.69	1019.95	2708.31	2730.62	2987.57	-1.34001	5.0491e-05	0.00161158
Slc48a1	19441.3	16244.9	13793.8	8416.82	5527.4	4287.96	1.44034	5.15011e-05	0.00164077
Bri3	8257.7	5750.66	8796.46	3790.74	2646.42	2049.75	1.42598	5.18371e-05	0.00164842
Tlr8	839.515	954.81	1281.95	2927.87	1957.75	3032.63	-1.36405	5.24015e-05	0.00165914
Cidec	31.4035	299.527	43.6	308.86	5048.23	637.913	-3.99876	5.2458e-05	0.00165914
Hras	4917.99	4086.95	3882.38	2166.19	1623.94	1174.41	1.37617	5.24642e-05	0.00165914
Ddit3	4129.96	3750.93	2352.66	1549.31	1345.26	1043.95	1.37755	5.3922e-05	0.00170122
Fuom	958.955	830.126	893.622	369.404	299.727	220.335	1.59237	5.40059e-05	0.00170122
Fam20c	8539.89	7519.26	7409.87	3906.83	3101.52	2470.58	1.30793	5.4092e-05	0.00170122
Pgam2	59.7915	90.985	24.3225	4680.91	153.376	55.8559	-4.80066	5.42322e-05	0.00170251
Enpp2	148.429	303.441	170.893	355.364	1605.89	877.516	-2.18759	5.4424e-05	0.00170542
Gzme	232.893	146.651	79.6245	19.8074	0.00195942	2.76489	4.33129	5.54451e-05	0.00173182
Myrf	829.905	943.223	972.964	287.505	313.761	360.1	1.51367	5.54683e-05	0.00173182
Ecscr	2783.54	2803.01	1077.89	919.016	674.636	375.501	1.75884	5.56749e-05	0.00173512
Ppp2r5a	577.653	802.333	757.681	1492.25	1873.54	1908.98	-1.3029	5.62403e-05	0.00174956
Lgals3	149337	136250	160741	79082.9	50027.3	41907.2	1.38396	5.65459e-05	0.00175589
Neb	13.3622	17.4414	48.9021	2244.09	113.279	23.6076	-4.89306	5.77093e-05	0.00178878
Zkscan16	0.0159069	0.0128754	1.15241	8.56133	36.0844	24.7739	-5.48845	5.78293e-05	0.00178927
Etnk1	1076.25	1488.08	1200.33	2333.3	3169.69	4092.58	-1.34978	5.80639e-05	0.00179064
Fmnl2	340.957	582.958	565.207	957.862	1464.55	1953.42	-1.55489	5.81323e-05	0.00179064
Kng2	109.878	114.171	33.959	8.18692	0.00158097	6.0643	4.13863	5.81865e-05	0.00179064
Ky	0.082735	1.22956	6.92805	436.83	21.0551	22.0807	-5.78345	5.87815e-05	0.00180572
Hmcn2	1858.08	1916.38	940.731	749.302	375.913	299.777	1.726	5.8937e-05	0.00180646
Gm42166	88.7859	48.7499	643.732	20.0402	22.0527	14.1048	3.78786	5.90162e-05	0.00180646
Plcl2	4744.79	4090.52	9007.92	2650.01	1661.03	1864.6	1.53058	5.92502e-05	0.0018104
Tmem119	16541.5	10223.1	8109.97	5056.3	3902.46	3905.55	1.43876	5.96365e-05	0.00181897
LOC101056032	13.4739	26.8112	423.471	2.28115	4.0102	6.91807	5.09643	6.20308e-05	0.00188864
Rps14	108220	70089.6	107904	48720	31052.3	24077.9	1.46258	6.23405e-05	0.00189471
Ppdpf	4675.21	3376.96	3398.9	1839.3	1502.64	1267.49	1.31275	6.26071e-05	0.00189945
Cdc42ep5	4373.81	3166.8	2171.06	1328.16	1338.24	1056.73	1.38318	6.32893e-05	0.00191543
Col23a1	370.634	448.96	181.849	582.868	1085.63	2721.15	-2.13163	6.33568e-05	0.00191543
Cd52	15613.9	14654.1	20481.8	9060.14	4594.14	4209.2	1.50635	6.36452e-05	0.00191607
Nol12	4589.09	3137.99	3091.03	1785.68	1346.26	1044.67	1.37297	6.36642e-05	0.00191607
Ifit2	330.19	642.907	443.846	1296.07	1128.74	1547.5	-1.48699	6.38395e-05	0.00191607
Tgfb3	9455.63	7021.63	3479.66	2863.1	1950.73	1838.3	1.58492	6.38773e-05	0.00191607
Slco2a1	507.035	610.68	487.159	1005.13	2196.32	1336.53	-1.49914	6.39359e-05	0.00191607
Zfp146	603.965	850.822	812.998	1525.88	1873.54	2223.33	-1.30988	6.44884e-05	0.00192926
Mmp14	284084	151173	198178	94881.8	78065.3	70480.6	1.3797	6.55268e-05	0.00195389
Mypn	0.0300916	0.0243236	2.28581	484.17	26.0673	1.13854	-7.53596	6.55392e-05	0.00195389
Mapk6	821.591	949.043	1333.64	1929.56	3152.64	2988.35	-1.3783	6.58532e-05	0.00195984
Ndufv3	6754.63	4812.03	6138.56	2984.04	2276.52	1764.74	1.3335	6.67231e-05	0.0019823
Scube1	524.597	304.829	153.014	41.5107	63.1526	65.3344	2.52823	6.70128e-05	0.00198747
Foxl1	0.116005	11.2555	2.52201	44.6062	157.377	76.3756	-4.2757	6.7279e-05	0.00199192
Podnl1	1402.22	678.935	439.238	231.508	202.492	233.285	1.91644	6.81622e-05	0.0020146
Nfkbid	692.64	639.841	4992.74	282.659	299.728	451.745	2.61221	6.84039e-05	0.00201827
Foxm1	270.338	466.234	235.887	715.963	1151.79	1227.23	-1.6697	6.85498e-05	0.0020191
Mex3b	398.249	342.99	590.35	782.392	1415.43	1951.97	-1.63976	6.92481e-05	0.00203245
Cpa3	73.0355	130.259	57.9097	613.016	459.113	240.477	-2.32735	6.92625e-05	0.00203245
Kif23	142.532	354.31	317.434	651.879	1048.54	1117.72	-1.7906	6.93581e-05	0.00203245
Kpna2	820.353	1255.95	726.565	2143.54	2684.51	2262.17	-1.33869	6.94907e-05	0.00203287
Rnaseh2c	3587.12	2242.15	3309.79	1417.13	1226.98	1015.47	1.32029	7.02885e-05	0.00205271
Spred2	268.019	391.39	521.8	901.042	1109.69	1496.58	-1.56993	7.13078e-05	0.00207894
Galnt9	1913.13	1685.59	1563.57	920.76	457.11	316.239	1.6072	7.16431e-05	0.0020836
Casq1	32.2747	56.2487	2.69126	6248.57	252.617	8.6389	-6.14999	7.17103e-05	0.0020836
Arhgef28	961.257	755.067	625.526	290.056	257.625	197.115	1.65237	7.318e-05	0.00212271
Aspn	14844.8	10657.2	6835.14	5336.07	2743.65	2452.53	1.61832	7.33288e-05	0.00212344
Shcbp1	28.9285	98.9944	44.6259	262.629	333.809	374.375	-2.48925	7.55394e-05	0.00218377
Ctsz	86713.3	69560.7	73380.2	41809.3	23984.2	21364.2	1.39776	7.58064e-05	0.00218781
Ndufa13	9064.84	6955.93	9786.29	4466.05	3036.36	2210.24	1.40979	7.66186e-05	0.00220754
Lmbr1l	2142.66	1629.04	1608.08	676.815	817.983	762.063	1.25317	7.75207e-05	0.00222979
Obscn	0.135267	17.9967	0.139761	2174.4	124.306	8.62702	-6.93124	7.78291e-05	0.00223492
Thap3	2653.23	1895.75	2037.43	1059.87	919.229	715.415	1.2894	7.90877e-05	0.00226727
Zcchc17	3401.86	2529.61	3949.56	1621.42	1259.05	1167.75	1.28723	7.97446e-05	0.00228229
Rrm2	146.141	530.759	257.487	950.751	1196.9	1176.89	-1.83042	8.00653e-05	0.00228766
Esco2	43.065	57.6068	29.0322	172.074	250.607	279.892	-2.4342	8.04532e-05	0.00229492
Tomm6	11126.3	8500.63	10931.3	5084.37	3990.68	3306.17	1.30338	8.05973e-05	0.00229522
Mrpl54	5564.81	4008.46	3722.45	2199.01	1731.2	1298.94	1.34627	8.17656e-05	0.00232463
Nxn	5635.36	4343.24	3531.25	1594.81	1549.76	2248.88	1.32455	8.19775e-05	0.00232681
Mpv17l2	2987.99	1846.14	2140.86	1124	916.222	641.109	1.37918	8.23892e-05	0.00233463
Olfml2a	18.1653	90.6318	5.11303	120.626	570.382	773.737	-3.67822	8.28561e-05	0.002344
Ppp1r3a	0	0	0	260.654	14.038	0	-9.54015	8.42411e-05	0.00237579
Slfn4	254.491	147.865	146.849	203.125	1022.48	1800.75	-2.46143	8.42567e-05	0.00237579
Top2a	508.446	1279.1	1366.11	2334.1	3499.48	3544.17	-1.57208	8.71711e-05	0.00245394
Trim63	0	0	0	323.201	8.02335	0	-9.81049	8.77098e-05	0.00246192
Scd1	1070.34	2558.05	897.436	2538.19	20178.9	4271.33	-2.57596	8.77414e-05	0.00246192
Atp6v1f	10827.3	8033.04	7805.59	4813.74	2690.53	2431.55	1.42422	8.80457e-05	0.00246643
P2ry12	134.015	184.661	155.175	725.883	376.916	618.844	-1.86079	8.86449e-05	0.00247917
Idh3a	890.877	1197.12	797.498	2186.8	2904.04	1994.32	-1.29573	8.90488e-05	0.0024827
Rplp2	46037	36969.4	65456.7	24629.2	17668.8	13822.9	1.40348	8.90601e-05	0.0024827
Plin4	45.7437	369.911	34.0077	537.985	3871.38	697.953	-3.50399	8.92909e-05	0.00248509
Ndrg2	754.597	1173.98	700.095	3704.29	2565.22	1427.85	-1.54983	9.07531e-05	0.00251907
Baiap2	7462.61	6030.04	10002.7	3073.6	3780.16	2478.84	1.33206	9.08565e-05	0.00251907
Tsr1	36.1041	66.9946	109.161	232.099	409.994	475.722	-2.3948	9.09518e-05	0.00251907
Scx	251.978	166.238	54.4281	22.4864	22.0529	13.3243	3.02197	9.1198e-05	0.00252182
Grem2	951.799	877.448	918.877	1817.47	1964.76	2857.22	-1.27263	9.15651e-05	0.0025279
Usp11	339.659	379.842	418.498	717.552	1206.93	1306.76	-1.50531	9.19948e-05	0.00253392
Mfap5	33145.5	23096.9	17398.4	12865.2	6244.14	5276.53	1.59444	9.21078e-05	0.00253392
Cdk14	834.683	948.991	950.125	1670.84	2180.29	2827.2	-1.28853	9.22256e-05	0.00253392
Nlrp1b	844.444	1188.11	3103.68	393.993	483.172	604.697	1.79294	9.24368e-05	0.00253566
Acss3	7.00861	4.60253	0.107803	33.4199	75.1811	76.646	-3.93013	9.33917e-05	0.00255777
Hcst	768.921	449.289	1317.84	325.493	169.412	158.07	1.9566	9.41992e-05	0.00257578
Mki67	950.797	2064.06	1342.27	3075.1	4064.86	4512.54	-1.41907	9.45994e-05	0.00258261
Kcnk2	294.304	348.727	569.856	71.1655	84.2049	119.448	2.13983	9.4808e-05	0.0025842
Htra3	42416	27624.8	20548.3	14165	10109.5	10140.9	1.39626	9.56105e-05	0.00259868
2010003K11Rik	0	0	0	5.31336	75.172	7.13972	-7.9062	9.57179e-05	0.00259868
Slc25a30	38.501	70.471	122.363	390.914	349.849	390.792	-2.28855	9.57935e-05	0.00259868
Usp9x	467.682	614.219	823.693	1226.23	1510.66	2641.34	-1.49686	9.61354e-05	0.00260384
Gap43	149.463	151.231	131.158	587.234	408.993	537.818	-1.82817	9.6709e-05	0.00261525
Aldh6a1	303.837	414.44	425.707	692.692	1623.93	1123.58	-1.58794	9.78304e-05	0.00263639
Itgax	14582	18398	15627.9	8962.38	4984.09	4443.99	1.4022	9.78834e-05	0.00263639
Kcnd3	0	0	0	5.36014	14.0351	31.2229	-7.11057	9.79833e-05	0.00263639
C1qtnf2	6292.82	2807.86	2815.69	1911	665.616	506.723	1.9502	9.81048e-05	0.00263639
Ints8	321.692	440.894	246.709	834.598	935.268	1154.47	-1.5344	9.9546e-05	0.00267094
Serpina3c	130.138	111.916	37.5659	989.631	727.764	138.34	-2.72859	0.000101481	0.00271276
Optc	92.0521	86.5976	79.4348	7.06234	12.0291	15.1412	2.89982	0.000101613	0.00271276
Xxylt1	622.959	527.659	606.157	1140.56	1503.65	1710.27	-1.30948	0.000101692	0.00271276
Ak5	424.431	408.667	293.591	122.097	37.0929	64.3993	2.33019	0.000101736	0.00271276
Mrps21	3252.4	2747.77	3654.94	1768.95	1112.7	821.096	1.38258	0.000101998	0.00271551
Hoxc9	1434.96	1024.2	2409.93	524.624	717.739	476.164	1.50256	0.000102743	0.00273111
Klhl40	0.0299751	2.22151	0.0309193	385.662	14.038	1.13751	-7.20886	0.000103544	0.00274509
Rpl37rt	1597.55	1094.62	2468.9	767.546	620.504	412.319	1.51926	0.000103588	0.00274509
Cdkn1c	9623.28	5898.49	13830.8	3700.83	3877.4	3411.27	1.41733	0.000104357	0.00276121
Rpl37a	26366.1	19708.6	75504.9	15472.5	10247.8	7606.28	1.86714	0.000106246	0.00280686
Pfdn5	18851.9	14872.3	19375.4	9601.57	6070.72	5115.31	1.35295	0.000106452	0.00280797
2810428I15Rik	5440.57	4579.94	5281.04	2786.25	1849.49	1424.18	1.33624	0.000107711	0.00283448
Pcdh18	495.056	454.922	550.796	1050.86	1149.79	1677.36	-1.36961	0.000107787	0.00283448
Hexdc	850.114	730.823	686.808	219.396	282.685	265.531	1.56248	0.000108802	0.0028568
Efemp1	3303.89	4467.83	3480.66	6537.18	10470.4	11120.7	-1.32175	0.000109377	0.00286751
Ereg	0.157573	13.7074	11.913	71.0983	133.322	133.618	-3.68659	0.000110045	0.00288064
Plekhm2	8729.96	6598	6687.07	3840.36	2767.71	2511.86	1.27133	0.000111793	0.00292194
Matn3	77.8045	87.7631	103.367	17.8155	10.0251	7.31585	2.92146	0.000112908	0.0029466
Nbl1	39719.5	20288	15201.1	11212.4	6549.88	7801.44	1.55677	0.000113753	0.00295981
Sult1e1	0.0299751	2.22151	0.0309193	354.242	52.1299	0	-7.22797	0.000113786	0.00295981
Dcstamp	1457.79	2357.47	2883.92	1113.62	669.625	748.477	1.40355	0.000113932	0.00295981
Pgls	15537.3	11171	14241.1	6905.96	5528.4	4137.22	1.30512	0.000114427	0.00296819
Atp5j2	8701.35	6979.01	9587.85	4384.31	3284.97	2226.74	1.35238	0.000114904	0.00297606
Polr2i	1199.27	890.196	1094.45	475.928	390.948	305.867	1.44066	0.000115849	0.00299603
Tpcn2	3780.91	3439.29	3921.98	1695.02	1690.1	1521.83	1.18309	0.000116357	0.00300348
Gm266	286.734	185.908	115.679	45.054	18.0462	31.4798	2.63073	0.000116487	0.00300348
Dtl	76.6692	128.063	105.843	243.278	493.195	617.555	-2.12299	0.000117761	0.00303177
Car4	0.0159069	0.0128754	1.15241	10.1403	75.1732	8.64333	-5.92487	0.000119936	0.00308315
Aurkb	263.183	501.988	229.891	879.465	1199.91	949.532	-1.60532	0.000120264	0.00308535
Trib2	324.15	460.582	392.097	920.324	1048.54	1158.92	-1.40997	0.000120381	0.00308535
Mdp1	3942.3	3514.31	3331.53	1747.13	1578.83	1415.3	1.18604	0.000120837	0.00309191
Nrap	71.6103	47.4012	46.9963	2514.02	146.359	48.3434	-4.02529	0.000121029	0.00309191
Speg	2670	2176.26	2103.59	1094.26	971.356	981.052	1.18958	0.000121177	0.00309191
Rps17	39234.4	28946.8	38622.2	18570	14205.4	11343.9	1.27546	0.000122862	0.00313025
Saa3	992.631	724.068	2594.94	582.129	148.363	155.709	2.28195	0.000124919	0.00317794
Hcfc1r1	11510.1	8603.37	9728.65	5174.91	3957.6	2982.1	1.30058	0.000126866	0.00322217
Dad1	8383.21	6384.42	6875.87	3781.88	2894.02	2358.82	1.26034	0.000127033	0.00322217
Comtd1	2051.81	1499.77	1810.07	934.949	660.603	645.702	1.25807	0.000127847	0.00323803
Nr4a1	1013.12	651.404	12380.7	713.124	436.059	420.641	3.16113	0.00012911	0.00326521
Tmtc3	138.933	342.736	269.379	561.336	793.926	1280.69	-1.81085	0.000129698	0.00327526
Map1lc3a	9721.12	6080.81	5740.6	3370.11	3023.33	1913.97	1.37472	0.00013	0.00327806
2210011C24Rik	343.011	113.355	319.801	50.5008	54.1303	32.8171	2.49456	0.000130333	0.00328165
Gatm	552.646	922.462	1340.77	2770.06	2009.87	2809.08	-1.4303	0.000132455	0.00333018
Kifc1	240.492	486.991	253.904	808.14	1282.11	906.006	-1.6096	0.000132828	0.00333414
Rbm44	0	0	0	12.8174	16.0376	8.07749	-6.66517	0.000133001	0.00333414
Htatip2	2778.84	2138.2	2555.74	1378.02	889.157	668.091	1.34801	0.000133448	0.00334048
Ift20	4880.88	3378.13	3802.98	2097.29	1591.86	1189.42	1.30588	0.000133855	0.0033458
Creg1	12193	12817.3	17875.6	7658.21	4735.48	4573.05	1.33775	0.000134212	0.00334983
Klhl41	2.52795	0.102033	13.9766	1381.4	48.1208	4.13147	-6.38467	0.000134434	0.00335052
Aspscr1	6694.76	4433.34	4389.95	2468.9	2210.36	1727.27	1.27631	0.000134951	0.00335851
Nup205	613.505	864.642	680.774	1453.81	1664.04	2014.05	-1.24906	0.000135985	0.00337761
Magee1	177.152	301.284	325.826	698.422	812.971	924.918	-1.59858	0.000136111	0.00337761
Ahnak2	18634.2	11512.8	16644.1	6816.93	7008.99	5631.45	1.26591	0.000136515	0.00338273
Larp4b	6600.56	5651.39	12380.3	3332.38	2844.9	3204.31	1.39257	0.000136746	0.00338357
Sgcg	0.0299751	2.22151	0.0309193	372.055	11.0307	1.13735	-7.14789	0.000137288	0.00338738
Ino80b	2489.45	1825.34	2216.58	1103.97	945.292	612.59	1.29496	0.000137294	0.00338738
Acly	3559.71	3947.19	3134.31	6782.36	9553.16	8434.58	-1.21889	0.000137569	0.00338928
Snx2	3083.87	4002.58	3365.18	8277.23	6929.8	8876.43	-1.20431	0.000138028	0.00339573
Rpl28	68056.3	45979	61062.2	29562	24048.3	19251.2	1.26492	0.000138664	0.00340648
Ctla2a	1217.31	1711.99	988.764	598.564	483.171	252.488	1.55416	0.0001393	0.00341723
Chek1	28.8772	70.2221	38.5802	139.143	283.687	352.774	-2.49073	0.000139946	0.00342817
Sbf2	953.146	1316.13	1569.41	2627.34	2827.86	3872.04	-1.28082	0.000140503	0.00343691
Timm10b	5361.59	3699.1	4644.83	2432.13	1741.22	1494.74	1.27373	0.000140969	0.0034434
Cacng6	0	0	0	229.423	10.0282	0	-9.3415	0.000141556	0.00344983
Stx4a	12347.1	10216.2	9081.67	4811.91	4709.42	4229.59	1.20243	0.000141634	0.00344983
Cox17	957.945	675.58	2412.14	472.709	400.972	314.876	1.76685	0.000142714	0.00347124
Lingo3	0	0	0	40.6222	7.01985	7.20574	-7.22467	0.000143023	0.00347382
Efcc1	613.539	662.757	1071.4	306.953	255.619	146.007	1.72799	0.00014341	0.00347829
Atp5l	5627.17	5190.68	7159.57	3181.96	2343.68	1440.63	1.36771	0.000144325	0.00349556
Npff	280.979	254.017	256.207	41.5009	72.1737	61.5195	2.17315	0.000145191	0.00351159
Heatr5a	1270.01	1892.17	1837.68	2959.71	4188.15	5243.19	-1.30929	0.000148237	0.00358022
Mcm2	632.628	963.873	587.037	1323.17	2053.98	2098.04	-1.326	0.000149347	0.00360194
Wbscr17	1884.51	1639.47	2383.64	1110.5	609.479	574.373	1.36417	0.000150026	0.00361325
Cul4a	1057.13	1283.8	1429.95	2519.21	2925.09	3211.13	-1.19865	0.000150762	0.0036249
Pcdh7	804.903	1029.87	1690.75	2161.84	3144.63	4382.92	-1.45853	0.000150932	0.0036249
Gpr88	266.507	134.07	220.076	45.708	41.0998	34.3942	2.35252	0.000152933	0.00366569
Cobll1	17.0222	102.36	38.6306	205.658	420.017	390.124	-2.68084	0.000153057	0.00366569
Rpl37	17179.2	12641.9	28355.8	9301.93	6776.43	5199.32	1.45108	0.000153492	0.00366925
Asb5	0.0158725	1.11809	0.0163688	310.327	17.0453	0	-7.72792	0.000153633	0.00366925
Ttk	26.5112	72.5258	42.1626	176.063	268.651	306.917	-2.40908	0.000153997	0.00367283
Hrc	4.9298	18.1902	3.78842	1304.52	34.0867	4.87825	-5.62196	0.000154246	0.00367365
Kctd10	1340.48	1833.24	1198	3210.56	3263.91	3612.39	-1.20613	0.000154599	0.00367589
Pptc7	101.789	174.24	145.524	384.358	507.23	640.723	-1.86109	0.000154768	0.00367589
Hhatl	0.0539531	4.44266	0.0556736	508.245	12.0331	4.86407	-6.70512	0.00015508	0.0036767
Il11ra1	23877.6	21745	21475.4	10819	9317.59	9852.94	1.16179	0.00015523	0.0036767
Dip2a	400.715	678.739	526.808	1062.85	1360.3	1752.34	-1.37804	0.000155844	0.00367742
Slbp	587.233	969.66	694.015	1496.25	1873.54	2044.02	-1.26595	0.000155964	0.00367742
Tnpo1	1397.95	2076.89	1962.77	3771.25	3897.45	5203.39	-1.24318	0.000155966	0.00367742
Myc	1189.75	1296.45	934.61	2249.24	3268.92	2487.93	-1.22657	0.000156117	0.00367742
Trim72	0.0901832	6.74946	2.46207	891.169	25.0648	1.14125	-6.55798	0.000157386	0.00370225
Ikbke	3767.76	3106.82	4137.23	1409.76	1751.25	1684.67	1.18424	0.000158779	0.00372835
Pcdhga5	27.5071	28.8487	24.1164	85.4776	192.465	195.163	-2.55081	0.00015893	0.00372835
Zbtb33	83.9018	162.718	164.675	388.358	472.146	712.808	-1.93475	0.000159369	0.00373353
Rhbdd3	2112.73	1345.08	1584	687.263	779.891	671.256	1.23736	0.000161613	0.00378096
Pcdhgb1	2.59948	20.4874	7.32618	47.7863	121.294	172.862	-3.47244	0.000162101	0.00378721
Sfi1	3514.18	3037.49	2435.58	709.515	1364.31	1438.78	1.35531	0.000163689	0.00381911
Rhobtb3	288.328	446.752	464.167	832.136	1000.43	1549.15	-1.49548	0.000164159	0.00382489
Adcyap1r1	106.507	199.471	65.1875	454.119	617.496	458.206	-2.04178	0.000164425	0.0038259
Brca1	33.7045	105.946	51.8261	184.8	368.894	485.566	-2.43778	0.000167164	0.00388436
Sema6d	58.8849	297.512	140.812	434.74	770.869	1085.64	-2.20308	0.000168034	0.00389931
Sipa1l2	339.769	609.499	572.429	992.339	1346.26	1775.62	-1.43475	0.000169746	0.00392381
Copz2	9588.41	6699.58	5347.35	3588.02	2876.98	2126.27	1.33242	0.00017022	0.00392381
Nkd1	840.358	531.115	362.219	161.785	175.425	157.465	1.80857	0.000170366	0.00392381
Ccdc88b	7503.12	4927.48	5958.2	3177.06	2229.41	2394.16	1.23706	0.000170404	0.00392381
Nacad	1052.04	686.977	534.169	232.254	233.567	276.838	1.6132	0.000170539	0.00392381
Cdk2ap2	8689.23	6196.22	4985.33	3652.27	1983.81	1512.65	1.47482	0.000170654	0.00392381
Crkl	637.481	1015.9	981.352	1892.81	1952.74	2386.07	-1.24188	0.00017069	0.00392381
Usp8	773.811	981.385	1595.74	2433.49	2681.5	3423.46	-1.34939	0.000171474	0.00393656
Bcl2a1b	3663.74	2590.82	4642.27	2059.08	867.105	773.069	1.55841	0.000172681	0.0039567
Ckap2	95.8811	264.149	151.616	470.873	744.805	651.826	-1.86687	0.000172835	0.0039567
Atp11b	301.518	499.882	607.21	1030.83	1220.96	1564.8	-1.43786	0.000173042	0.0039567
Cdkn2c	750.97	1048.16	601.497	1603.57	2771.72	1738.55	-1.34833	0.000173417	0.00396
Arl2	3589.5	2695.8	2714.56	1648.73	1143.77	914.9	1.27938	0.000174099	0.00396703
Arl6ip4	5241.99	3911.48	3806.62	2077.97	2017.89	1433.22	1.22898	0.000174187	0.00396703
Zcrb1	1970.73	2081.67	4351.05	1171.97	1079.62	929.238	1.40147	0.000175909	0.00400093
Trim32	413.762	483.695	396.951	893.053	1149.79	1251.95	-1.34765	0.000176583	0.00401095
Fam69a	406.681	505.697	661.351	1238.38	1330.23	1317.87	-1.30413	0.000179436	0.00407038
Atxn1l	281.197	375.291	690.046	942.666	1281.11	1774.89	-1.57013	0.000182063	0.00411912
Dtnbp1	10503.2	7403.84	6756.87	4359.47	3130.59	2449.55	1.3111	0.000182073	0.00411912
Mvd	2159.38	1663.66	1427.72	850.896	717.74	323.716	1.47243	0.000182304	0.00411912
Ano5	0	0	0	146.074	5.01592	1.13761	-8.68963	0.000183064	0.00412894
Tshr	0.115816	13.4508	0.119626	16.4901	394.949	125.053	-5.23125	0.00018344	0.00412894
Myh2	11.8093	11.4404	0.156161	911.082	76.1888	7.11643	-5.37872	0.000183632	0.00412894
Gm22	3252.16	1931.54	1576.91	1072.71	836.028	733.44	1.35527	0.000183701	0.00412894
Uba52	38952.2	27740.3	44989.2	19198.8	14975.3	12165.3	1.26907	0.000184866	0.00414969
Pld3	34550.7	29455.8	28544.9	17636.9	11290.4	9308.22	1.27533	0.000188093	0.00421374
Ypel3	13101.5	8614.91	7434.02	4840.05	3825.28	2994.12	1.32199	0.00018821	0.00421374
Slc2a4	52.6912	111.636	17.1424	471.897	568.375	166.906	-2.73062	0.000189116	0.00422851
Tmed3	22550.2	14942.7	17234.7	9918.76	6659.15	5556.37	1.30597	0.000189369	0.00422867
Hist1h2ap	0.26444	0.208939	493.048	0	0	0	10.3922	0.000190619	0.00425105
1810037I17Rik	3479.6	3188.77	3836.57	1856.12	1492.62	1305	1.17452	0.00019418	0.00432353
Xkr5	9.66292	20.5924	7.37446	80.8298	86.2096	107.356	-2.85424	0.000194373	0.00432353
Ugt1a6a	52.7559	108.324	55.4557	125.447	557.349	525.248	-2.47786	0.000194853	0.00432861
Zfp266	339.72	376.437	601.151	818.485	1244.02	1608.36	-1.4784	0.00019664	0.00436267
Msh6	459.216	451.458	574.815	974.75	1271.08	1437.24	-1.30986	0.000198154	0.00439059
1600002K03Rik	805.953	717.009	953.668	396.751	228.555	204.582	1.57669	0.000199047	0.00440064
Trim59	240.356	260.891	216.554	579.053	704.709	799.664	-1.5369	0.00019912	0.00440064
Scn4b	14.3795	22.9267	7.40884	612.204	49.1232	36.3283	-3.95249	0.000200212	0.00441908
Cabp1	95.7404	175.237	59.1685	13.6083	21.0483	5.73793	3.02097	0.000201143	0.00443392
Tex264	14504.1	9633.18	9561.55	6006.43	4150.06	3398.4	1.31385	0.00020155	0.0044372
Rp9	4640.69	3700.27	6493.2	2492.18	2003.86	1566.74	1.29082	0.000203681	0.00447408
Serf1	1831.76	1242.32	1454.1	628.801	735.783	537.681	1.25129	0.000203914	0.00447408
Csf1	4225.75	4836.14	3910.04	10644.3	7705.69	11731.3	-1.21348	0.000204007	0.00447408
Gpx1	113624	85630.2	90986.6	55945.4	31859.2	25317	1.35937	0.000204434	0.00447773
Acta2	15766.9	20328.2	5850.22	5984.82	4328.5	2941.55	1.66197	0.000205178	0.00448582
Tmem202	294.102	144.493	348.611	74.7333	45.1102	32.0206	2.371	0.000205326	0.00448582
Mrps16	3185.35	2095.51	2768.61	1324.2	1207.93	939.697	1.21316	0.000207285	0.00452287
Rcn3	92556.6	49518.7	32916.9	26208.8	19895.2	15221.1	1.51273	0.000207615	0.00452432
Ltbp1	913.473	909.692	554.617	1614.02	1993.83	1997.47	-1.23701	0.000208269	0.00452807
Pigyl	1255.49	997.557	1247.18	580.908	446.082	323.83	1.37342	0.000208314	0.00452807
Brms1	4804.34	3446.23	3402.52	2146.18	1423.45	1244.2	1.27534	0.000209085	0.00453907
Mex3c	442.594	731.904	755.212	1330.43	1463.55	2011.86	-1.31632	0.000209384	0.00453983
Rnf2	638.609	804.659	774.528	1540.35	1554.77	1943.53	-1.18387	0.000210571	0.0045598
Gabpa	582.447	839.272	790.149	1419.35	1664.04	2101.84	-1.22906	0.000214003	0.00462829
Cstf2	314.455	371.644	192.623	637.476	842.042	1154.57	-1.58344	0.000215333	0.00465119
Rabac1	20705.2	13329.9	18348.3	9849.94	5705.84	4566.97	1.38026	0.000217072	0.00468286
Rsph1	253.247	152.452	109.643	34.483	36.0867	22.3265	2.46743	0.000218685	0.00471174
Kdm3a	1165.87	1230.69	1200.31	2327.76	2455.96	3306.47	-1.16943	0.000219888	0.00473139
Reep6	38.3562	70.2218	29.0491	66.1469	793.917	257.057	-3.01767	0.000220148	0.00473139
Spry4	67.2107	262.828	84.3971	330.58	850.059	758.426	-2.2247	0.000222018	0.00476562
A230065H16Rik	4.96304	20.5262	7.3442	19.6922	260.626	144.006	-3.67684	0.000222713	0.00477458
Dnm3	493.701	368.318	299.608	115.418	108.262	75.5852	1.95553	0.000223171	0.00477666
BC005561	45.7595	51.0537	2411.39	23.8256	45.1091	56.4605	4.31837	0.000223871	0.00477666
Mcm5	820.369	1344.83	736.195	1883.94	2651.43	2533.03	-1.28443	0.00022388	0.00477666
Nup153	466.484	559.99	864.539	1193.4	1485.6	2320.99	-1.40275	0.000223923	0.00477666
Syne3	252.396	290.957	353.507	530.878	939.277	1188.34	-1.56737	0.00022579	0.00481051
Fignl1	55.2202	136.077	102.223	221.637	537.301	549.968	-2.1553	0.000227095	0.0048323
Nefl	9.85761	51.8806	65.8759	147.141	285.693	436.139	-2.76321	0.000229147	0.00486994
Myl6	58800.1	48158.7	50975.2	28684.9	22584.8	16346.9	1.22387	0.000230424	0.00489103
Mstn	0.0159069	0.0128754	1.15241	441.798	0.00328771	4.11557	-8.15822	0.000231756	0.00491324
Tnmd	226.077	447.628	106.129	66.8791	30.0743	16.1845	2.78173	0.000232582	0.00491951
Rpl18a	142613	87629.8	111245	61176.2	43986.7	35447.6	1.28012	0.000232875	0.00491951
Mfng	1376.31	1648.55	1163.12	598.406	691.676	384.568	1.32266	0.000232912	0.00491951
Zmynd15	2852.66	1307	1073.02	672.91	490.19	699.887	1.48948	0.000233967	0.00493572
Dio2	93.5295	152.505	363.961	27.9406	35.0851	38.3144	2.58484	0.000234385	0.00493849
Prelp	17641.7	14096.4	7456.96	6923.84	3203.77	2262.67	1.66142	0.000236292	0.00496744
Kntc1	38.4676	120.876	38.6963	177.567	361.878	588.452	-2.50716	0.000236338	0.00496744
Nr2c2ap	85.0962	100.56	229.348	28.9804	20.0492	15.5861	2.67577	0.000237144	0.0049736
Atp1a2	462.928	1162.27	437.985	3613.71	3585.69	820.927	-1.95848	0.00023721	0.0049736
Inafm1	2543.26	1579.48	2520.79	1025.37	1023.48	778.44	1.2325	0.000238604	0.00499672
Peg3	318.29	436.502	928.105	1001.88	1887.58	2393.73	-1.65029	0.000239361	0.00500646
Slc19a2	248.787	304.762	286.247	688.027	784.903	831.869	-1.45619	0.000241699	0.00504588
Zfyve28	541.723	471.127	743.129	233.24	158.385	158.155	1.67431	0.000241833	0.00504588
Abtb1	3752.03	2312.54	2332.14	1383.5	1202.92	910.425	1.26373	0.000245021	0.00510619
Kcna4	0.0300916	0.0243236	2.28581	13.3953	20.0502	48.4732	-4.9024	0.000246947	0.0051401
B3gat3	5633.04	4422.93	4753.1	2451.25	2308.6	1888.57	1.15538	0.000247582	0.00514708
Mmp23	16606	9122.9	5987.27	4801.63	3694.96	2684.31	1.50416	0.000247938	0.00514824
Mapk15	20.0924	7.05008	9.71394	0	0	0	6.66004	0.000249209	0.00516839
Adck5	1999.19	1517.07	1635.71	684.02	836.027	783.07	1.16148	0.000250321	0.00518518
Tmem154	1152.63	938.651	968.217	520.113	343.834	224.012	1.4914	0.000250845	0.00518977
Hspd1	2750.28	3379.21	3623.68	5841.92	8616.89	7674.76	-1.18225	0.000251759	0.00520242
Tor2a	6318.04	4249.74	3016.56	2302.36	1666.04	1379.97	1.3447	0.000256826	0.00529537
Scube2	281.109	164.143	590.114	61.6413	36.0902	95.566	2.41809	0.000256935	0.00529537
Map4k1	3480.78	3169.13	3569.6	2025.3	1222.97	901.346	1.30017	0.000257183	0.00529537
Pbk	83.8893	234.022	74.7917	443.674	596.446	564.072	-2.02894	0.000259854	0.00534396
Rraga	1021.2	1261.8	964.64	2404.74	2350.7	2364.96	-1.13246	0.000261374	0.0053688
Cacnb3	5166.51	3491.21	1884.88	1360.97	1408.41	1290.82	1.37654	0.000261908	0.00537334
A530099J19Rik	10.6852	4.72707	9.58825	71.3404	46.1136	72.8321	-2.91248	0.000262749	0.00538416
Zkscan2	0	0	0	6.24148	11.0271	16.7173	-6.54409	0.000263415	0.00539048
Cmtm2a	89.645	68.1911	86.5783	11.9657	13.0318	14.2749	2.62464	0.000263797	0.00539048
Gpc1	11294.9	9388.41	10082.2	5686.77	4125	3665.47	1.19075	0.000263999	0.00539048
Fgl2	2001.73	2046.97	2716.79	7495.58	3513.52	5760.57	-1.30962	0.000264904	0.00540253
Trim23	104.227	189.297	210.347	442.043	532.291	743.516	-1.76888	0.000265654	0.00541139
1700012B09Rik	0	0	0	1.33041	38.0874	21.7735	-7.38776	0.000266342	0.00541538
Gm1673	535.774	508.063	806.849	181.769	237.575	185.945	1.61207	0.000266679	0.00541538
4933430I17Rik	203.203	161.673	158.821	23.0596	41.0989	42.1	2.29715	0.000266923	0.00541538
Cacna1s	25.1477	31.1203	22.927	1587.23	89.2205	10.1189	-4.40657	0.000267111	0.00541538
Lgr5	319.068	199.797	176.937	71.0712	18.0463	11.6594	2.78413	0.000268032	0.00542474
Nfkbil1	2543.21	1835.7	1766.86	1099.99	857.078	605.851	1.26174	0.000268204	0.00542474
Fam193b	6421.01	5868.29	4260.09	1380.8	2779.74	2503.82	1.31227	0.0002692	0.00543847
Zfp871	497.552	604.988	797.256	1116.48	1450.52	2312.02	-1.36072	0.00027002	0.00544862
Eri2	9.80216	42.458	21.7189	92.6951	175.425	226.014	-2.73299	0.00027209	0.00548396
Map2k2	16381.5	12398.2	14384.3	7703.79	6252.16	4780.8	1.20395	0.000277005	0.00557647
Hes1	721.26	957.197	2237.8	443.771	439.065	430.51	1.57591	0.000278615	0.00559008
Id1	1102.42	829.01	1053.55	1372.74	4051.82	2632.73	-1.43238	0.000278804	0.00559008
Lrrc45	3749.71	3120.61	2338.19	1043.64	1601.88	1322.36	1.21466	0.000279168	0.00559008
Zc3h14	914.711	1011.27	626.762	1739	1851.49	2281.07	-1.2016	0.000279182	0.00559008
Tmem209	222.577	452.397	293.525	766.5	858.081	1120.75	-1.50278	0.000279309	0.00559008
Actc1	0.0299751	2.22151	0.0309193	180.497	8.02332	4.10852	-6.1505	0.00028064	0.00561018
Gpr137	2739.34	2425.59	1811.4	1002.88	1112.7	1005.81	1.16025	0.000281418	0.0056192
Tnks2	1468.5	1861.07	2440.13	3865.77	4158.08	5311.39	-1.20867	0.000282074	0.00562226
Tmem42	1496.97	938.721	1340.99	559.962	551.337	437.17	1.28616	0.000282327	0.00562226
Rnf213	1980.23	2311.32	2732.45	3875.29	5326.92	7784.52	-1.27403	0.000282554	0.00562226
Ms4a6b	1452.74	1199.55	1063.28	2849.33	2381.78	3013.09	-1.14981	0.000283512	0.0056348
Bfar	4791.31	3891.89	5592.46	2349.51	2146.2	1933.6	1.15077	0.000285159	0.00566099
Spag5	89.8865	239.882	120.389	368.286	743.802	602.326	-1.92803	0.000286654	0.0056841
Trpm4	2797.87	1894.59	1787.32	1007.73	980.377	878.261	1.17663	0.000287511	0.00569183
Barhl1	18.9371	4.77708	13.2186	0	0	0	6.66358	0.000287707	0.00569183
Tdo2	4.93812	13.7401	9.63225	309.981	76.1874	16.0834	-3.81158	0.00028817	0.00569301
Pcdhga11	12.1303	10.5463	39.27	93.5384	150.364	181.692	-2.77262	0.000288572	0.00569301
B4galnt1	14391.7	10206.9	8311.99	6043.31	3890.43	3142.61	1.33156	0.000288761	0.00569301
Arhgef11	333.804	625.664	607.287	1058.86	1338.25	1648.8	-1.3685	0.00028984	0.00570773
Atp6v0b	15635.4	12303.5	14089.6	7421.8	6087.76	5271.39	1.16208	0.00029121	0.00572813
Apobec2	2.61316	20.5613	12.0362	3570.72	49.123	0	-6.66804	0.000291584	0.00572893
Rps12	56193.4	39610.9	59054.8	27416.8	22073.5	17249.3	1.21434	0.000292696	0.00574421
Dlgap4	15764.5	11017.4	13648.2	6895.49	5860.21	5145.39	1.17536	0.000293498	0.00575337
Zbtb20	1466.31	1951.37	32098.9	1162.23	1339.25	1557.24	3.12929	0.00029606	0.00579697
Cnn2	27999.2	20592.8	19501.8	12251.3	9207.33	8261.18	1.19608	0.000297991	0.00582813
Gpr68	546.646	848.571	1172.43	382.264	246.599	239.89	1.56278	0.000298462	0.0058307
Fbln1	23341.6	14730.2	8042.7	7372.23	4016.74	4885.89	1.50253	0.000300271	0.00585938
Sept6	633.705	584.185	522.042	1053.24	1721.17	1348.6	-1.24436	0.000304467	0.00593451
Ranbp2	729.561	944.426	1417.78	1965.63	2334.66	3396.55	-1.31583	0.000305882	0.00595534
Rnf126	5624.62	4511.79	3679.18	1951.31	2290.55	1958.39	1.1559	0.000306426	0.00595806
Etfdh	559.616	615.313	493.185	1283.26	1485.6	1125.75	-1.22296	0.00030701	0.00595806
Col6a6	252.205	154.818	221.282	638.394	940.277	427.293	-1.67408	0.000307063	0.00595806
Siva1	1970.59	1788.37	2203.3	922.007	1044.53	710.915	1.15511	0.000308545	0.00598006
C1qtnf6	31643.6	17700.8	13881.7	10741.4	7341.8	5628.35	1.41491	0.000309847	0.00599853
Spon1	6593.14	4906.65	4165.07	1268.71	834.025	3053.37	1.60293	0.000314484	0.00607946
Hypk	4479.22	3904.56	4649.61	2339.17	2008.87	1390.44	1.18347	0.000314736	0.00607946
Usmg5	1171.95	1016.1	2307.67	674.599	586.422	374.816	1.45843	0.000315855	0.00609423
Ntmt1	2882.75	2140.46	1581.71	1086.31	992.406	678.626	1.26027	0.000321964	0.00620512
Rps29	10607.6	8137.11	38549.5	7293.79	4527.98	3163.56	1.93481	0.000322582	0.00621007
Apol9b	852.32	587.653	328.574	223.656	140.342	143.143	1.80105	0.000323625	0.00622316
Lgals12	0.170683	23.8633	7.33489	18.8943	587.414	133.215	-4.53659	0.00032599	0.00625684
Spred1	2403.49	2425.65	3218.32	4967.98	5514.37	7932.97	-1.19431	0.000326105	0.00625684
Crlf3	807.151	755.091	927.231	1769.49	1699.12	1907.46	-1.11071	0.00032664	0.00626011
Racgap1	563.334	1198.11	492.098	1775.86	2106.11	1920.16	-1.3641	0.000327642	0.00627232
0610037L13Rik	2988.05	2208.61	2317.66	1211.2	1185.88	1053.78	1.12263	0.00032817	0.00627543
Acpp	265.637	398.318	541.03	1435.62	743.806	1178.38	-1.47846	0.000328976	0.00628385
Snrpd2	4897.67	3438.19	4826.39	2357.6	1919.65	1421.95	1.20754	0.000329497	0.0062868
Phf8	275.174	382.149	484.547	876.26	880.135	1268.54	-1.40541	0.000330107	0.00628929
Trdn	7.39411	10.5264	36.8187	1636.91	79.1962	4.88137	-4.9624	0.000330593	0.00628929
Postn	177221	124458	73060.5	57990.4	51402.6	34907.5	1.37681	0.000330726	0.00628929
Ppp1r14b	6526.32	5763.3	7020.11	3410.14	3031.35	2237.3	1.15375	0.000332491	0.00631586
Hnrnpa2b1	4405.22	7453.31	5467.51	11496.5	13537.8	14836.5	-1.20237	0.000336124	0.00637782
Wdr66	267.855	273.615	253.81	70.4965	68.1654	64.4547	1.96693	0.00033669	0.0063815
Edf1	16496.2	12165	10639.2	7157.52	5302.86	3929.43	1.26173	0.000337358	0.00638711
Ager	230.864	237.885	334.226	46.3131	62.1511	82.6851	2.068	0.000338797	0.00640234
Snta1	4749.29	3329.61	2742.3	2132.74	1007.44	816.569	1.45132	0.000338908	0.00640234
Cd164	4287.92	4617.97	4090.42	8074.45	8642.96	12632.9	-1.17528	0.000339559	0.00640759
Lypd1	0.116766	2.40306	11.6306	15.6913	96.2339	191.9	-4.37288	0.000343082	0.00646697
Junb	9592.32	7764.15	21763.6	5722.79	4188.16	4295.59	1.46131	0.000344496	0.00648642
Cdo1	92.3078	379.296	53.2373	191.106	2783.74	1078.45	-2.94796	0.00034487	0.00648642
Svbp	4066.54	2963.63	2362.25	1744.07	1200.91	917.133	1.28202	0.000346252	0.00650529
Rnf44	929.261	1370.4	1785.84	2801.19	3000.28	3688.21	-1.21582	0.000350198	0.00657224
Fxyd5	36057.2	27288.9	23681.2	17306.9	9225.37	8197.35	1.32528	0.000353201	0.00662136
Gpam	780.875	789.719	987.342	1248.62	2457.96	2451.36	-1.26733	0.000355283	0.00665313
Pycr1	3814.09	2198.22	1430.24	1258.65	742.802	718.413	1.45204	0.000356026	0.00665977
Kcne4	593.07	446.886	644.579	213.189	110.27	196.59	1.69393	0.000356449	0.00666043
Pgp	2959.51	2985.58	4009.69	1846.53	1314.19	1308.78	1.15513	0.000360833	0.00673197
Gjc1	497.383	535.615	314.077	756.79	1442.5	1371.22	-1.40593	0.000361062	0.00673197
Cyp2e1	26.5642	158.635	1.48719	235.967	3146.62	275.603	-4.28805	0.000362339	0.00674404
Lsp1	68156.7	52956.8	51754.6	32428.2	23780.7	20099.6	1.17975	0.000362672	0.00674404
Proser2	282.259	347.468	306.715	104.276	72.1759	65.87	1.94827	0.000362887	0.00674404
Rab24	4381.08	3187.64	3593.7	1471.44	1924.67	1688.39	1.13448	0.000363311	0.00674463
Cep192	222.592	344.046	448.436	695.153	908.203	1257.33	-1.49457	0.000364214	0.00675409
Ndc80	79.1223	211.017	103.558	401.214	552.339	514.565	-1.89756	0.000366043	0.00678068
Oxr1	847.853	1059.8	975.397	1869.57	1981.81	2392.82	-1.11488	0.000367015	0.00679137
Rp2	482.044	653.474	905.456	1721.46	1244.02	2015.58	-1.28724	0.00036852	0.00681188
Arsi	8928.36	5733.3	5391.82	4006.43	1652.01	1508.89	1.48425	0.000373446	0.00689089
Tbc1d4	147.328	338.225	412.323	717.613	915.219	1087.73	-1.59894	0.000373597	0.00689089
Ifi27	10271.3	7818.31	8842.26	4195.09	4655.29	3351.19	1.14226	0.000376547	0.00693783
Cox7a2	4316.62	3836.46	5081.33	2347.98	2087.06	1346.92	1.19468	0.000377688	0.00695141
Ptchd1	1119.28	907.559	1761.74	619.339	396.964	461.231	1.35792	0.00037863	0.0069574
Kcnj11	0	0	0	213.45	3.01096	0	-9.19513	0.000378824	0.0069574
Thrsp	75.4833	199.337	39.98	138.238	2636.38	259.858	-3.2673	0.000381684	0.00700243
Tmem208	3326.4	2534.15	2015.86	1303.36	1244.02	911.181	1.18737	0.000385788	0.00707016
Cdh3	388.369	331.246	77.2981	71.6561	23.0585	30.5761	2.66544	0.000386458	0.00707489
Mical1	6114.9	5366.1	4127.79	2776.52	2252.46	1989.83	1.15301	0.000392006	0.00716001
Fth1	352750	266550	370319	199278	105401	101193	1.28585	0.000392141	0.00716001
Zmat5	2527.63	1745.65	1580.46	1079.17	767.862	639.642	1.23498	0.000392719	0.00716001
Pfkfb3	1738.67	2498.22	1609.32	4465.84	3958.6	4525.96	-1.14738	0.000392775	0.00716001
Otulin	3937.52	2963.68	4038.62	2127.77	1428.46	1171.43	1.21029	0.000393487	0.00716538
E2f7	54.9878	62.2737	37.4306	150.405	240.583	305.482	-2.16825	0.000396136	0.00720599
Prkci	400.692	588.733	523.17	997.199	1303.16	1293.91	-1.24842	0.000398155	0.00723504
Nedd4	13619.4	15314.3	8950.65	19390	35691.5	37887.9	-1.29514	0.000399185	0.0072461
Tmem26	254.59	218.195	155.298	405.927	815.977	726.884	-1.63289	0.000399743	0.00724857
Gstt2	859.541	514.992	512.466	213.876	249.604	163.354	1.58978	0.000401773	0.00727768
Wdr91	5952.36	5474.66	6011.08	3382.17	2413.85	2141.31	1.13545	0.000405481	0.00733711
Cav1	3832.47	9145.56	2399.66	10200.3	24244.8	15630	-1.70321	0.000406067	0.00733998
Chd7	430.788	517.46	3817.68	292.338	260.633	371.409	2.36569	0.000407125	0.00735137
Etv5	1260.39	1274.63	1800.31	2884.51	2838.88	3839	-1.14126	0.000407756	0.00735503
Znhit2	2475.11	1904.98	2161.27	1228.14	943.288	728.14	1.17366	0.000408684	0.00736403
Cracr2b	2882.85	2382.92	2293.61	1377.11	1179.86	803.875	1.16944	0.000409453	0.00737015
Sav1	991.357	1326.47	1173.85	2250.87	2412.85	2869.11	-1.10923	0.000412219	0.00741218
Rpl35	36419.6	28063.6	37587.9	19819.7	13626	11145.2	1.19474	0.000413473	0.00742694
Tbc1d20	1165.81	1124.47	939.394	2091.47	2474	2339.47	-1.09613	0.000413941	0.00742758
Cd37	12532.4	9207.16	9347.44	6137.04	3526.55	3495.19	1.24023	0.000416474	0.00746523
Hoxc8	1584.48	1039.25	3607.66	545.372	813.973	794.382	1.53259	0.000418054	0.00748573
Nme3	1346.37	956.031	1443.17	652.196	493.196	381.604	1.29426	0.000420114	0.00751479
Ank	1462.55	2326.27	2420.95	5912.66	4312.46	4059.28	-1.20179	0.000421097	0.00752454
Celf3	67.2797	56.8276	628.075	32.9502	26.0634	19.3399	3.25692	0.000422182	0.00753609
Ncoa2	250.129	431.796	617.954	880.193	1088.64	1668.42	-1.48433	0.000423072	0.00754051
Dpp6	278.567	198.672	280.185	91.0429	25.0634	21.4441	2.4581	0.000423309	0.00754051
Dusp8	428.196	289.966	902.838	162.67	160.388	106.327	1.9158	0.000423822	0.00754183
Rps24	96611.6	74289.6	110766	52107.5	39461.7	32934.1	1.1778	0.000424702	0.00754967
Bcl7c	7411.07	5667.47	5652.75	2911.8	3261.91	2445.87	1.11978	0.000425463	0.00755539
Cttnbp2nl	1345.32	1795.22	1859.32	3616.71	3111.55	4160.74	-1.12292	0.000426606	0.00756785
Israa	0.259008	0.204757	316.277	0	0	0	9.75418	0.000429647	0.00761393
Vamp8	9384.1	7522.77	9799.54	5346.43	3219.81	2631.8	1.25389	0.000435038	0.00769997
Cyp2d22	1071.29	887.829	761.411	372.482	370.899	350.988	1.31348	0.000435605	0.00769997
Aph1c	2045.93	1713.36	2590.5	1188.09	823.999	811.467	1.16895	0.000435847	0.00769997
Kdm2b	439.03	850.773	776.888	1451.42	1538.73	1933.8	-1.25237	0.000437027	0.00771288
Abi3	1573.54	1340.4	1301.38	615.172	706.713	581.23	1.1473	0.000437744	0.0077176
Zim1	0.0899841	8.92817	0.0929066	18.91	58.1426	152.209	-4.56682	0.000439039	0.00773032
Epm2aip1	414.945	514.823	336.88	668.649	1113.7	1685.73	-1.45291	0.000439366	0.00773032
Fuca1	21318.6	15538.4	17234.7	10709.4	6702.25	5297.56	1.25211	0.000443139	0.00778873
Piezo1	2550.5	2665.71	2205.82	4095.61	6425.58	5837.85	-1.14014	0.000444383	0.00779464
Chmp2a	10221.1	8350.53	9626.4	5480.95	3838.31	2947.59	1.2008	0.000444383	0.00779464
Smcr8	601.519	580.775	804.499	1267.95	1343.26	1984.14	-1.20978	0.000445856	0.00781248
Podxl2	4359.35	2387.58	1774.19	1219.21	1184.87	1030.51	1.31083	0.000446654	0.00781849
Bloc1s1	4589.16	3707.13	3798.17	2396.94	1609.9	1167.64	1.2248	0.000447258	0.0078211
Mxra7	8898.53	6600.3	6242.1	3574.3	3452.37	2989.7	1.11804	0.00044981	0.00785772
Zhx1	642.298	1041.34	1268.7	2085.06	2136.18	2627.59	-1.21396	0.000450845	0.00786199
Hes6	2845.7	2097.75	1663.48	1160.04	978.372	667.36	1.23556	0.00045097	0.00786199
Lingo2	0.054295	0.0437854	4.57221	14.9511	29.0722	74.8346	-4.53321	0.000453747	0.00790237
Pvr	1818.74	1511.33	2272.99	939.664	856.076	781.495	1.12025	0.000454482	0.00790716
Pamr1	10034.3	5419.29	4132.68	3017.65	2784.75	1630.42	1.39786	0.000456764	0.00793684
Astn2	4.8452	11.3388	1.37434	10.8878	136.327	118.724	-3.89058	0.000457112	0.00793684
Ninj1	25315.9	15414.9	18531.2	11775.7	6295.27	6232.19	1.28594	0.000458226	0.00794814
Creb3l3	1659.35	706.692	756.658	508.195	270.657	177.476	1.7068	0.000460364	0.00797717
Crybb3	25.3698	117.364	38.673	8.97603	5.0127	2.82514	3.4031	0.000463057	0.00801358
2310039H08Rik	1659.47	984.87	938.236	543.989	525.273	326.82	1.35962	0.000463695	0.00801358
Adamts5	5316.34	4615.8	9551.56	3565.68	2149.21	1932.76	1.3491	0.000464039	0.00801358
Stx8	2766.87	1864.62	2696.41	1468.56	829.011	753.635	1.26379	0.000464332	0.00801358
Mrpl11	2654.48	2034.3	2485.97	1321.84	1100.67	809.146	1.15061	0.000467166	0.00805439
Ak8	816.635	586.576	779.325	362.457	181.441	101.679	1.75678	0.000468629	0.00807023
Tfeb	4503.1	3350.44	4654.39	2471.44	1592.86	1292.18	1.22339	0.000469733	0.00807023
Akap8l	3688.73	2638.09	2807.16	1380.97	1572.81	1324.56	1.09419	0.000470312	0.00807023
Rnpepl1	10667.1	7603.59	9020.26	5087.58	3880.41	3215.41	1.16347	0.000470401	0.00807023
Gm14434	44.6165	1.3435	1.44965	219.476	234.568	197.188	-3.75949	0.000470434	0.00807023
Grin2d	1007.84	692.75	594.269	291.587	304.739	244.418	1.44841	0.000473728	0.00811863
Prkca	577.666	768.888	861.052	1177.36	1705.13	2388.48	-1.25553	0.000476679	0.00816105
Kcnn4	14230.4	12208.8	13425.7	7553.22	5901.31	4357.74	1.16224	0.00048011	0.00820945
Kdm4a	1333.28	1364.63	1442.03	2643.4	2946.14	3066.33	-1.06403	0.000480462	0.00820945
Neurl2	650.561	617.737	960.803	353.449	197.481	229.423	1.51333	0.000482778	0.00823703
Slc24a2	0	0	0	4.61683	17.0385	9.70107	-6.43271	0.000483036	0.00823703
Rps28	6559.99	5082.29	19088.7	4486.88	2915.07	2217	1.6757	0.000486111	0.00828125
Tmpo	1102.62	1946.37	1541.87	3027.08	3394.23	3823.19	-1.15794	0.000490437	0.00834666
Pdlim7	7615.5	6509.03	4161.52	3218.72	2615.34	2030.28	1.21732	0.000492359	0.00836956
Sned1	2718.04	3735.94	4166.06	3719.75	12332.9	16315.2	-1.60774	0.000492757	0.00836956
Gdf10	1848.45	1582.78	855.339	3273.8	5454.22	2461.5	-1.38408	0.000495936	0.00840931
Chrdl1	589.576	665.006	755.239	2219.1	1617.92	1008.59	-1.26945	0.000496077	0.00840931
Tnni2	371.948	347.586	537.46	16935.3	597.453	179.621	-3.8163	0.000498947	0.00844963
Adamtsl5	3570.49	3409.27	3971.28	1811.17	1796.36	1615.59	1.06804	0.000502055	0.00848731
Clstn2	24.0035	30.0151	32.4306	125.7	115.281	174.175	-2.25987	0.00050242	0.00848731
Vwa1	2097.48	5729.32	972.101	796.189	1064.58	695.926	1.78301	0.000502655	0.00848731
Anks1b	2.62178	14.9766	21.3974	42.9666	157.379	141.911	-3.11966	0.000503749	0.00849743
Gm29733	0.254123	6.01485	230.958	0	0.000305255	1.61524	6.93122	0.000505512	0.0085188
Mfap4	50458.3	25042.2	9850.41	13156.8	4877.83	4736.46	1.90618	0.000506721	0.00851896
S1pr3	1852.31	3270.51	1742.85	3607.71	7636.51	6088.37	-1.33591	0.000507285	0.00851896
Prss35	481.449	259.793	74.8963	42.4151	67.1598	24.4818	2.60312	0.00050745	0.00851896
Gm31679	0.257596	0.203669	288.622	0	0	0	9.62282	0.000507659	0.00851896
Ccdc28b	1630.88	1355.39	1040.47	725.115	538.306	382.322	1.29074	0.000508002	0.00851896
9330159F19Rik	0.0299751	2.22151	0.0309193	67.9167	20.0506	4.12409	-5.08756	0.000508937	0.00852631
Erbb2ip	1348.87	1543.58	1757.08	2877.27	3000.28	4240.33	-1.12176	0.000511444	0.00855648
Lrp5	1097.73	1536.51	873.31	2097.82	2919.08	2938.84	-1.18138	0.000511735	0.00855648
Cd300ld5	18.0166	18.5281	27.5467	59.0111	213.513	118.432	-2.60264	0.000512613	0.00856283
Tmem223	3473.44	2161.3	2223.89	1466.87	1080.62	837.644	1.21497	0.000515327	0.00859896
Caly	38.2867	25.5295	52.7526	6.51468	3.00837	3.67843	3.10139	0.000516149	0.00859896
Pih1d1	4700.32	3430.07	3465.05	2172.56	1663.03	1404.74	1.14575	0.000516282	0.00859896
Bin2	2593.45	2243.18	1639.42	1118.32	898.179	936.788	1.1326	0.000516779	0.00859896
Irgm2	844.186	898.168	709.68	1465.81	1734.21	2084.56	-1.10773	0.000519026	0.00862799
Rfwd3	772.536	988.221	950.12	1634.84	2005.86	2161.02	-1.09762	0.000524195	0.00869749
Col15a1	5659.55	11775.6	5144.12	12391.2	24797.1	22815.1	-1.41002	0.000524219	0.00869749
Abca7	2964.2	2512.23	2781.85	1388.23	1366.31	1185.03	1.06776	0.000526797	0.00872657
Grm7	0	0	0	2.1447	12.0301	29.0534	-6.88142	0.000526989	0.00872657
Negr1	34.8721	40.5309	99.4485	210.551	250.608	336.199	-2.18691	0.000527868	0.00873271
Lipn	74.4106	136.335	321.854	36.1049	33.0801	24.6112	2.50062	0.000531071	0.00877723
Pydc4	194.938	210.114	199.67	334.587	599.454	1015.24	-1.68819	0.00053442	0.00882089
Rps20	71710.5	49158.6	85460	37051	29929.6	22199	1.21016	0.00053474	0.00882089
Fbp2	0	0	0	160.536	4.01345	0	-8.7984	0.000536434	0.00884036
Eif4ebp3	892.044	774.741	1064.31	422.213	350.851	337.453	1.29781	0.000539997	0.00889053
Gpx7	8802.77	5734.43	4236.09	3147.41	2729.62	1982.26	1.25619	0.000541326	0.00890257
Camk2d	1210.18	1454.68	1684.9	2782.78	3117.56	3253.1	-1.07333	0.000541765	0.00890257
Prune2	515.548	782.762	1056.99	2065.93	1312.18	2327.62	-1.27655	0.000542331	0.00890335
Josd2	4048.65	3040.99	2914.22	1714.29	1656.01	1259.98	1.11139	0.000542891	0.00890404
Slc43a3	1240.07	1532.01	1653.66	3817.89	3178.71	2525.34	-1.10527	0.000545344	0.00892765
Atp1b1	283.378	332.407	192.596	935.743	553.344	774.073	-1.48497	0.000545371	0.00892765
Tmem259	14317.6	10038.4	9242.85	5504.83	5490.31	4181.53	1.14655	0.000549129	0.00898061
Mvb12a	5594.7	3768.35	3875.18	2500.21	1856.5	1521.73	1.17114	0.000551937	0.00901795
Myo18b	9.25241	2.38257	0.107978	917.565	46.116	0	-6.29819	0.000553627	0.00903696
Vkorc1	14414.4	8523.73	8687.2	6019.28	3879.41	3116.35	1.28086	0.000555943	0.00906614
Fis1	10139.8	7874.87	8499.5	5239.05	3626.79	2612.28	1.20785	0.000559066	0.00910842
Papss1	1408.65	2028.34	1317.06	3242.6	3287.97	3716.66	-1.10794	0.00056602	0.00921298
Tmem179	0.115816	13.4508	0.119626	24.5021	294.705	61.1853	-4.73618	0.000572289	0.00929772
Rpl18	59554.6	40292	56316.3	29881.6	21941.2	17313	1.17554	0.000572388	0.00929772
Ttn	0.226531	14.0324	76.1652	3992.79	215.527	11.6313	-5.53245	0.000573016	0.00929772
Dusp23	1292.76	1273.55	2972.72	947.033	636.544	494.093	1.41446	0.000573392	0.00929772
Slfn9	369.551	598.991	264.792	684.674	1181.87	1634.68	-1.50495	0.000574152	0.00930126
Cxcl16	16949.3	9127.56	10349.3	7201.73	3123.58	3662.45	1.38075	0.00057699	0.00933399
Olfml3	15018.3	11132.8	8734.14	6391.69	4520.96	4441.08	1.18399	0.000577259	0.00933399
Ssna1	5094.85	3304.24	3146.37	2009.91	1776.31	1334.22	1.17296	0.000578957	0.00935263
Ppat	197.368	232.046	234.51	546.244	574.393	701.407	-1.45615	0.000580745	0.00937151
Hexb	2216.89	2410.55	1845.03	6511.9	3857.35	4099.03	-1.16049	0.000581217	0.00937151
Uqcrc2	1390.65	1618.54	1134.26	3015.94	3283.96	2545.64	-1.09398	0.000582162	0.00937794
Hook1	0.0159069	0.0128754	1.15241	7.84983	20.0462	11.9337	-4.69384	0.000584991	0.00941468
Reck	850.157	721.619	862.316	1337.59	1632.96	2554.26	-1.18258	0.000586737	0.00943394
Lat2	9050.54	7799.86	11470	5486.54	3617.77	3507.21	1.16705	0.000589632	0.00947161
Psmb10	8462.16	6476.8	7828.36	4539.73	3120.57	2400.03	1.17825	0.000592944	0.00951592
Zfpm1	2486.88	1428.19	1213.69	754.585	752.825	695.261	1.21922	0.00059889	0.00960237
Fzd4	71.9274	143.048	117.848	237.684	558.352	453.836	-1.90765	0.000601273	0.00963158
Spsb4	456.854	577.218	538.81	244.686	120.293	76.2016	1.83307	0.000603652	0.00966068
Kcnh2	69.3909	107.18	41.1109	220.937	302.734	377.447	-2.04755	0.00060556	0.00968219
Kcnk10	0	0	0	2.96639	10.0252	22.9648	-6.61953	0.000606289	0.00968482
Mlxipl	7.39161	39.9711	6.25297	112.799	273.658	73.1819	-3.089	0.000610111	0.00972951
Tns3	1125.37	1775.61	2259.7	3641.5	3397.24	4942.39	-1.21513	0.000610517	0.00972951
Plcg1	804.766	969.721	738.538	1302.33	2170.26	2079.27	-1.14335	0.000610786	0.00972951
Ccnb2	285.979	702.854	376.554	1162.3	1279.1	1092.04	-1.37134	0.000612545	0.0097485
Gpr174	0.054295	0.0437854	4.57221	27.9419	16.0417	56.6786	-4.29487	0.000621196	0.00987702
Dctd	114.881	182.272	107.163	260.101	538.305	641.534	-1.83147	0.000623064	0.00989755
Chpf2	13152.9	8568.76	9679.37	5074.65	5052.25	4435.11	1.10859	0.00062433	0.00990849
Cyp4f18	4440.91	3030.66	4478.79	2506.83	1187.88	947.078	1.36417	0.000626095	0.00992733
Trp53i13	3406.47	2288.27	1997.82	1127.06	1402.4	845.9	1.18855	0.000630014	0.00997289
Klhl10	388.621	435.199	323.625	837.03	932.261	990.88	-1.26607	0.000630293	0.00997289
Bub1	74.3752	229.498	129.962	369.92	601.457	587.378	-1.84405	0.00063071	0.00997289
Gm21320	0	0	0	0.534871	70.1595	8.6667	-7.76485	0.000633848	0.0100049
Rpl14	48011.1	34626.9	62785.5	26160.7	21059.1	16710.7	1.18568	0.0006339	0.0100049
Pde4dip	715.151	954.732	903.214	3976.02	1333.24	1596.69	-1.42429	0.000635046	0.010012
Cep55	24.1968	95.6772	87.6708	226.534	325.79	400.703	-2.19686	0.000635517	0.010012
Clic5	21.4997	29.8466	7.45364	296.932	115.281	45.359	-2.95165	0.000636558	0.0100192
Txlnb	16.7524	18.4486	14.4996	378.144	59.147	31.8361	-3.22963	0.000637443	0.010024
Slc44a5	0	0	0	7.97478	10.0238	7.42955	-6.13365	0.000641704	0.0100817
Faap20	2680.8	2187.83	2483.58	1393.12	1095.66	992.98	1.07823	0.000644504	0.0101165
Lrrc30	0	0	0	40.7386	6.0174	2.66323	-7.07187	0.000648282	0.0101665
Cxx1b	2426.03	1872.63	1608.12	1095.95	897.175	663.631	1.15265	0.000649898	0.0101825
Mpdz	377.991	492.988	625.274	875.378	1132.75	1706.67	-1.31187	0.00065207	0.0102072
Lst1	2268.42	1512.58	4657.67	1316.24	873.118	990.782	1.4077	0.000655402	0.0102501
Ms4a4c	174.726	335.79	203.35	573.455	766.859	677.301	-1.49825	0.000658329	0.0102865
Tha1	875.119	433.087	696.356	223.453	282.684	194.138	1.51715	0.000659567	0.0102964
Myl4	304.717	165.205	192.517	69.882	49.1194	31.2666	2.13755	0.000662015	0.0103253
Ebpl	2118.79	1681.01	1889.46	1104.79	861.088	623.861	1.13536	0.000673524	0.0104952
Rpl36a	15551.8	12294.4	23393.5	9065.57	7287.67	5806.16	1.20933	0.000677126	0.0105418
Cuedc1	3870.46	2788.16	2526.98	1562.89	1568.8	1104.69	1.11657	0.000680099	0.0105785
Ubl5	5025.68	4141.26	5786.1	2983.3	2066.01	1465.41	1.19862	0.000682864	0.0106092
Acbd6	4040.27	3044.45	2832.45	1831.29	1572.81	1191.7	1.10959	0.000683309	0.0106092
Guk1	3551.27	3055.98	2837.24	1848.15	1457.53	1088.17	1.10395	0.000686589	0.0106341
Iqgap3	374.368	584.056	390.965	916.303	1126.73	1182.17	-1.25678	0.000686615	0.0106341
Grtp1	223.755	123.756	575.579	82.6586	54.1323	51.6243	2.29004	0.000686772	0.0106341
Arl9	18.2507	22.1792	223.984	1.43301	9.01948	5.23496	4.04295	0.00068836	0.0106491
Slc39a7	25913.7	16762.2	15284	10090.9	8890.56	7124.06	1.1507	0.000689236	0.0106531
Taldo1	14644.1	13213.2	12265.2	7574.06	6283.23	3643.6	1.19699	0.000690146	0.0106551
Opn1sw	1.47223	11.7945	227.406	3.3274	1.00316	0.648059	5.49608	0.00069118	0.0106551
Zfp973	0.0159069	0.0128754	1.15241	48.6154	18.045	1.89479	-5.46359	0.000691231	0.0106551
March9	509.322	386.824	443.816	179.568	131.319	112.36	1.66156	0.00069376	0.0106845
Has1	246.617	211.518	1520.6	129.743	130.316	136.514	2.31781	0.000702609	0.0108111
Ubxn6	7372.81	5044.09	6456.08	3562.38	2866.95	2207.29	1.12775	0.000706745	0.010865
Bzw1	2972.71	4335.07	3867.87	6994.67	7521.24	9414.29	-1.09846	0.00070768	0.0108697
Camp	0	0	0	1.33927	38.085	10.3032	-7.09443	0.000708597	0.010874
Tsku	4621.33	3710.53	1951.01	1885.85	1135.76	1164.73	1.29633	0.000719741	0.0110352
Tnfsf12	3261.99	3091.78	3656.16	2114.18	1258.05	1162.44	1.14221	0.000720879	0.0110428
Hsd11b2	22.5127	11.6179	9.76105	22.0957	306.735	87.5121	-3.23581	0.000722173	0.0110461
Ndufc1	1492.37	1229.67	2592.76	1026.42	570.384	449.807	1.37652	0.000722382	0.0110461
Melk	75.559	250.176	90.3927	459.727	609.477	475.474	-1.89088	0.00072517	0.0110788
Gps2	3381.54	2653.13	3917.1	1835.28	1476.58	1377.03	1.0856	0.000729226	0.0111113
Pcyt2	3141.06	2482.18	1879.97	1111.01	1326.21	1045.51	1.10733	0.000729555	0.0111113
Fam19a5	162.636	201.946	122.818	329.015	880.13	437.138	-1.75496	0.00072967	0.0111113
Arhgap11a	275.195	374.102	568.659	841.783	984.387	1298.53	-1.35914	0.000729881	0.0111113
Rgma	1829.38	1592.04	1158.34	2235.52	4215.22	4091.75	-1.20277	0.000730757	0.0111148
Rab32	1075.08	1521.58	1427.58	2910.21	2695.54	2785.75	-1.06016	0.00073514	0.0111715
Kcnq5	0.104077	8.99841	2.4953	69.9061	32.0799	43.419	-3.59309	0.000736517	0.0111759
Dock11	753.434	890.155	1198.95	1983.37	1835.45	2272.04	-1.09948	0.000737244	0.0111759
Adgre1	11072.5	10260.1	13208	30745.9	18700.3	25090	-1.10966	0.000737382	0.0111759
Use1	13553.5	8268.61	10700.4	6463.08	4178.13	3097.58	1.24316	0.000741253	0.0112247
Hnrnpa1	5725.21	6711.04	5497.59	10904.6	13245.1	13160.8	-1.05688	0.000743263	0.0112452
Dgcr8	383.97	597.963	537.589	813.675	1306.17	1576.08	-1.28211	0.000746533	0.0112838
Rspo3	259.638	149.154	694.633	53.5034	107.258	72.6945	2.23927	0.000747512	0.0112838
Epb41l2	2978.66	4036.05	3302.65	6453.17	7130.29	7947.09	-1.06129	0.000747783	0.0112838
Mbd3	18786	13504.2	11457	7534.71	6912.76	5524.91	1.13118	0.000748651	0.0112869
Aup1	17084.5	11812.9	11230.9	7330.48	5851.19	5188.14	1.12726	0.000750312	0.0113021
Reps2	417.447	401.883	817.556	1430.68	973.362	1722.33	-1.33399	0.000751827	0.011315
Pop5	1914.29	1547.06	1418.07	954.209	691.678	536.862	1.16042	0.000752812	0.0113199
Gpsm3	8415.54	6392.53	8571.59	4948.33	2596.3	2520.81	1.21577	0.000754896	0.0113413
Kif19a	1335.59	1172.99	1106.54	753.379	308.751	272.764	1.43684	0.00075813	0.0113799
Edem3	380.358	503.343	525.529	883.425	977.371	1522.13	-1.26333	0.000759264	0.0113804
Rps19	41429.8	27293.6	52946.2	22380.6	17230.8	12743.6	1.21656	0.000759491	0.0113804
Dr1	643.457	794.346	1197.69	1833.55	1725.18	2338.84	-1.16207	0.000761399	0.0113991
Nrn1	9.85253	100.94	7.51953	254.621	366.889	313.514	-2.97602	0.000762653	0.0113997
Rbbp9	322.889	415.533	277.936	735.28	854.071	923.392	-1.30552	0.000762768	0.0113997
Wbp1	3137.5	2616.09	1954.53	1397.12	1230.98	907.417	1.12445	0.000763544	0.0114014
Snrpg	1621.56	1595.63	3299.91	1153.67	872.115	601.337	1.31065	0.000764859	0.011411
Pcdhga12	7.43107	24.2609	41.7645	107.999	152.369	171.126	-2.54765	0.000765516	0.011411
Runx1	4476.9	4002.74	6721.7	2744.5	1693.11	2331.98	1.16689	0.000766506	0.0114158
Dopey1	177.01	169.76	211.616	397.164	538.305	697.749	-1.548	0.00076888	0.0114319
Wwp1	1876.24	1973.13	3497.21	5524.8	4427.74	6993.09	-1.20579	0.000768919	0.0114319
Card9	2255.14	1902.67	2247.83	1123.9	1015.46	983.288	1.03643	0.000771685	0.011463
Myoz1	112.23	55.5519	81.8093	2970.64	152.374	32.6069	-3.65814	0.000772347	0.011463
Kdm4c	203.444	294.409	383.502	654.353	751.823	938.464	-1.41134	0.000778202	0.01154
Nfxl1	545.341	543.837	800.857	1051.61	1324.21	2118.49	-1.24971	0.000783074	0.0116022
Hnrnpll	635.078	801.255	1100.31	1669.32	1775.3	2035.76	-1.11133	0.000784835	0.0116183
Sap30l	1724.16	1287.32	1347.08	790.716	626.52	599.215	1.11178	0.000786786	0.0116371
Bet1l	3528.61	2634.67	4160.03	1948.26	1529.71	1282.48	1.11665	0.000787474	0.0116373
Kif14	25.3526	93.2268	44.6049	176.866	275.668	300.145	-2.2026	0.000789801	0.0116616
Tab1	3167.35	2149.73	2013.43	1287.35	1173.85	928.452	1.11274	0.000791517	0.0116769
Ppid	631.441	989.268	605.073	1291.96	1752.25	1936.79	-1.16192	0.000795198	0.0117212
Nupl1	180.676	204.4	296.909	466.851	621.507	850.79	-1.50733	0.000795999	0.0117229
Mfsd14a	603.998	830.093	1043.81	1654.91	1631.96	2107.06	-1.12221	0.000798511	0.0117498
Tfpt	1663.18	1266.54	1313.4	741.835	679.648	521.152	1.12706	0.000802245	0.0117946
Klhdc4	2623.42	2516.8	2216.64	1227.2	1313.18	1065.01	1.02896	0.000819917	0.0120442
Smg9	4770.81	3288.05	2780.78	1999.54	1650	1181.17	1.16599	0.000821892	0.0120628
Adipoq	46.9567	545.266	13.5594	244.784	7775.84	1297.27	-3.94174	0.000822662	0.0120638
Snx13	690.015	780.452	867.098	1475.46	1471.57	1986.32	-1.07759	0.000824543	0.0120811
Myoz2	0	0	0	109.176	6.01827	0	-8.28247	0.000826773	0.0121034
Mapk12	2210.68	1488.18	955.156	877.432	514.248	345.512	1.42152	0.000829442	0.0121322
Cltb	6895.71	5685.92	5043.01	3599.29	2439.92	1988.26	1.13453	0.000831296	0.0121489
Cxx1a	1743.29	1515.85	1141.5	765.072	706.713	510.631	1.15045	0.000833454	0.0121642
LOC105244150	75.1569	22.1422	67.2498	0	9.01823	3.70421	3.68155	0.000833757	0.0121642
Maml1	852.577	995.118	724.125	1600.42	1776.31	1967.5	-1.05509	0.000842008	0.0122742
Draxin	259.048	72.927	105.994	397.955	424.03	862.958	-1.94304	0.000845101	0.0123088
Riiad1	111.055	62.4551	80.6229	18.4792	17.0411	11.8583	2.41365	0.000852737	0.0124095
C130026I21Rik	341.653	161.738	136.104	35.9162	43.1053	63.2017	2.16526	0.000854742	0.0124281
Bax	6892.19	6357.83	6447.69	3790.65	3005.29	2802.92	1.03705	0.000864324	0.0125568
Ccr3	21.5662	13.9881	33.4767	135.446	92.2251	123.026	-2.33977	0.000865824	0.012568
Crybg3	187.895	274.773	341.427	582.242	669.624	922.765	-1.4351	0.000873892	0.0126744
Zfp664	804.742	856.619	739.718	1311.18	1753.25	1993.05	-1.07464	0.000884015	0.0128104
Hacd2	658.878	684.623	679.537	1249.55	1638.97	1368.09	-1.07296	0.000888604	0.012866
Ube2m	8200.3	7378.4	6897.53	4146.29	3761.12	2946.9	1.05013	0.000891037	0.0128873
Lrrn3	36.8296	10.5663	24.0664	61.4062	151.367	213.358	-2.56994	0.000891571	0.0128873
Camk2n1	1018.97	1038.05	2895.65	786.785	514.248	509.175	1.45174	0.000893994	0.0129114
S100a11	40455.1	35530.7	20352.3	16782	14817.9	10728.9	1.18646	0.000897007	0.012944
Rnf146	432.938	649.857	404.222	952.34	1188.88	1296.95	-1.20895	0.000899038	0.0129625
1810043H04Rik	1360.75	1076.08	1575.45	775.581	531.289	455.127	1.18693	0.00090057	0.0129687
Sln	0	0	0	120.437	4.0134	0	-8.39404	0.000900981	0.0129687
Creld1	4469.53	3243.03	2999.63	2222.32	1367.32	1156.42	1.17434	0.000905285	0.0130197
Mt3	162.668	112.134	245.129	54.1297	23.0571	7.14265	2.62073	0.000907494	0.0130406
Ctnnd2	120.801	72.8997	180.168	426.125	306.746	583.773	-1.81571	0.00091158	0.0130743
AI597479	230.922	350.924	348.73	615.07	809.964	960.971	-1.35811	0.000912016	0.0130743
Slc30a4	599.065	609.569	544.876	1026.82	1269.08	1554.28	-1.13459	0.000912127	0.0130743
Arf5	21471.7	15897.5	16639.4	10780.7	7920.2	6184.92	1.11785	0.000913092	0.0130772
Nuak1	1207.83	1111.92	2510.91	782.705	573.391	642.768	1.27269	0.000914304	0.0130837
Frrs1	2309.11	2127.88	4966.81	1454.74	1186.88	1334.37	1.24176	0.000921594	0.0131745
Zc3h4	867.062	1171.83	1545.31	2087.4	2462.97	3507.55	-1.16875	0.000922187	0.0131745
Sorcs2	3118.27	2326.31	1303.95	1128.78	646.57	1013.39	1.2746	0.000923966	0.013189
Snx20	4945.47	3458.95	4179.39	2631.66	1612.91	1382.94	1.1609	0.000927517	0.0132287
Pbxip1	8372.6	7517.02	12321.5	4837.57	4431.75	3869.53	1.1024	0.000929911	0.0132504
Mtr	609.854	588.831	678.291	1140.59	1276.09	1621.03	-1.10513	0.000930586	0.0132504
Pkn3	214.19	496.135	174.612	560.526	1262.06	891.807	-1.61625	0.000933182	0.0132764
Large	2715.52	2765.02	2643.56	1610.22	1195.9	1147.51	1.0389	0.000945226	0.0134366
Ppp1r16a	3590.68	2852.79	2418.74	1383.38	1625.94	1251.77	1.05649	0.000946182	0.0134391
Adcy6	1116.88	1597.71	992.349	1575.41	3869.38	3574.22	-1.28258	0.000949209	0.0134709
Gzmd	95.2298	50.8199	9.93487	6.77721	0.000962237	0	4.50664	0.000951455	0.0134823
Cd109	1153.86	1329.89	754.266	2131.51	3042.38	1992.06	-1.14581	0.000952522	0.0134823
Fkbp5	1566.35	1645.09	938.289	3735.39	3316.04	2218.51	-1.15942	0.000953002	0.0134823
Ppox	2406.86	1746.79	1412.11	629.475	1006.44	894.109	1.13748	0.000953154	0.0134823
Gm10499	130.208	97.0126	80.7063	22.4333	20.0492	21.7392	2.25363	0.000956398	0.0135171
Gnai3	2262.42	2598.79	3031.93	5031.33	4948	6254.21	-1.04031	0.000959973	0.0135565
Nup107	381.471	382.163	416.118	704.78	991.404	1089.96	-1.23959	0.000961614	0.0135685
Patz1	469.917	519.47	363.335	915.519	1047.54	1142.41	-1.19873	0.000963566	0.0135849
Rpl3l	16.4393	6.98776	2.60308	1102.63	44.1111	0	-5.43786	0.000969465	0.0136516
Mtmr4	744.969	701.978	833.432	1268.73	1581.84	1976.59	-1.08189	0.000969893	0.0136516
Mettl1	1012.94	755.225	2360.48	527.082	532.291	495.748	1.40839	0.000973575	0.0136894
Actr5	1165.78	924.807	1004.28	491.062	437.06	452.262	1.16444	0.000974167	0.0136894
Irx2	193.824	270.113	257.356	567.871	747.812	582.733	-1.39558	0.000975658	0.0136991
Tstd2	64.8595	131.722	327.828	483.68	580.408	905.593	-1.90842	0.000977031	0.0137072
Gm29779	2258.66	2675.96	859.011	4168.56	5623.63	4840.95	-1.3366	0.000977935	0.0137087
Doc2b	42.8385	30.0197	14.6526	50.9502	209.507	261.366	-2.57087	0.000980115	0.0137169
Gm36527	0.270693	0.213749	1278.38	0	4.00835	3.05364	7.44966	0.000980123	0.0137169
Fbxl22	173.318	91.3659	187.501	41.8342	34.082	13.9581	2.3269	0.000987114	0.0138035
Thap7	3639.68	2620.76	2393.48	1752.87	1165.83	1013.93	1.13773	0.000989439	0.0138248
Cd2	938.442	602.703	474.034	343.972	172.42	134.758	1.62913	0.000990334	0.013826
Dgcr6	3123.16	2467.19	2173.38	1412.32	1336.24	887.892	1.09426	0.00099299	0.0138518
Cd93	2878.28	4443.6	4304.41	6790.36	7939.25	10463.7	-1.11564	0.000993808	0.013852
Lats2	458.185	740.069	1155.53	1653.28	1629.95	2320.13	-1.25129	0.000995895	0.0138698
Notch1	1036.81	1319.58	1403.5	1796.55	2983.23	3572.79	-1.15147	0.000996949	0.0138733
Ceacam19	197.338	197.452	227.274	62.5292	53.1293	50.9324	1.89792	0.000998921	0.0138894
Alx4	0.159827	25.9869	0.165203	38.1153	144.352	410.334	-4.45621	0.00100175	0.0139175
Olig1	12.1565	16.2729	41.7259	3.40978	0.000562414	0	4.27034	0.00100429	0.0139416
Tbxa2r	693.344	578.361	268.453	195.568	150.365	129.624	1.69454	0.00100562	0.0139487
Idi1	12.2232	59.7843	36.0978	148.079	231.56	168.695	-2.33806	0.00100876	0.013981
Galnt6	3786.87	3339.99	3523.93	2275.17	1406.41	1300.46	1.09602	0.00100962	0.0139816
Nuf2	125.762	347.226	161.302	482.882	731.774	737.395	-1.62097	0.00101707	0.0140678
Gm7020	0.0824372	4.53777	3.57263	24.7128	26.0644	45.2414	-3.48266	0.00101748	0.0140678
Nt5c	5273.07	4307.44	3293.13	2521.84	1874.55	1511.23	1.12372	0.00101966	0.0140865
Brd1	839.552	1108.34	1435.88	2052.18	2223.39	3070.21	-1.11829	0.00102195	0.0140936
Ids	883.797	1164.91	1542.91	2775.66	2122.15	2793.32	-1.09859	0.00102237	0.0140936
Lsmem1	0	0	0	39.1126	8.02183	1.1695	-7.0385	0.00102263	0.0140936
Tmem114	28.4205	13.9221	8.61498	0	2.00335	0	4.57452	0.00102376	0.0140978
Rnf182	0.0300916	0.0243236	2.28581	6.13658	25.0604	37.1152	-4.64131	0.00102922	0.0141617
Rpl13	165334	116153	128472	79041.9	62856.4	52500.5	1.07646	0.00103077	0.0141717
Hspb7	2622.31	2756.97	3399.95	1950.09	933.265	779.076	1.26112	0.00103282	0.0141783
Gm40755	7.34729	13.8663	20.2687	0.779933	1.00249	0.71766	3.85235	0.00103291	0.0141783
Rabl6	7529.57	5819.93	10167.5	3621.51	3889.43	3596.56	1.08214	0.00103639	0.0142148
Trappc8	499.977	761.942	836.982	1473.09	1278.1	1867.81	-1.13796	0.00103901	0.0142393
A530016L24Rik	0.1898	39.7914	2.65165	16.4998	834.012	188.721	-4.58735	0.00104255	0.0142764
Atpif1	6895.79	6011.51	7131.98	3994.15	3140.62	2479.57	1.05954	0.00105032	0.0143714
Eps8	1317.83	1487.06	2341.46	3508.55	3419.29	4153.98	-1.10658	0.00105564	0.0144327
Cbr3	2104.41	1593.26	1692.25	1118.46	759.843	578.847	1.13313	0.00105663	0.0144347
Rnaseh2a	2512.21	2021.59	2523.24	1441.24	1045.54	827.147	1.09042	0.00105749	0.014435
Fam71d	2.60769	8.16378	22.4495	0	0	0	6.51546	0.00105959	0.0144522
Ephb3	5007.57	3625.15	2863.78	1866.44	1847.48	1730.37	1.07833	0.00106192	0.0144724
Prrg1	80.2857	108.57	166.962	288.208	356.866	587.598	-1.79181	0.00106845	0.0145499
Arsb	1945.5	2282.4	1864.24	3538.13	3983.66	4945.35	-1.03309	0.00107277	0.0145972
Cdk5rap3	6617.02	4025.82	4446.45	2706.03	2507.08	1659.71	1.13456	0.00107895	0.0146697
Psen2	3790.54	3210.76	5682.56	2456.16	1786.33	1457.22	1.15396	0.00108159	0.0146823
Lrrc51	322.909	367.126	369.22	79.9586	128.31	116.29	1.70558	0.00108159	0.0146823
Ncapd2	1341.67	1931.34	1094.6	2581.67	3640.83	3106.03	-1.09465	0.00108464	0.0147018
Adamts1	412.797	729.734	1573.9	1522.56	2627.37	3798.67	-1.54889	0.00108474	0.0147018
Fubp1	758.261	1138.32	1339.68	1760.55	2357.72	3078.49	-1.15297	0.00108617	0.0147095
Glrx5	3350.48	3266.1	3723.52	1798.39	1969.77	1184.91	1.06195	0.00109216	0.0147682
Il1r2	418.498	436.374	345.265	4501.96	769.87	340.102	-2.22495	0.00109222	0.0147682
LOC105247125	2.55923	9.17816	9.52988	44.7941	50.1217	54.04	-2.78733	0.00109552	0.0147852
Tcaf1	625.512	827.789	1045.01	1259.87	2080.04	2196.33	-1.14783	0.00109552	0.0147852
Clpp	2965.3	2342.49	1887.16	1200.78	1284.11	952.461	1.06573	0.00109606	0.0147852
Cib1	3135.15	2688.85	2465.61	1760.93	1136.76	820.344	1.15668	0.00110124	0.0148434
Fam135b	0	0	0	6.30205	16.0354	4.2871	-6.20135	0.00110235	0.0148467
Frmd6	1667.02	2297.47	3176.15	4307.12	5046.24	6334.5	-1.13551	0.00110593	0.0148761
Rbbp7	2569.71	3099.8	3031.99	5183.5	6194.02	6090.61	-1.00535	0.00110645	0.0148761
Ubn2	1282.12	1217.07	7215.42	629.47	772.875	1167.36	1.91837	0.0011074	0.0148761
Nova1	2993.01	2982.14	4496.74	1709.43	1561.79	1788.95	1.04913	0.001108	0.0148761
Paics	2227.7	2698.01	2134.86	4699.73	4625.21	4853.73	-1.00583	0.00111139	0.01491
Zc3h7b	1153.86	1280.27	823.993	1758.16	2447.94	2778.39	-1.1	0.00111494	0.014946
Klf2	5033.08	5170.02	18078.4	3854.73	3405.26	2439.81	1.5438	0.00111734	0.0149665
Fgf18	731.904	618.948	1364.78	411.018	325.791	313.44	1.37008	0.0011233	0.0150196
Cuta	4561.7	3703.69	4536.56	2639.62	1892.59	1493.21	1.08717	0.00112335	0.0150196
Slc25a36	844.347	1437.26	1248.38	2203.6	2309.6	2989.16	-1.08763	0.00112393	0.0150196
Zfp810	551.358	538.101	1005.21	284.4	244.594	259.496	1.40889	0.00112977	0.0150859
Ankrd35	665.768	389.134	297.258	175.56	115.281	124.425	1.70187	0.00113426	0.015134
Cxcl2	24.2286	48.7489	1712.63	55.3835	36.0888	41.1908	3.74738	0.00113705	0.0151471
Ubr5	1788.86	2003.04	1864.21	3143.2	3711	4712.1	-1.03203	0.00113832	0.0151471
Haghl	1632.09	1236.52	1236.44	632	736.786	562.45	1.08794	0.00113876	0.0151471
Rab4b	5173.81	3794.88	3442.23	2514.67	1793.35	1312.41	1.14281	0.00114481	0.0152158
Tmem141	1819.77	1132.66	1336.25	874.168	498.209	476.878	1.21322	0.00114859	0.0152479
Uqcrh	7848.84	5955.02	11225.8	5009.19	3263.91	2211.71	1.2553	0.00114952	0.0152479
Fam196a	0.270158	3.6899	1124.44	0	7.01493	5.3339	6.49007	0.00114989	0.0152479
Etv4	530.799	512.531	258.8	1208.84	1063.58	902.97	-1.28576	0.00115377	0.0152843
Bola1	1155.01	810.548	1043.94	514.353	413.002	387.69	1.19405	0.00115453	0.0152843
Trib3	492.704	692.585	431.892	252.551	112.275	168.711	1.59845	0.0011562	0.0152843
Zwilch	44.2633	70.2049	19.4984	108.692	272.659	262.661	-2.26173	0.00115773	0.0152868
Morc3	516.716	553.11	1088.15	1455.41	1428.46	2212.92	-1.23994	0.00115895	0.0152868
Cdc20	492.734	906.032	330.973	1187.04	1850.49	1311.79	-1.32982	0.00115906	0.0152868
Napsa	3492.68	2931.3	2892.54	2044.51	1211.94	1015.39	1.12481	0.00116316	0.015329
Nrtn	199.704	242.365	156.48	76.6728	13.0349	19.9854	2.4443	0.00116409	0.0153295
Tyrobp	32522.7	24855.2	32320.1	19769.3	10472.4	9708.76	1.16684	0.00116738	0.0153612
B3galnt1	1049.89	1133.71	1064.41	1948.88	2016.89	2574.36	-1.00976	0.0011764	0.0154679
Arfgap1	7075.05	4954.02	5519.23	2987.91	3092.5	2535.9	1.02618	0.00117759	0.0154717
Itgb5	39323.8	23867	19677.5	16512.2	9632.36	9400.52	1.22115	0.00117936	0.0154832
Fmr1	586.019	789.642	766.095	898.532	1969.78	2150.65	-1.22842	0.00118262	0.0155031
Fgf21	8.45316	20.5071	2.62421	0	0	0	6.44082	0.00118302	0.0155031
Pold4	5973.72	4263.59	3334.04	2804.69	1648	1508.22	1.18686	0.00118359	0.0155031
Slc1a4	1596.19	1295.35	973.13	676.958	515.25	558.755	1.14184	0.00118656	0.0155187
Asb16	0	0	0	63.4104	3.01068	1.15377	-7.51777	0.00118658	0.0155187
Micalcl	67.0077	78.4788	68.5909	20.2521	10.0255	8.06399	2.46883	0.001189	0.0155384
Tbx6	192.429	162.795	131.21	27.0805	51.1223	38.9823	2.05051	0.00119089	0.0155513
Prss48	2.67158	0.184424	103.568	0	0	0	8.18829	0.00119293	0.0155661
Rbm3	4798.5	5749.32	4006.3	10131.6	10395.2	9160.58	-1.02839	0.00119789	0.0156148
Psenen	9165.13	6069.25	5603.49	4228.93	2839.89	2214.76	1.16641	0.00119865	0.0156148
Rnf11	1110.93	1400.39	1434.78	2429.52	2685.51	2828.56	-1.00931	0.00119939	0.0156148
Nagk	7166.03	5617.87	8245.61	4142.34	3157.66	2761.63	1.06351	0.00121564	0.0158144
Agxt	12.9787	6.97836	4.94619	0	0	0	6.10042	0.00121777	0.0158301
Numb	184.27	197.498	326.929	518.958	583.415	838.774	-1.45347	0.00122325	0.0158773
Klrb1a	299.015	369.417	357.194	139.554	88.215	83.8652	1.71699	0.00123145	0.0159655
Hn1l	932.728	1332.16	756.646	1861.55	2087.06	2491.09	-1.0916	0.00123191	0.0159655
Ptger3	818.908	526.523	502.843	203.387	214.521	274.638	1.41537	0.00123344	0.0159734
Apc	323.07	548.408	812.777	1098.91	1186.88	1894.18	-1.31133	0.00123596	0.0159908
Mapk1ip1l	936.425	1345	1704.08	2273.24	2763.7	3659.03	-1.12557	0.00123795	0.0159908
Irf3	5123.61	3926.48	3567.3	2025.02	2313.61	1848.09	1.02819	0.00123851	0.0159908
P4ha2	14219.6	12941.9	9440.11	6708.84	5277.8	5705.77	1.04874	0.00124018	0.0159945
Gm35083	14.1879	11.4995	2.61246	0	0	0	6.28414	0.00124066	0.0159945
Bace1	65.7107	31.342	75.62	113.477	306.742	333.995	-2.12481	0.00125159	0.0161051
Aes	38062.4	27059.1	22524.3	17886.8	12162.5	9080.18	1.16342	0.00125182	0.0161051
Wdfy3	1058.38	1265.4	2076.83	2755.5	2749.67	4417.41	-1.17304	0.00125272	0.0161051
Adgre5	9669.86	8992.37	7859.71	5221.36	4349.55	2966.33	1.08097	0.00125299	0.0161051
Foxp4	4728.95	3251.11	2584.76	1670.17	1849.48	1460.29	1.08507	0.00125663	0.0161372
Gatsl3	1526.87	1544.65	842.088	703.441	519.26	473.918	1.2056	0.00125737	0.0161372
Kif2c	152.067	389.989	216.579	568.619	893.164	685.518	-1.50031	0.00125835	0.0161376
Fzd2	9762.97	7073.62	4752.05	2915.73	3561.64	3445.85	1.12138	0.00126678	0.0162337
Prps1	279.886	425.88	259.902	567.768	1054.56	841.579	-1.35078	0.00127348	0.0163074
Jph1	9.6058	4.75622	16.6202	225.065	29.0742	36.3912	-3.21296	0.00127553	0.0163214
Arhgef19	1617.57	1059.85	594.377	228.075	422.023	531.282	1.4693	0.00128025	0.0163697
Pik3ap1	2819.63	2791.65	4348.79	7251.08	5504.35	8499.21	-1.09358	0.00128788	0.0164549
Slc39a10	427.004	581.849	624.134	947.506	1159.81	1546.82	-1.16195	0.00129453	0.0165276
Nek2	101.763	182.251	107.15	325.901	482.168	428.298	-1.65919	0.00129732	0.016551
Cd63	60401.2	45243.6	60951.5	33254.8	25639.2	21289.2	1.05498	0.00130387	0.0166221
Pi4k2a	8629.59	7056.35	8702.7	4606.09	3874.39	3617.52	1.0114	0.00130825	0.0166541
Fgfrl1	639.663	719.146	341.784	761.545	2086.06	1567.68	-1.3761	0.00130865	0.0166541
Tet3	515.579	719.338	1402	1472.94	2143.2	3045.55	-1.33698	0.00130929	0.0166541
Ubxn7	778.405	743.503	678.38	1339.28	1453.52	1676.48	-1.02231	0.00131255	0.0166833
Cox6c	4186.41	4152.84	8452.27	3096.21	2360.72	1616.19	1.24728	0.00131699	0.0167169
Tmem234	7515.19	5643.29	9063.42	4191.17	3484.45	2961.91	1.06279	0.00131714	0.0167169
Eaf1	479.682	880.814	875.481	1442.61	1472.57	2002.08	-1.13689	0.00131947	0.0167309
Commd4	3573.96	2753.52	2666.46	1731.15	1502.64	1186.47	1.02479	0.00132063	0.0167309
Phyhipl	2.44765	3.46278	3.59893	15.8287	34.0814	32.3397	-3.0708	0.00132117	0.0167309
Rrbp1	57621.1	40335.9	60150.5	27886.1	25994	23790	1.02547	0.00132497	0.0167667
Mmp24	3010.71	2162.41	1825.83	1421.23	932.261	869.939	1.11837	0.00132841	0.0167978
Tmem258	2175.02	1974.22	1991.7	1213.69	1029.5	770.152	1.02707	0.00133272	0.0168369
Cxcl12	5414.46	9748.49	9128.42	14784	19563.4	17731.7	-1.10024	0.00133346	0.0168369
2300009A05Rik	697.046	550.745	568.926	287.705	236.574	160.306	1.40769	0.00134035	0.0169115
Ccdc8	503.309	512.512	240.769	759.233	1104.68	1291.77	-1.32814	0.00134512	0.0169356
Emilin3	42.9032	47.168	6.30742	198.716	142.347	184.533	-2.44159	0.00134522	0.0169356
Zfp445	454.516	476.901	853.676	869.716	1440.49	2133.51	-1.31571	0.00134793	0.0169573
Bhlhe22	60.9688	38.2317	73.2365	109.453	177.433	534.751	-2.25029	0.0013495	0.0169646
Gpr83	0	0	0	1.36628	14.0327	15.9931	-6.42888	0.00135284	0.0169941
Rbl1	186.708	324.347	310.239	534.952	724.757	886.737	-1.38563	0.0013543	0.017
Panx1	1805.48	1513.56	1288.19	818.705	679.649	750.053	1.03471	0.00136316	0.0170988
Cited1	0.104472	4.60276	7.04286	11.7027	113.268	41.0807	-3.77096	0.00136495	0.0171088
Zfand2b	2288.45	1655.57	1151.17	911.677	788.913	616.407	1.13681	0.00137608	0.0172345
Plekhh2	155.541	212.376	185.23	324.212	652.581	625.661	-1.53387	0.001377	0.0172345
Rad54b	23.9546	20.8529	31.1786	52.5895	180.435	148.609	-2.32348	0.001388	0.0173474
Yeats2	2061.49	2475.19	1972.49	3663.89	4402.68	5005.33	-1.00589	0.00138804	0.0173474
Slc35a3	461.58	477.968	472.675	917.919	910.208	1305.29	-1.14977	0.0013898	0.0173569
Prl2c2	0.104077	8.99841	2.4953	0	217.524	202.818	-5.12449	0.00139544	0.0174146
Slc25a39	13846.5	10942.3	9948.81	6417.25	5867.23	4723.83	1.03025	0.00140136	0.0174708
Lyl1	9215.41	5591.34	7798.29	4507.63	3120.57	3010.67	1.08724	0.00140318	0.0174708
2310011J03Rik	6010.79	3949.6	3780.19	2655.59	2118.14	1690.5	1.08785	0.00140368	0.0174708
Pck1	9.84768	100.869	0.242394	71.7539	1700.11	265.154	-4.19037	0.00140401	0.0174708
Pla2g4a	486.701	584.122	449.887	1191.19	967.346	1133.36	-1.11409	0.00140724	0.0174816
Myh7b	72.8934	55.4838	66.1551	2.98388	11.0266	16.7935	2.64575	0.00140787	0.0174816
Rpl11	59983.8	39159.4	50987.2	29699	22927.6	19328.5	1.06104	0.00140793	0.0174816
2310002L09Rik	0	0	0	118.059	2.00837	0	-8.34174	0.00140931	0.0174859
Ctnnd1	2848.29	3538.48	2861.28	5577.63	5738.92	7236.06	-1.00439	0.00141032	0.0174859
Uchl1	832.311	1081.71	933.32	574.861	218.532	124.901	1.63218	0.0014127	0.0175028
Wwtr1	1964.58	2274.27	1354.4	3355.5	3862.37	4396.26	-1.05407	0.00142156	0.0175998
Folr1	49.0488	45.0739	55.2851	12.985	6.01591	6.63791	2.52284	0.00142439	0.0176222
Tada2b	232.008	281.638	209.357	516.572	590.432	749.452	-1.36014	0.00143536	0.0177451
Rad51	94.6338	173.083	149.112	321.073	470.139	496.638	-1.62658	0.00143761	0.0177602
Mina	226.041	323.121	172.149	609.565	607.473	666.838	-1.38452	0.00144427	0.0178296
Tnr	0	0	0	3.84605	12.0271	7.46664	-6.01266	0.00144983	0.0178855
Mrpl23	5350.79	4040.78	3610.61	2638	1976.79	1554.72	1.07548	0.00145188	0.0178894
Khnyn	367.178	479.075	431.778	655.864	1055.56	1318.83	-1.24531	0.00145322	0.0178894
Bach1	926.858	1174.18	1830.29	2661.82	2269.5	3830.83	-1.15631	0.00145328	0.0178894
Plau	1964.77	2928.96	3733.02	7022.04	4780.59	6833.97	-1.11126	0.00145658	0.0179077
Sil1	5549.21	3401.23	3258.23	2475.42	1644.99	1379.2	1.15042	0.00145685	0.0179077
Rpl19	106144	71976	81173.7	52446.3	39175	31916.2	1.06963	0.0014608	0.0179434
Tpx2	498.797	1079.25	621.894	1303.98	1972.78	1708.67	-1.17995	0.00146324	0.0179606
Grcc10	8933.31	7595.49	9197.01	5424.07	3792.2	2981.35	1.07659	0.00146742	0.017999
Mgl2	1379.89	1530.82	1189.56	4805	2335.66	2129.24	-1.1768	0.00146985	0.0180158
Zranb1	3240.5	2887.49	4618.21	1865.66	1732.2	1679.36	1.02589	0.00147143	0.0180224
Tlr7	1241.14	865.982	1306.06	2817.36	1698.12	2737.84	-1.08763	0.00147544	0.0180568
Eef1d	20084.6	14218.8	14123.4	9388.38	7680.62	6196.21	1.05762	0.00147955	0.0180568
Cdca7l	86.241	135.03	133.447	295.463	415.006	403.579	-1.65011	0.00147963	0.0180568
Rapgef2	441.303	499.91	558.003	957.163	944.291	1417.82	-1.14669	0.00148047	0.0180568
Oas1g	1391.74	1041.41	1038	576.771	520.262	534.77	1.08864	0.00148073	0.0180568
Gcnt1	375.63	509.171	740.665	1014.01	1109.69	1658.62	-1.2184	0.00148106	0.0180568
Cd300c2	8514.79	6679.99	8720.73	5196.61	2813.82	3121.68	1.10314	0.0014816	0.0180568
Ppp1r27	6.85144	0.0596354	0.0764779	283.886	6.01842	9.3413	-5.31281	0.00148393	0.0180658
Scyl2	511.842	595.712	595.325	1021.24	1152.8	1441.76	-1.08628	0.00148444	0.0180658
Rpl29	37760	30836.6	35154.9	18274.3	20084.7	12118	1.03944	0.00148635	0.0180763
Col4a6	0.175047	29.503	3.81961	29.3045	332.8	127.352	-3.84602	0.00148858	0.0180905
Tmub1	1897.43	1269.99	952.714	791.609	517.255	472.391	1.20951	0.00149149	0.018113
Trp53bp1	444.898	522.991	571.235	789.654	1162.82	1523.61	-1.17526	0.00149726	0.0181575
9330182L06Rik	0	0	0	1.35976	9.02298	23.8051	-6.54378	0.0014992	0.0181682
Ict1	2606.64	2214.35	2067.51	1365.9	1151.79	812.885	1.04841	0.00150202	0.0181749
Pola1	122.197	227.444	325.689	464.445	676.641	807.231	-1.52811	0.00150286	0.0181749
A430005L14Rik	2820.62	2080.45	1983.34	1342.65	1075.61	941.966	1.03467	0.00150293	0.0181749
AI661453	772.239	506.873	387.443	246.054	190.462	146.085	1.51569	0.00150678	0.0182086
Myoz3	0.140481	4.69491	15.2251	496.19	18.0478	8.59956	-4.66474	0.00151296	0.0182595
Prps1l3	471.119	407.595	491.878	899.504	966.344	1143.94	-1.13482	0.00151364	0.0182595
Gstm2	7653.69	5638.56	3370.18	3069.74	2347.69	1995.05	1.16853	0.00151546	0.0182595
Rlf	556.093	593.447	735.971	1117.36	1244.02	1625.55	-1.08033	0.00151591	0.0182595
Lbx1	0	0	0	130.897	0.0030254	1.13885	-8.48335	0.00151734	0.0182595
Stx19	0.245327	0.194202	159.993	0	0	0	8.77737	0.00151737	0.0182595
Metrnl	17982.6	13791.7	16793.3	10355.3	6756.38	5869.15	1.07954	0.00151982	0.0182702
Brk1	18477.6	13796.3	14377.1	9819.42	6615.04	5590.87	1.08272	0.00152039	0.0182702
Chchd1	2502.55	1729.51	1799.31	1213.72	922.237	743.905	1.06637	0.00152701	0.018337
Ndst3	6.22745	35.5442	20.4698	54.9939	124.302	214.958	-2.65497	0.00153427	0.0184113
Hint2	1183.73	850.956	1130.51	565.64	481.167	357.61	1.17218	0.00154405	0.0185028
Sec23a	1029.65	1287.28	1583.84	2153.09	2591.28	3384.49	-1.05929	0.00154772	0.0185337
Pnpt1	249.986	348.571	251.442	481.239	746.811	972.309	-1.37186	0.00155511	0.0185968
Kif18b	50.4355	162.433	54.3257	268.218	376.913	391.61	-1.95424	0.00155604	0.0185968
Fat4	294.234	470.872	247.911	517.24	789.917	1503.58	-1.47201	0.00155623	0.0185968
Gtf2ird2	741.518	691.689	1700.25	390.064	409.994	438.064	1.33923	0.00156335	0.0186689
Adamts4	333.754	540.225	464.236	703.121	958.325	1640.75	-1.303	0.00156915	0.0187252
Fbn2	2221.95	2400.4	10488.1	1928.23	1158.81	1681.69	1.66374	0.00157241	0.0187271
Clec1b	17.7766	13.8285	5.01332	1.70102	0.000307314	0	4.19212	0.00157259	0.0187271
Tmem132a	6240.4	4910.09	3649.14	2526.52	2488.03	2204.39	1.03568	0.00157281	0.0187271
Pik3r1	1195.9	1738.67	2146.68	3032.68	3694.96	3817.92	-1.05333	0.00157368	0.0187271
Dvl3	661.298	707.725	782.922	1143.76	1507.66	1804.81	-1.05013	0.00157555	0.0187322
Rpl34	25990.5	17232.2	34811.9	15502.9	10680.9	8655.67	1.16338	0.00157629	0.0187322
Ufc1	6868.22	4648.1	6202.3	3693.01	2646.42	1952.98	1.09537	0.00158181	0.0187759
Gal	12.0731	32.0064	5.05279	1.66083	1.00249	0	4.08205	0.00158216	0.0187759
Mad2l1	276.296	473.133	198.65	655.136	884.143	910.649	-1.36915	0.00158412	0.0187863
Spc25	138.878	219.336	253.649	424.413	633.535	624.119	-1.45841	0.00158833	0.0188232
Amy1	56.2344	88.6937	30.3011	290.028	379.918	107.653	-2.14712	0.00159222	0.0188563
Lsm7	1126.43	1016.03	1452.75	619.278	621.506	371.068	1.15745	0.00159372	0.018861
Gmppa	6982.89	4996.68	3459.15	2592.22	2560.21	2082.84	1.09342	0.00159686	0.0188852
Mob2	3045.47	2654.2	2247.94	1649.5	1199.91	1003.43	1.0445	0.00160409	0.0189576
Smim4	333.785	257.643	878.706	168.304	133.324	124.41	1.78584	0.00160622	0.0189697
Naprt	2277.65	1450.1	1113.88	837.957	746.811	620.186	1.13464	0.00160756	0.0189725
Cfl2	773.756	1015.94	1090.79	2206.15	1737.21	1849.63	-1.00798	0.00161091	0.0189914
Mpnd	6782.08	4751.97	4938.35	3181.05	2781.74	2020.52	1.04498	0.00161137	0.0189914
Ndufs7	6021.69	4538.41	6214.29	3424.61	2673.48	2029.51	1.04533	0.00161261	0.018993
Colq	303.268	134.015	66.4406	52.4223	20.0506	18.5211	2.46425	0.00161608	0.0190133
Fxyd1	4788.71	3200.31	2423.61	2034.01	1503.65	1194.69	1.13764	0.00161655	0.0190133
Epha7	0.116386	6.85042	7.1018	20.563	41.1009	87.5067	-3.36234	0.00161924	0.0190319
Gprc5a	58.5167	69.1224	20.7095	154.437	336.813	166.341	-2.14505	0.00162093	0.0190388
Slc46a1	1539.84	922.501	647.261	500.74	382.929	387.71	1.28994	0.00163069	0.0191403
Bdkrb1	43.1942	72.6637	64.923	15.3491	10.025	8.10901	2.41847	0.00163559	0.0191729
Nnmt	3767.62	2645.01	2541.4	1340.13	1858.5	877.34	1.13557	0.00163622	0.0191729
Dhrs3	34355.7	22272.6	28141.9	18566.9	10811.2	9386.23	1.12881	0.00163682	0.0191729
Gm6306	2.63332	2.50112	40.1334	0	0	0	6.96307	0.00164624	0.0192645
Enpep	173.483	279.252	172.094	677.787	518.257	487.439	-1.42937	0.00164689	0.0192645
Pmm1	3826.18	2548.04	2336.96	1582.94	1512.67	1049.17	1.07159	0.00164939	0.0192807
Wdr27	39.3895	19.7732	40.7982	5.66503	2.00641	5.29604	2.90281	0.00165245	0.0193033
Fam177a	0.24817	158.589	20.7357	2.48149	0.00067108	1.49103	5.36481	0.00165365	0.0193042
Nrep	2600.78	3493.42	2474.04	6877.05	7290.68	4035.16	-1.08701	0.00165832	0.0193404
Stk19	2252.61	1653.27	1317.1	957.311	839.035	731.213	1.04703	0.00165923	0.0193404
Gm8909	16.8022	20.7622	19.2532	2.42128	2.00503	1.4339	3.19092	0.00166013	0.0193404
Dpcd	1599.84	1169.59	1476.91	853.26	631.532	511.378	1.0888	0.0016666	0.019384
Zfp36l2	4784.22	5037.12	7142.69	10478.4	10903.4	13135.4	-1.02484	0.00166726	0.019384
Stil	26.5135	32.4515	83.7897	132.775	213.518	285.259	-2.14246	0.00167385	0.0194441
Msn	5889.16	8962.35	11003.3	17314.6	15984.8	21053.2	-1.07191	0.00167469	0.0194441
Lats1	682.783	576.172	800.919	1195.85	1240.01	1969.17	-1.09669	0.00168114	0.0195058
Smim11	1562.84	1454.7	1647.68	931.728	759.843	592.392	1.03032	0.00169261	0.0196059
Renbp	6890.92	4924	5457.89	3819.63	2246.45	1984.5	1.10126	0.00169363	0.0196059
Dbpht2	0.140398	5.81546	14.0836	7.69079	35.089	363.57	-4.30352	0.00169434	0.0196059
Myf6	0	0	0	84.319	4.01327	0	-7.89753	0.00169567	0.0196081
Adgrl3	9.87646	61.2254	124.579	225.705	329.8	481.059	-2.40209	0.00170076	0.0196537
Rpe	364.803	545.983	406.569	869.059	948.3	1126.69	-1.15996	0.0017025	0.0196584
Rassf8	655.42	873.984	1203.73	1530.67	1834.45	2533.94	-1.10992	0.00170528	0.0196584
Acbd4	1989.57	1431.63	1299.03	648.781	986.389	516.599	1.13365	0.0017055	0.0196584
Ttc8	293.961	191.703	157.707	434.822	646.567	661.641	-1.43741	0.00170945	0.0196584
Mtmr6	1078.69	1585.09	1598.33	2804.44	2466.98	3373.93	-1.02037	0.00171034	0.0196584
Clec7a	4973.16	5101.79	8086.76	3959.04	2116.13	1992.01	1.17068	0.00171061	0.0196584
1190002N15Rik	510.736	645.413	967.974	1006.7	1592.86	2413.29	-1.23873	0.00171107	0.0196584
Cda	435.203	474.419	264.777	117.695	146.354	119.95	1.61203	0.00171147	0.0196584
Polr2j	2237.12	1654.45	1706.69	1042.22	993.408	728.163	1.01834	0.00171598	0.019697
Car11	280.888	273.543	130.12	69.743	54.1322	60.7263	1.88809	0.00171839	0.0197116
Cenpq	62.2739	89.9783	71	189.702	276.67	296.373	-1.77101	0.00173285	0.0198641
Pcdhga3	33.5043	26.642	41.996	77.4511	136.332	250.2	-2.18012	0.00173668	0.0198724
Fkbp8	25574.2	17964	19049.6	12305.8	10250.9	8115.64	1.02894	0.00173676	0.0198724
Ston1	14.628	55.3507	68.3158	123.128	195.475	352.933	-2.27628	0.00173794	0.0198724
Rprd1b	553.689	641.89	633.817	1187.91	1210.94	1355.42	-1.03709	0.0017382	0.0198724
Depdc7	40.6166	28.9476	39.6624	170.704	111.271	152.279	-1.9886	0.0017442	0.0199277
Mmp11	4751.45	1969.7	1702.04	1195.15	1154.8	1185.1	1.25251	0.00175045	0.0199726
Chst12	12349.3	7598.96	6077.41	5132.49	3591.71	2799.08	1.17535	0.00175654	0.0200287
Gabarap	54528.9	39508	34766.5	27336	17897.4	14963.8	1.0974	0.00175847	0.0200349
Stk26	4.93759	17.0945	6.14004	44.7071	41.1018	100.916	-2.71198	0.00175941	0.0200349
Ptov1	14233.9	10389.4	10877.3	6474.91	6355.41	4765.07	1.01265	0.00176198	0.0200508
Lmnb2	790.39	926.992	627.931	1288.77	1802.37	1702.69	-1.03119	0.00176725	0.0200842
Serpinb7	0	0	0	63.3452	0.00275482	7.16413	-7.58079	0.00177765	0.0201891
Plekha5	400.725	586.469	664.99	812.868	1511.66	1440.23	-1.18794	0.00178078	0.0202008
Nme1	4998.18	4093.93	5893.13	2953.56	2463.97	1979.29	1.01853	0.00178148	0.0202008
Hmgcl	5132.16	4426.44	7591.25	3382.15	2609.33	2178.81	1.06969	0.00178327	0.0202008
Ncapg	28.998	136.067	123.738	243.317	430.042	486.21	-2.00377	0.0017856	0.0202125
Arid5a	2697.36	1482.48	1615.33	1150.46	826.003	683.896	1.12308	0.0017899	0.0202479
Shkbp1	4055.78	2793.94	2648.45	1840.1	1585.85	1225.46	1.02995	0.00179341	0.0202741
Eif6	10785.4	7480.07	9385.86	5632.3	4287.4	3436.67	1.0498	0.00179635	0.0202941
Sh3bgrl2	49.1396	94.4623	42.2631	168.051	202.492	351.345	-1.95546	0.00180076	0.0203305
Rtn4rl2	387.538	592.173	476.296	217.27	175.425	85.962	1.60459	0.00180379	0.0203513
Cuedc2	9621.95	7413.05	6429.74	4946.66	3451.37	2594.3	1.09397	0.00180991	0.0204049
Hgfac	64.5868	69.2548	60.1872	10.3197	12.0297	16.6218	2.30283	0.00181092	0.0204049
Tbc1d17	8210.93	5056.78	5401.41	3737.03	2872.97	2187.03	1.08554	0.00182289	0.0205228
Prl2c3	0.0824372	4.53777	3.57263	2.10562	105.249	53.2333	-4.22487	0.00182453	0.0205228
Exo1	47.9112	65.7463	52.9592	160.895	202.491	233.372	-1.83867	0.00182497	0.0205228
Cd3eap	1619.12	1417.84	2690.21	946.844	943.287	841.511	1.06795	0.00182685	0.0205279
Wbscr16	2332.71	1580.56	1368.81	956.501	875.122	732.706	1.04245	0.00182798	0.0205279
Parpbp	13.3965	56.2937	27.7467	97.5268	189.458	183.113	-2.26559	0.00182927	0.0205279
Pde3b	266.875	369.54	781.378	1003.62	1279.1	1266.15	-1.32354	0.0018302	0.0205279
Brms1l	345.609	387.895	357.228	618.255	870.11	1039	-1.21213	0.00183937	0.0206038
2200002D01Rik	315.7	410.892	238.286	137.209	71.1743	76.3632	1.75885	0.00184621	0.020667
Rgs20	4.92317	9.23314	11.9146	39.9457	52.1262	55.5665	-2.4866	0.00184766	0.0206697
Fam107b	580.071	851.983	867.088	1478.69	1426.46	1791.26	-1.03043	0.00184976	0.0206798
Casp2	642.11	689.203	543.707	1140.61	1211.94	1507.75	-1.04175	0.00185319	0.0207022
Klf3	411.571	562.359	1326.15	1509.84	1717.16	2632.24	-1.34898	0.00185418	0.0207022
Kptn	1122.78	1168.32	881.684	560.798	493.196	413.917	1.11184	0.00185757	0.0207265
Bche	9.79409	52.6333	7.4762	39.722	299.722	195.063	-2.9265	0.00186225	0.0207653
Sumo2	257.187	362.452	310.313	668.81	705.712	829.651	-1.24476	0.00186559	0.0207891
Fxyd2	1671.57	1264.24	1428.83	1004.95	390.95	314.735	1.35098	0.0018803	0.0209393
Aqp4	0	0	0	79.4993	4.01324	0	-7.81626	0.00188428	0.0209594
Map2k4	619.507	765.446	923.574	1449.04	1497.63	1709.47	-1.01213	0.00188454	0.0209594
Eef2kmt	1470.8	995.331	2235.58	721.733	782.898	638.22	1.13358	0.001887	0.02097
Ccl4	398.505	450.505	3726.25	262.606	293.713	472.797	2.15206	0.00188793	0.02097
Stx5a	7739.8	5168.74	4453.73	2991.93	3035.36	2451.13	1.03408	0.0018964	0.0210504
Lrriq3	2.46434	5.68251	2.48005	30.4881	25.0613	24.6874	-2.87722	0.00189926	0.0210686
Atl2	510.628	539.167	584.487	1139.88	1055.56	1173.88	-1.04376	0.00190231	0.0210834
Vsig8	360.08	438.779	729.8	179.414	200.486	161.927	1.49584	0.00190306	0.0210834
Mtmr9	516.642	608.423	659.035	1102.17	1155.8	1444.74	-1.05336	0.00190734	0.0211173
Fbxw7	1047.61	884.503	2305.21	620.016	563.367	604.548	1.24456	0.00190871	0.0211188
Erp29	25509.7	19158.9	20494	14124.3	9162.22	8216.15	1.04855	0.00191109	0.0211315
Ptrh1	878.785	643.126	727.666	362.129	306.744	291.698	1.22723	0.00191235	0.0211318
Tmem98	3380.17	2589.54	1709.22	1215.97	1320.2	1164.06	1.05327	0.0019138	0.0211342
Lipo3	282.348	429.441	455.743	901.169	783.902	982.649	-1.19204	0.00193281	0.0213245
Kiss1r	147.98	47.5238	89.0487	245.762	336.817	440.48	-1.845	0.00193351	0.0213245
Rem1	1150.32	1423.42	963.477	617.664	604.465	416.115	1.11053	0.0019438	0.0214242
Agpat9	19.4165	86.4154	73.2622	70.1545	717.733	260.841	-2.54715	0.0019504	0.0214694
Amot	454.266	287.571	363.24	835.465	705.712	1017.97	-1.21156	0.00195777	0.0215367
Ppp2r1b	611.158	923.544	873.126	1431.39	1892.59	1554.85	-1.01858	0.00196316	0.0215822
Ifi202b	15.807	14.0696	96.711	6.6198	2.00595	1.34652	3.6212	0.00196884	0.0216229
Scn9a	0	0	0	3.02128	8.01953	12.2333	-6.00388	0.00196938	0.0216229
Lipg	2.44694	6.74934	0.0930835	18.144	14.0377	118.71	-3.95378	0.00197403	0.0216601
AI413582	3597.85	2357.57	2826.38	1848.97	1225.97	1191.74	1.04124	0.0019754	0.0216613
Idnk	1359.55	1007.99	1618.72	765.113	608.476	495.643	1.09241	0.00197863	0.0216828
Zbtb48	1372.52	947.881	721.787	336.304	516.251	456.806	1.21621	0.00199454	0.0218432
Gm9992	0	0	0	3.02766	12.0268	7.48193	-5.96293	0.00200092	0.0218992
Lrch3	42.1687	135.166	325.38	361.028	620.505	1058.74	-2.01991	0.00200945	0.0219703
Rin1	198.467	251.534	102.463	458.915	510.238	612.903	-1.51718	0.00200997	0.0219703
Rgag1	16.8516	32.1731	16.9513	51.8129	138.334	134.408	-2.29236	0.00201165	0.0219745
Cfap53	16.9046	15.1566	47.7241	1.54384	0.000951057	4.74247	3.58017	0.0020185	0.0220354
Ngef	162.622	252.582	59.2304	229.603	893.162	672.132	-1.9185	0.00202361	0.0220771
Bdh2	898.961	476.916	505.254	321.429	188.458	180.607	1.44512	0.00203175	0.0221412
Fbxl21	2.54381	12.4702	3.72949	24.6053	58.1398	59.3989	-2.8969	0.00203206	0.0221412
Ncapd3	153.223	242.418	270.501	422.79	602.461	748.743	-1.4127	0.00204154	0.0222304
Ckap2l	110.293	352.017	370.256	523.69	974.361	932.427	-1.54506	0.00205181	0.022328
Abi1	1885.79	2217.83	2982.56	4877.58	3970.63	5465.12	-1.01431	0.00205734	0.0223599
Ndufb2	1299.78	1051.84	1559.8	825.314	521.265	380.051	1.17951	0.00206292	0.0224063
Srsf12	0.0428168	0.0345672	3.42592	7.74666	21.0519	43.2298	-4.19522	0.00206578	0.0224232
Scoc	262.09	511.408	610.8	949.158	1028.49	1279.73	-1.23441	0.00208275	0.0225541
Palm	11366.4	7254.92	6310.7	4590.88	4171.11	3054.88	1.07715	0.00208309	0.0225541
Sec61b	7852.27	6043.82	5291.98	3994.97	2868.96	2541.85	1.02854	0.00208449	0.0225551
Mrps26	5250.28	3239.6	3105.49	1977.8	2119.14	1495.5	1.05202	0.00209286	0.0226172
Gas1	4420.67	4267.07	5342.32	7089.93	11928.9	9481.66	-1.02243	0.00210256	0.0226934
Gm16486	4.99309	7.06467	28.3972	0	0.000305255	1.61524	4.37057	0.00210773	0.0227349
Fgf11	643.368	741.178	733.641	232.198	198.483	409.854	1.33232	0.00211417	0.0227901
Slc12a2	174.77	371.603	274.231	481.247	800.941	861.209	-1.38464	0.00213375	0.0229579
Lypla2	10234.1	7620.86	6159.16	4583.67	3903.46	3301.7	1.02644	0.00214046	0.0230156
Minos1	4102.58	3312.34	4973.06	2501	2083.05	1376.17	1.05549	0.00214376	0.0230292
Ern1	79.0543	94.7198	140.542	203.227	277.675	647.831	-1.84351	0.0021444	0.0230292
Foxp1	2866.47	3172.78	17268.8	2581.83	1886.58	2455.77	1.75104	0.00215527	0.0231026
Hint3	785.492	516.154	632.647	312.514	275.668	180.559	1.331	0.00215788	0.0231161
Bora	49.1343	70.3766	63.7378	125.535	261.633	285.199	-1.87355	0.00216049	0.0231297
Ppip5k2	275.188	368.327	548.226	692.744	880.135	1324.88	-1.28178	0.00216242	0.0231358
Foxp2	51.6354	94.6736	132.077	27.4706	8.02204	17.2177	2.39129	0.0021664	0.023164
Psd3	483.252	558.875	1086.94	1279.15	1519.69	2033.62	-1.18252	0.00217631	0.0232555
1700029H14Rik	3.86397	3.68266	73.6616	0.780943	0.000437837	1.5656	4.88563	0.00217797	0.0232588
Nme2	30482.7	21143.5	18603.5	14719.4	10394.2	8030.09	1.08333	0.00219233	0.0233686
Nlgn3	21.6857	41.4793	36.0548	71.8421	199.481	164.335	-2.13058	0.00219738	0.0234078
Ap5s1	2888.74	1669.52	2163.69	1289.79	1149.79	773.125	1.06509	0.00220602	0.0234707
Espn	635.062	660.46	1135.13	443.974	296.72	233.071	1.31928	0.00221435	0.0235426
Mis12	467.614	559.924	578.47	1014.87	1059.57	1249.69	-1.04943	0.00221894	0.0235604
Vgll2	0	0	0	52.0651	8.02227	0	-7.34168	0.00221993	0.0235604
Edem2	6083.77	4599.55	3920.92	3026.5	2242.44	1861.52	1.03427	0.00222539	0.0235891
Sgol2a	58.816	161.428	103.471	219.267	413.001	490.749	-1.7933	0.00223651	0.0236916
Prdx5	12747.7	10407.9	13215.2	8170.12	5029.2	3944.42	1.08507	0.00223781	0.0236916
Ctsf	8097.24	4616.91	3722.53	3214.79	2395.81	1565.91	1.19554	0.00224732	0.0237644
Meis3	2292.05	1807.93	1075.42	769.758	916.221	771.766	1.07435	0.00226091	0.0238687
Syt8	75.3705	107.231	54.2906	14.3416	15.0372	21.1184	2.2201	0.0022615	0.0238687
Rcor1	415.149	843.89	968.012	1255.1	1645.99	2118.38	-1.1723	0.00227365	0.0239823
B4galnt4	2.3178	1.16909	0.0440757	6.15266	35.0807	17.9356	-3.92808	0.002279	0.0240239
Prkcg	149.675	158.319	438.544	53.5821	85.2045	49.3543	1.98669	0.00228771	0.0240941
Ndufa5	1489.98	1257.37	2501.37	998.226	835.025	577.354	1.12251	0.00229072	0.024103
LOC108168906	0.253339	0.200386	227.305	0	0.000305255	1.61524	6.88124	0.00230224	0.0242022
Ctsk	30381	22965.2	16211.3	14821.2	9548.15	6598.15	1.16744	0.00230296	0.0242022
Smtnl1	7.13601	2.42665	8.31899	481.035	8.02331	1.13835	-4.74637	0.00230588	0.0242158
Arl14ep	463.936	441.033	425.794	815.373	931.258	1110.21	-1.10207	0.00230849	0.0242158
H1fx	579.919	412.269	662.589	168.119	291.704	143.061	1.45692	0.00231733	0.0242753
Rps19bp1	1975.27	1674.03	1400.05	995	885.146	599.11	1.02622	0.00231809	0.0242753
Mrpl43	736.656	459.676	1340.67	416.701	284.691	255.624	1.406	0.0023184	0.0242753
Cfi	71.8901	160.213	62.7335	28.4808	2.00789	11.1325	2.815	0.00232101	0.0242879
Col1a2	995156	725742	1.05189e+06	615933	383663	303149	1.08978	0.002327	0.0243287
Igdcc4	558.428	622.241	508.811	678.233	1294.14	2022.56	-1.24149	0.00232827	0.0243287
Cdpf1	1149.05	999.817	927.35	543.16	490.189	422.935	1.07869	0.00232978	0.0243287
Reg1	94.5419	151.081	78.3301	11.8388	39.0894	9.4798	2.41702	0.00233058	0.0243287
Arhgap6	225.01	334.864	573.398	684.728	856.077	1369.16	-1.36038	0.0023422	0.0244352
Lmod3	2.6035	17.1476	11.9968	553.882	22.0576	4.11932	-4.17362	0.00235156	0.024503
Neil3	14.647	85.2487	73.2399	152.783	283.687	339.985	-2.1621	0.00235893	0.0245649
Tppp3	5503.98	6372.76	4736.32	3470.34	2722.6	1391.09	1.1313	0.00236247	0.0245869
Gabra4	6.0241	6.93283	7.21158	0	0	0	5.79889	0.00236588	0.0245984
Asb12	0	0	0	79.5154	0.00283104	2.63251	-7.79891	0.00236746	0.0245984
Ms4a4b	28.955	83.039	88.8404	199.341	251.61	294.888	-1.89089	0.00236788	0.0245984
Elof1	4504.22	3301.91	3210.09	2279.11	1775.3	1406.97	1.01224	0.00238817	0.0247719
Exoc2	459.353	782.717	887.464	1372.13	1371.33	1750.02	-1.07725	0.0023973	0.0248339
Cenpb	38956.8	26416.1	24727.6	17516.6	15118.7	12249.3	1.00531	0.00239778	0.0248339
Chga	392.461	1843.13	212.012	10.0877	171.413	190.129	2.71881	0.00241518	0.0249991
Snx32	976.864	795.497	840.722	350.782	477.156	359.203	1.13835	0.00241812	0.0250026
Galnt4	330.177	435.276	598.777	933.163	938.276	1157.45	-1.15064	0.00241843	0.0250026
Fam64a	143.681	425.612	107.307	639.983	766.859	656.263	-1.60758	0.00242246	0.0250148
Tmem151a	127.917	135.03	91.537	44.3619	17.0434	19.3271	2.12853	0.00243087	0.0250859
Serpinb5	0	0	0	4.66618	17.0365	2.75569	-6.08283	0.00243385	0.0251016
Plekha4	1952.66	3016.47	990.084	920.421	766.86	915.858	1.19468	0.00243781	0.0251273
Nhp2	4860.53	3128.78	3686.32	2267.85	2074.03	1396.44	1.02481	0.00244323	0.025168
Endog	1328.25	803.607	728.977	525.671	403.979	237.51	1.29331	0.00244584	0.0251798
Smdt1	6556.16	5348.83	5905.27	3982.21	2669.47	2009.98	1.03995	0.00244967	0.0252042
Eno3	1109.51	811.654	706.105	12162.5	1089.65	611.627	-2.39951	0.00246829	0.0253805
Cox4i1	33840.4	25247.8	33407.3	19671.5	15143.7	9948	1.04707	0.00247235	0.0254071
Nanp	2.51747	2.41169	10.5376	2.90023	124.296	86.3813	-3.75359	0.00248686	0.0255256
Kcna7	0.0823382	5.62855	2.44225	387.291	10.0283	0	-5.53216	0.00249056	0.0255424
Cx3cl1	329.006	935.881	203.548	1429.88	1230.99	1400.39	-1.46726	0.00250618	0.0256626
Dnajc4	2062.5	1342.76	1432.49	1034.33	689.673	593.886	1.06131	0.00252557	0.0258457
Aldh3b1	6449.72	4771.61	5592.56	3854.87	2231.41	2046.02	1.04784	0.00252865	0.0258618
Glycam1	4.88372	11.4045	4.91401	0	0	0	5.87093	0.00254665	0.0260304
Asb10	22.6546	11.6727	22.7816	209.619	56.139	54.4491	-2.48012	0.00255027	0.0260428
Grk4	239.247	260.965	358.277	93.731	63.1551	111.154	1.67693	0.0025509	0.0260428
Uhmk1	12.1207	15.0958	32.1975	47.7933	84.2058	194.819	-2.45222	0.00256323	0.0261531
Ren1	54.5515	17.4528	12.2662	3.17982	2.00593	4.58661	3.05463	0.00256591	0.026165
Mcm10	94.6237	202.981	105.964	325.104	472.144	422.297	-1.59438	0.00257004	0.0261915
Ndp	7.35293	11.6117	23.7833	68.8412	94.2268	57.6012	-2.35824	0.00259123	0.0263918
Apol7a	179.088	102.813	71.1685	30.4884	32.0768	17.8017	2.13039	0.00261406	0.0265928
Xiap	614.804	819.768	1465.8	1695.69	1943.71	2815.23	-1.1541	0.00262151	0.0266397
Tmem265	743.737	599.261	787.723	342.898	324.787	250.384	1.21443	0.0026284	0.0266913
Crk	1282.02	2027.3	2624.11	3567.78	3821.27	4988.12	-1.06073	0.00263084	0.0267003
Apc2	143.42	114.338	113.115	158.31	565.368	515.456	-1.73936	0.00263325	0.0267019
Lep	7.45102	57.388	26.5361	37.3101	652.571	87.3711	-3.08306	0.00263517	0.0267019
Wtip	4070.11	3015.56	2149.4	1768.79	1518.68	1265.24	1.02035	0.00263634	0.0267019
Ednra	471.043	513.644	225.141	428.259	1363.3	1624.95	-1.49736	0.00263723	0.0267019
Ttc9c	473.621	667.245	595.337	1010.02	1179.86	1383.98	-1.04143	0.0026389	0.0267032
1700021F05Rik	1502.96	1205.33	1142.64	712.18	668.621	532.422	1.00915	0.00265547	0.0268326
Zfp511	1090.38	764.336	731.339	407.74	372.905	391.519	1.14117	0.00265809	0.0268326
L2hgdh	64.615	72.7226	68.5714	149.605	248.602	293.45	-1.74656	0.0026594	0.0268326
Frs2	332.6	547.209	636.095	916.285	1030.5	1417.81	-1.15018	0.00265951	0.0268326
Wfdc17	9795.51	6992.93	15619.2	7328.4	2850.91	2668.5	1.33476	0.00266626	0.0268707
Stra6	262.895	290.737	38.8253	19.8074	43.1038	49.6895	2.39186	0.00266641	0.0268707
Cdk1	546.555	984.574	443.981	1206.27	1705.13	1428.11	-1.13527	0.00266832	0.0268729
Sacs	67.1851	130.442	168.181	303.475	405.984	430.614	-1.63904	0.00266976	0.0268729
Ttll8	29.6311	15.0746	9.81091	3.29536	1.00333	1.43541	3.15707	0.00267824	0.0269425
Ddias	25.3363	74.8503	49.3331	140.03	211.512	223.616	-1.94088	0.00269117	0.0270409
Ptprn2	0	0	0	1.38724	14.031	9.03135	-6.07775	0.00269618	0.0270753
Rps10	44842.3	29038	35886.1	23506.9	16977.2	13291.1	1.02942	0.00269833	0.0270811
Fbxo40	4.90556	6.9684	11.8734	404.877	16.0429	2.62462	-4.13465	0.00271291	0.0272113
Rai2	185.206	167.351	83.2108	286.579	615.49	434.255	-1.61562	0.0027158	0.0272113
Slc25a24	922.075	1363.45	1627.12	2593.77	2215.37	3081.4	-1.012	0.00271606	0.0272113
Brsk2	12.2427	7.16285	112.18	3.20001	1.00384	4.62112	3.84307	0.00272227	0.0272577
Gjb1	51.4967	110.474	15.942	8.81729	11.0256	5.08181	2.81638	0.00272976	0.0273008
Vmo1	34.4934	23.1166	14.61	4.05114	4.00923	1.35774	2.8922	0.00273181	0.0273054
Uap1l1	11654.7	7985.74	10373.3	6643.29	4297.42	3576.91	1.04778	0.00273754	0.0273467
Ddrgk1	8358.09	6668.41	6343.11	4750.4	3167.68	2659.58	1.0145	0.00275176	0.0274569
C1qtnf4	163.733	79.8295	170.669	26.3281	22.0554	49.8139	2.0713	0.00275447	0.0274679
Imp3	4439.68	2939.45	4049.47	2384.86	1881.56	1365.69	1.02087	0.00280021	0.0279078
Casd1	266.849	368.354	649.168	828.97	965.341	1258.77	-1.2491	0.00281104	0.0279995
Ddt	2254.99	1480.13	1410.88	1003.02	908.202	537.565	1.07144	0.00281979	0.0280704
1110038F14Rik	3359.87	2582.63	1900.42	1389.84	1446.51	1068.72	1.00607	0.00283348	0.0281577
Sik2	504.678	601.484	612.152	847.339	1529.71	1236.12	-1.07197	0.00283669	0.0281578
Klrc3	1.27228	4.51026	1.28147	9.35893	18.0454	47.8044	-3.3452	0.00283897	0.0281578
Ice1	575.292	721.598	1006.49	1151.74	1637.97	2044.12	-1.06937	0.00283977	0.0281578
Ngp	0	0	0	12.2605	4.01131	4.34707	-5.83222	0.00284861	0.0281616
Col18a1	8010.27	14876.5	3115.3	18201.3	31075.3	19990.9	-1.41352	0.00284863	0.0281616
Cox6b1	6819.31	5796.81	8844.52	4387.47	3693.96	2403.76	1.03334	0.00285796	0.0282066
B3galt1	19.2324	21.9783	31.1504	61.4591	93.2271	170.653	-2.16381	0.0028583	0.0282066
Dcxr	2667.63	1736.48	2713.22	1530.97	1062.58	893.165	1.02933	0.00286441	0.0282363
Bcat2	6680.48	5769.02	4559.55	2616.97	3701.97	2171.29	1.00251	0.00287263	0.0283011
Lrrc4	28.8089	47.2357	33.7299	90.3147	125.305	224.631	-2.00064	0.00287823	0.02834
Crlf2	9578.95	7060.97	8427.32	5722.91	3401.25	3030.11	1.04429	0.00288061	0.0283472
S100a8	40.7619	14.0833	96.9246	6.40026	2.00696	9.97141	3.02036	0.00290635	0.0285841
Zfp365	135.023	151.1	48.3827	201.613	500.211	477.177	-1.81612	0.00293469	0.0288133
Bhlhb9	173.453	228.528	180.46	296.155	600.455	693.268	-1.44817	0.00294879	0.0289352
Lif	695.981	1082.74	518.547	342.927	160.392	373.712	1.38816	0.00295867	0.0290156
Lin37	1482.6	1101.44	1045.24	684.166	602.461	485.909	1.03376	0.00296127	0.0290245
Rasgef1a	114.992	164.001	282.355	66.6698	29.0729	48.7402	1.95422	0.00296661	0.0290427
Fbxo32	938.765	760.961	1774.88	710.019	375.913	309.547	1.31572	0.0029682	0.0290427
Alpl	32.1763	25.4099	18.177	106.549	95.2315	102.747	-2.00259	0.00298502	0.0291906
LOC108167725	33.2178	13.9661	14.5683	104.994	74.1813	97.526	-2.15777	0.0029965	0.0292863
Gm14461	85.9378	38.2564	69.7326	15.256	14.034	11.1476	2.25027	0.0030166	0.0294567
Ocel1	1441.98	775.98	1490.04	689.005	567.376	446.883	1.12215	0.00301737	0.0294567
Fndc3a	1070.31	1313.85	1742.57	2411.06	2245.45	3791.1	-1.0336	0.00302089	0.0294614
Gm3837	617.066	560.017	874.217	338.114	276.671	259.432	1.22997	0.003023	0.0294614
H60b	2.67931	17.5733	352.456	1.42367	13.0268	2.8251	4.39332	0.00302954	0.0295083
Steap4	632.644	1195.8	436.809	1412.14	2132.17	1573.58	-1.17555	0.0030517	0.0297073
Hmgb3	105.305	135.039	121.486	254.566	518.254	310.417	-1.58083	0.00305424	0.0297115
Slfn5	11686	11472.3	21715.7	7841.49	5879.26	7789.56	1.06081	0.00306161	0.0297533
Prelid2	1033.19	958.319	1523.66	669.768	494.199	518.98	1.06222	0.00307044	0.0298053
Mex3d	676.876	1094.3	597.887	1355.27	1674.06	1800.99	-1.02761	0.00307353	0.0298185
Paxip1	444.807	439.863	395.744	624.63	1054.56	1142.49	-1.13972	0.00309247	0.0299539
Gm2a	40562.8	35454.6	36797.8	26865	14491.1	13771.9	1.03309	0.00309447	0.0299539
Zfx	452.155	639.608	846.536	1172.65	1246.02	1628.54	-1.06212	0.00309876	0.0299785
Rasl11b	1449.07	1286.05	573.941	636.25	393.956	326.082	1.28647	0.00310467	0.0299824
Cdc34	4707.48	3730.2	2957.57	2497.86	1720.17	1298.92	1.04644	0.00310585	0.0299824
Fem1c	155.666	325.496	334.237	580.649	534.297	1003.13	-1.37697	0.00310614	0.0299824
Zfhx3	1282.14	1090.1	9199.77	1030.12	896.174	1211.46	1.8827	0.00311209	0.0300127
Spidr	281.133	491.68	330.814	675.162	808.962	1042	-1.19442	0.00311278	0.0300127
Carkd	4591.44	3126.43	2605.19	2054.79	1733.2	1321.46	1.0146	0.00312679	0.030114
Ptprg	444.88	383.395	649.289	797.69	1057.56	1398.32	-1.13879	0.00313168	0.0301442
Rilpl2	4198.2	2896.75	4665.17	2578.77	1776.31	1314.66	1.05249	0.00314627	0.0302174
Manbal	4046.15	2576.89	2089.25	1693.51	1393.38	1175.98	1.03116	0.00316132	0.0303004
Cyr61	3226.32	4773.93	9754.71	2396.68	2098.09	3205.22	1.20519	0.00316202	0.0303004
Art3	189.048	356.533	170.947	687.32	859.081	383.765	-1.42882	0.00316548	0.0303166
Tmc7	2.52723	4.66254	9.43262	24.6573	28.0697	61.8901	-2.75903	0.00317029	0.0303457
Mfsd3	1029.43	773.564	752.969	482.354	352.856	323.904	1.14044	0.00317935	0.0304154
Cdc6	79.0278	101.592	111.789	192.05	344.835	378.936	-1.64602	0.003183	0.0304165
Hspbp1	4885.58	3023.7	2874.57	2158.93	1773.3	1360.46	1.02676	0.00319689	0.0305323
Depdc1b	6.22962	32.1544	25.1898	111.371	112.272	86.132	-2.27741	0.0032022	0.030566
Appl2	1396.55	1242.24	997.149	1690.04	2434.9	3184.26	-1.00735	0.00320442	0.0305701
Nans	8749.04	7095.53	4871.1	4167.95	3216.8	2946.92	1.00361	0.0032085	0.0305921
Xlr3a	0.0541236	2.28181	2.36376	14.3556	17.0413	17.2643	-3.26766	0.00321526	0.0306396
S100a6	29856.4	28956	51438	23585.5	16221.3	11399.4	1.10639	0.0032215	0.0306819
Ttf2	264.318	281.721	321.076	601.524	707.716	663.801	-1.18584	0.00322459	0.0306943
Zfp524	2799	1850.7	1336.39	1232.98	885.147	679.37	1.09737	0.00322637	0.0306943
Sdcbp	6058.95	8796.11	11391.8	18839.1	14770.8	18958.2	-1.00204	0.00324092	0.0307986
Gm10698	319.232	390.09	174.612	590.259	763.852	811.646	-1.29242	0.00324915	0.0308597
Elmsan1	511.915	519.63	1000.38	1160.59	1280.1	2035.94	-1.13961	0.0032555	0.0308776
Glce	395.813	402.932	408.926	732.862	809.964	1043.48	-1.0986	0.00325579	0.0308776
Fam110c	0.104077	8.99841	2.4953	4.49378	142.336	42.5414	-3.9777	0.00325668	0.0308776
Ldlrad3	229.665	305.887	257.409	554.251	562.364	747.196	-1.23271	0.00325822	0.0308776
Epn1	32602.7	21820	17738.7	14624.9	11372.6	9397.52	1.02768	0.00328252	0.0310565
Lactb2	146.017	235.435	196.047	393.99	547.327	552.86	-1.37088	0.0033086	0.0312515
Eva1b	8805.11	5049.84	3893.33	3180.23	3047.39	2090.27	1.09339	0.00331533	0.0312807
Ercc6l	132.687	155.743	71.1734	266.595	416.008	408.855	-1.6007	0.00332749	0.0313782
Cpxm1	61437.8	43054.6	29556.5	26672.6	19503.3	18895	1.04267	0.00333151	0.0313988
Plk4	137.666	228.523	210.437	342.663	513.245	688.039	-1.42044	0.00335824	0.0315815
Ces1d	22.9615	89.7305	37.4208	66.9514	808.95	94.8561	-2.69015	0.00336187	0.0315983
Fubp3	535.792	586.534	810.487	1065.28	1274.09	1585.79	-1.02204	0.00336445	0.0316053
Krtcap2	6914.79	5421.53	3963.05	3447.05	2480.01	2174.31	1.00853	0.0033884	0.0317607
P2ry13	83.7151	85.4353	80.6144	244.292	248.603	255.02	-1.58122	0.00339809	0.0318168
Taf2	294.346	539.092	556.751	774.465	1054.56	1283.52	-1.16263	0.00342865	0.0320157
Gadd45a	646.904	722.673	556.938	319.684	227.553	287.279	1.20618	0.00343402	0.0320483
Nr1h2	12360.1	8429.02	6750.9	5336.66	4421.72	3970.03	1.00434	0.00343691	0.0320564
Ubiad1	251.18	300.157	299.458	591.113	653.585	686.343	-1.18223	0.00343862	0.0320564
Cstad	107.543	41.7637	126.093	17.5567	25.0596	17.1579	2.19673	0.00344409	0.032076
Cercam	9943.49	5879.92	5043.07	4360.27	2943.14	2626.6	1.07127	0.00345082	0.0320994
Tcf24	46.8475	92.3261	109.288	161.57	229.558	518.056	-1.87016	0.00345206	0.0320994
C330027C09Rik	86.3387	242.279	187.589	345.878	530.286	627.97	-1.54216	0.00345257	0.0320994
Il1a	62.2605	60.11	93.6647	15.1645	17.0414	18.0209	2.09531	0.0034721	0.0322143
C330007P06Rik	381.615	465.344	833.198	1018.02	1191.89	1478.52	-1.13437	0.00347296	0.0322143
Nfatc4	8872.13	5899.52	4242.1	2784.37	3476.43	3097.78	1.02268	0.00347431	0.0322143
Morn2	228.383	215.913	217.713	80.9642	66.161	65.1852	1.63851	0.00348026	0.0322346
Pspc1	290.666	429.386	328.387	602.251	881.136	862.636	-1.1616	0.00349903	0.032391
Eln	149385	116789	47028.2	62240.9	26087.3	39075	1.29769	0.00350094	0.0323913
Zfp711	0	0	0	1.38906	16.0346	6.66793	-6.05977	0.00350976	0.0324553
Ccnf	363.566	568.989	263.582	772.913	1096.66	866.28	-1.19313	0.00351831	0.0325124
Gm6745	61.2628	29.1193	370.774	27.347	29.0687	7.93972	2.83416	0.00351972	0.0325124
Mrgprb1	11.7647	6.94542	2.57866	38.3886	42.1023	46.5451	-2.55644	0.00352484	0.0325422
Dnajc1	2688.17	2189.1	6485.73	1732.67	1561.79	1701.91	1.18528	0.00353046	0.0325766
Myom3	2.50473	11.2553	0.119795	435.358	10.0282	1.13795	-4.95875	0.0035332	0.0325844
Cd33	196.091	203.168	161.251	476.612	408.993	531.118	-1.33742	0.003536	0.0325927
Cnpy2	9881.37	5915.73	6547.57	4566.89	3703.98	2847.11	1.00702	0.00354289	0.0326212
Gm40902	0	0	0	3.82919	2.00738	19.3458	-6.1054	0.00354596	0.0326306
Slco2b1	2252.64	1543.63	1626.12	4977.91	2942.14	2994.91	-1.00932	0.00354771	0.0326306
Pid1	2068.77	2541.1	3844.83	6547.04	4470.84	5970.61	-1.00675	0.0035581	0.0327052
Klrc2	2.40704	0.0596792	4.66044	20.7948	15.0382	28.6731	-3.1079	0.00356119	0.0327052
Krt8	0	0	0	3.04557	12.0262	5.14732	-5.8108	0.00357686	0.0328108
Sh3bgrl3	66483.9	48647.1	52800.9	39279.6	23294.5	19450.7	1.03374	0.00357963	0.0328187
Dleu7	7.31465	20.561	7.3602	1.66083	1.00249	0	3.60659	0.00358537	0.0328538
Bnip1	1373.86	1096.83	1270.06	786.767	547.328	521.926	1.01081	0.00358783	0.0328587
Kif4	130.519	328.75	137.282	422.012	664.61	575.312	-1.47729	0.00359665	0.032918
Mettl23	1395.44	1177.67	1642.81	903.74	668.622	503.852	1.02175	0.00360973	0.0329889
Tmem214	11816	7766.34	5592.74	4755.9	4115.98	3327.19	1.04521	0.00361509	0.0330123
Afp	26.4404	51.7964	30.1616	6.46084	8.01777	1.28072	2.75797	0.00361996	0.0330123
Stk32b	16.3849	4.71977	2.59203	33.4617	77.1843	46.4147	-2.70751	0.00362165	0.0330123
C77080	1721.89	1919.9	1666.99	590.992	1245.02	781.486	1.02052	0.00362189	0.0330123
Fer1l6	0	0	0	37.5308	0.00248238	7.24861	-6.92868	0.00362841	0.0330541
Pdgfrl	4897.51	3417.33	2173.49	2470.04	916.224	927.595	1.28158	0.00363612	0.0330718
Fam13a	24.1429	35.8953	84.9933	95.0469	404.976	159.57	-2.18206	0.00364262	0.0331106
Sssca1	1390.52	974.464	1017.55	640.91	564.368	455.156	1.02642	0.00364776	0.033125
Asl	3302.49	2205.17	2429.51	1723.21	1284.11	957.645	1.00125	0.00367187	0.0332911
Egr1	360.245	483.998	14366.2	409.918	652.583	1006.16	2.87815	0.00368437	0.0333692
Crispld1	141.161	178.897	146.777	351.55	322.784	609.346	-1.45892	0.0036915	0.0334161
Dmrta1	0	0	0	3.03616	4.01136	13.9055	-5.84993	0.00371098	0.0335748
Kcna2	204.637	383.171	291.074	145.473	32.0811	54.5549	1.91877	0.00371781	0.0336116
Alg10b	89.8785	190.372	156.327	216.011	397.966	800.829	-1.69553	0.00371897	0.0336116
Nudt14	1024.62	719.317	730.117	487.218	345.839	251.81	1.18908	0.00372094	0.0336118
Fndc1	21500.3	15425.3	12265.3	11051.5	6794.48	5518.08	1.07408	0.00374748	0.0337947
Btg2	2754.03	2278.05	11975.8	2329.54	1776.31	1775.34	1.53195	0.00374967	0.0337947
Nup155	398.301	528.749	578.428	773.656	1123.72	1280.5	-1.07769	0.00375103	0.0337947
Usp25	794.153	1072.58	1737.65	2370.27	2227.4	2746.84	-1.02692	0.00375708	0.0338315
Snph	67.0387	77.3602	85.3481	27.5106	13.0329	9.52671	2.18939	0.00376045	0.0338441
Atf3	8427.65	9560.44	13999.2	7421.17	3597.73	3987.99	1.09182	0.00376884	0.0338906
Rbbp5	502.34	868.044	576.17	1240.78	1257.05	1420.68	-1.00923	0.00377594	0.0339301
Saysd1	1410.92	1121.08	1258.04	818.85	586.422	426.577	1.04876	0.00379368	0.0340539
Serp2	202.002	142.085	172.003	58.5323	57.138	38.0804	1.74471	0.00379809	0.0340757
Rsu1	1522.22	2324.98	1089.84	3486.17	3145.63	3283.05	-1.00586	0.00380535	0.0341099
Paip2b	401.859	480.274	529.134	753.647	1098.66	1103.42	-1.06632	0.00381494	0.0341733
Il17rc	2837.3	2056.18	1465.06	950.782	1331.23	832.43	1.02988	0.00383634	0.0343112
Ptpn18	6257.23	3941.58	6774.7	3982.3	2163.25	1710.68	1.11131	0.00383899	0.0343171
Gpr141	64.7426	133.771	91.4504	318.039	241.587	329.338	-1.61519	0.00386038	0.0344724
Kcnc4	0	0	0	23.6232	13.0314	0	-6.63489	0.00387011	0.0345234
Sema5a	220.092	251.689	276.577	511.787	524.272	715.709	-1.22686	0.00388413	0.0346305
Ssc5d	17620.1	10726.5	7246.47	5696.24	6345.38	4918.13	1.06948	0.00392394	0.0348768
Kcnf1	0	0	0	4.71562	12.0259	2.79719	-5.76298	0.00392907	0.0348862
Dixdc1	93.3484	120.031	108.255	148.712	373.906	525.398	-1.70317	0.00393833	0.0349504
Arl6ip6	174.801	267.91	484.368	686.428	745.809	854.398	-1.30223	0.0039487	0.0350062
Bmp5	13.3847	52.8252	24.1604	4.80951	4.01022	4.48162	2.72623	0.00399216	0.0353324
2810417H13Rik	167.712	641.81	749.038	897.782	1605.89	1615.76	-1.40194	0.00399334	0.0353324
Sergef	813.104	668.533	910.379	473.588	332.808	265.339	1.15792	0.00399959	0.0353479
Rpl22l1	1871.46	1609.51	3784.57	1368.3	1169.84	814.383	1.11577	0.00401958	0.0355063
Ncapg2	180.727	357.748	250.205	448.41	625.517	888.325	-1.31463	0.0040477	0.0356996
Nipa2	447.252	451.442	527.939	982.072	811.97	1131.95	-1.03638	0.00406704	0.035815
Mdga2	0	0	0	4.73012	4.01099	9.18457	-5.63538	0.00407179	0.0358384
Cxcl5	42.1532	57.937	303.532	37.2597	5.01535	16.3933	2.77702	0.00408244	0.0359138
Fbxo6	3264.2	2032	2222.66	1752.95	1041.53	784.338	1.07091	0.00411182	0.0361167
Klkb1	13.4029	32.3564	56.2052	3.96839	8.01695	1.30604	2.9083	0.00412358	0.0362015
Sox9	635.191	709.045	2522.68	1983.16	4112.97	4460.86	-1.44885	0.00412785	0.0362205
Grid1	13.8246	0.0936204	0.12064	20.5215	55.1352	137.912	-3.86294	0.00415235	0.0364017
Lrrc58	935.271	1481.24	2165.83	2498.34	3083.48	3922.29	-1.05244	0.0041612	0.0364386
Rfx7	294.258	311.78	467.69	623.887	861.087	896.408	-1.14899	0.00417479	0.036539
Rerg	319.179	326.645	164.982	115.558	49.1216	80.9791	1.72035	0.00418183	0.0365451
Cdh11	3804.83	3934.52	3576.87	6365.82	5306.87	11170.4	-1.01339	0.00419748	0.0366628
C2cd3	315.796	488.266	390.904	736.869	765.858	1087.02	-1.11572	0.00420235	0.0366867
Ticrr	36.0879	101.378	58.9995	139.972	270.655	285.168	-1.82229	0.0042128	0.0367237
Prr16	18.0287	19.6762	28.7444	33.336	108.263	182.743	-2.28133	0.00421296	0.0367237
Tomm7	1013	1206.57	2817.53	975.866	690.675	486.571	1.22603	0.00421684	0.0367385
Hist1h2ao	0.254037	2.5364	233.335	3.29793	0.000867932	2.2624	5.32374	0.00422406	0.0367827
1700009N14Rik	14.2883	13.8179	7.3612	2.55796	0.000440501	0	3.6544	0.0042371	0.0368446
Ten1	1658.43	1245.78	1506.98	1066.5	539.309	464.066	1.09133	0.00423752	0.0368446
Borcs7	1012.83	624.756	1581.28	523.917	434.053	487.535	1.15456	0.00423761	0.0368446
B930041F14Rik	1725.25	1154.55	920.225	656.873	648.572	560.968	1.02564	0.00424316	0.0368653
Itgb1bp2	8.42466	2.46999	17.7298	428.123	8.02332	8.5969	-3.93537	0.00424553	0.0368653
Flot1	8417.79	6357.82	4326.29	3986.15	3016.31	2420.32	1.01946	0.00424642	0.0368653
Rps6ka3	1199.47	1341.61	2329.38	2935.77	2904.04	3919.26	-1.00271	0.00425445	0.0369163
Tmprss7	14.3173	7.05523	16.7279	0	2.00417	1.52195	3.34503	0.00428431	0.0371003
Hist1h4b	16.8405	29.8857	16.9397	3.25962	4.00838	0	3.11624	0.0042853	0.0371003
Pcdhga9	0.139984	11.3845	8.35985	48.004	27.0684	82.118	-2.95058	0.00428645	0.0371003
Fanca	20.5164	56.3402	27.7729	79.8782	144.35	203.551	-2.02765	0.00431148	0.0372784
2810408A11Rik	167.392	153.575	156.377	36.72	58.1399	49.5021	1.72291	0.00431177	0.0372784
Slc36a3	0	0	0	3.9054	9.02	4.40144	-5.59193	0.00431354	0.0372784
Fkbp10	24305.4	16316.5	9946.54	8685.79	9000.82	6439.98	1.06762	0.00435307	0.0375821
Tfdp2	282.27	365.925	309.128	599.089	712.728	796.651	-1.13886	0.00438303	0.037727
Iglon5	1916.51	1305.75	707.433	607.182	551.338	647.345	1.12144	0.0043858	0.0377319
Vmn1r90	0	0	0	1.39525	6.01546	14.6709	-5.92232	0.00439553	0.0377652
Cpn2	114.598	57.849	74.6325	16.7335	22.0532	21.7747	2.02111	0.00439627	0.0377652
Lsm10	2459.43	1630.2	1289.46	1112.78	867.103	701.907	1.00406	0.00440777	0.0378262
LOC108167347	60.8456	41.6147	37.3951	14.6336	4.01188	8.19107	2.36268	0.00442502	0.0379363
Ube2c	405.556	1201.45	346.626	1541.19	1696.11	1460.33	-1.26545	0.00443498	0.0380028
Zfp536	8.58747	7.1131	43.9241	0	2.00449	2.32962	3.7114	0.00445692	0.0381526
Rbm24	0.0539531	4.44266	0.0556736	137.199	8.02324	2.62003	-4.87598	0.00447983	0.0383106
2810459M11Rik	10.9485	11.6838	38.0797	0	4.00761	1.4558	3.43022	0.00449859	0.0384136
Pcdhgb7	12.1686	21.9882	40.6002	87.214	98.2388	127.643	-2.06108	0.00450328	0.0384155
Lrrc40	282.256	353.229	294.705	576.653	663.609	818.446	-1.14593	0.00450563	0.0384158
Fam131b	125.562	186.819	59.1927	279.412	413.001	450.902	-1.62036	0.00451625	0.0384497
BC055324	59.8785	84.215	68.5877	153.626	217.528	303.257	-1.66354	0.00453383	0.0385449
Bpifa6	0	0	0	3.00311	23.0485	1.21636	-6.24079	0.0045344	0.0385449
Wee1	181.981	341.728	464.02	590.224	799.94	981.998	-1.26377	0.00453641	0.0385449
Arl14epl	4.92279	11.4723	9.60282	1.70102	0.000307314	0	3.70191	0.00454944	0.0385988
Cdk11b	4019.05	4276.39	10332	2973.49	2916.07	2731.71	1.11141	0.0045495	0.0385988
Upp2	177.912	76.3455	104.717	22.2951	42.1	26.9161	1.97102	0.00456065	0.0386353
Fam13c	19.3439	31.2385	59.8248	95.9435	157.381	180.167	-1.96967	0.00456332	0.0386353
Prickle2	475.821	348.727	387.308	450.72	1015.46	1429.22	-1.25639	0.0045645	0.0386353
Bcl2a1d	599.186	698.515	971.632	476.9	242.59	230.076	1.25632	0.00456726	0.0386353
Tcf12	1029.71	1180	2376.21	2472.7	3350.12	3821.74	-1.07248	0.0045673	0.0386353
Pex11g	445.988	330.283	475.004	132.074	207.501	131.888	1.40801	0.00458191	0.0387017
Gstm1	9914.82	6927	4677.49	4670.31	3166.68	2351.26	1.0787	0.00460724	0.0388392
Ndnf	259.349	193.992	164.891	299.332	382.931	1139.26	-1.5586	0.00462174	0.0389423
Tmsb4x	180393	179599	242433	146312	79269.2	68122.3	1.03642	0.00462517	0.0389522
Vav3	411.52	546.144	929.419	1386.62	1080.62	1519.73	-1.07917	0.00463799	0.0390218
Snai2	275.155	364.828	440.078	396.239	953.311	1345.23	-1.31883	0.00464619	0.0390649
Gjb2	7.43754	57.2661	13.4418	3.21768	2.00563	2.99882	3.18557	0.00464765	0.0390649
Hsdl2	318.185	458.284	419.729	831.464	965.34	728.961	-1.0779	0.00467383	0.0392657
Eng	12486.9	11218.2	5674.56	4935.25	5337.94	4159.05	1.02553	0.00467983	0.0392968
Ccdc180	55.1753	60.1486	131.974	25.0238	19.0458	7.22017	2.26215	0.00468407	0.0393132
Alpk3	2.5772	12.5736	9.58594	355.936	30.0769	1.13738	-3.94629	0.00469408	0.039378
Zfyve16	306.286	495.252	559.138	819.368	862.091	1258.06	-1.1112	0.00469943	0.0394036
Usp46	337.221	379.795	309.163	576.619	751.823	912.226	-1.12644	0.00470501	0.0394311
Ccdc191	355.433	346.588	2225.4	245.03	279.678	330.873	1.7742	0.00471035	0.0394567
Rdh5	208.027	205.482	160.062	51.1695	68.1648	64.5192	1.63936	0.00471516	0.0394777
Rasal1	136.358	235.248	60.4177	41.7131	36.0877	30.6429	1.99024	0.00473097	0.039549
E2f8	93.4377	133.944	183.837	244.108	369.898	591.381	-1.55089	0.00473289	0.039549
Asf1b	196.25	407.315	198.596	587.906	701.701	640.539	-1.26617	0.00474403	0.0396228
Zfp236	442.562	629.181	683.054	896.221	1097.66	1636.15	-1.04866	0.00474878	0.0396432
Mterf2	16.9166	39.1162	27.6832	71.906	150.362	111.743	-1.99172	0.0047609	0.039696
Arxes1	16.7114	17.2824	10.943	13.2885	225.538	64.2662	-2.74556	0.00476204	0.039696
Dbndd2	1410.95	1426.94	1177.52	967.946	470.142	488.121	1.0594	0.00476963	0.03974
Kif15	95.9068	238.89	242.815	368.314	603.462	597.888	-1.44162	0.00478044	0.0397994
Usf3	187.945	264.462	506.006	611.871	761.848	968.496	-1.28895	0.00479374	0.0398442
Naa38	1025.95	764.39	1269.92	643.447	443.075	305.793	1.13596	0.0047986	0.0398483
Med23	367.231	486.056	606.036	868.245	957.322	1197.98	-1.05089	0.00482024	0.039987
Fmn2	0.181218	31.8163	5.01639	46.1797	86.2107	209.109	-3.18418	0.00482908	0.0399989
Megf9	33.5259	48.3661	25.4044	83.9097	123.3	197.577	-1.91228	0.00483964	0.0400191
Lhfpl4	19.0416	9.3549	16.8075	39.0355	90.2169	77.3174	-2.18419	0.00484478	0.0400192
Fnbp1l	583.673	695.076	1135.12	1149.32	1610.91	2300.72	-1.06806	0.00485125	0.0400508
Sox10	209.449	665.681	116.972	129.328	32.0811	70.4287	2.09559	0.00486416	0.0401381
Gpr63	0.0158725	1.11809	0.0163688	4.65943	7.0178	12.9887	-4.01684	0.00487228	0.0401665
Rpl35a	19642.4	16691.8	33213.5	15414	9699.52	8205.62	1.06164	0.00487807	0.0401949
Prkce	526.353	633.962	1678.51	289.041	409.994	430.621	1.32912	0.00488074	0.0401976
Defb25	29.9957	4.84824	76.4139	6.68648	2.00564	0	3.67004	0.00488867	0.0402436
Bgn	331715	238657	142997	130240	118054	104717	1.01494	0.00489266	0.0402572
Pcdhga10	6.25702	19.7476	61.9726	82.2751	170.413	199.726	-2.35561	0.0049057	0.0403258
Ankef1	0.0300916	0.0243236	2.28581	4.56227	23.0534	18.0823	-4.06802	0.00490818	0.0403269
Plek2	17.8642	13.8821	12.1098	30.1736	117.28	63.6761	-2.25905	0.00491132	0.0403334
Kcnc1	0.0735919	6.67951	0.0759623	94.4731	12.0326	12.392	-4.01603	0.00491976	0.0403641
Tuba8	11.7636	9.17779	0.148795	315.11	11.0307	10.0902	-3.96101	0.00493104	0.0404181
Nedd1	166.44	314.026	439.951	637.546	709.721	861.934	-1.26292	0.00494675	0.0405274
Dlgap5	69.6172	299.758	97.6206	333.05	594.44	572.387	-1.68222	0.00497188	0.0406945
Syn1	551.249	599.158	500.389	290.095	239.581	173.079	1.23174	0.00501537	0.0409865
Zfp239	33.5889	55.3057	37.3548	76.6473	202.489	186.888	-1.88122	0.00502607	0.0410368
Pcdhga7	21.5957	25.4046	27.6283	41.3696	123.298	153.307	-2.08637	0.00503281	0.0410368
Plp1	221.509	1073.34	522.063	268.515	170.414	170.14	1.57614	0.00503883	0.0410368
Rpl39	8354.81	6715.91	27585.7	7268.07	5101.37	4224.24	1.36211	0.00503998	0.0410368
Cmya5	210.534	192.896	324.552	1976.16	416.012	220.854	-1.84323	0.005058	0.041125
Ltc4s	3703.07	2973.99	2260.02	2172.74	1189.89	872.824	1.07719	0.00506357	0.0411508
Mmp1a	0	0	0	11.4081	1.0048	8.30418	-5.8353	0.0050754	0.0411885
4933428G20Rik	0.256122	9.48503	255.024	0.654357	3.0079	7.02431	4.59758	0.00508924	0.0412444
Ccr1l1	5.9351	0.0936953	8.23895	26.2665	25.063	67.1986	-3.01363	0.00510212	0.0413272
Mlana	192.251	82.1172	109.538	45.9192	32.0775	10.9223	2.1065	0.00513295	0.0415181
Avpi1	1398.92	897.151	1213.52	667.351	650.577	395.071	1.03484	0.00513825	0.0415415
Slc18b1	171.052	229.662	162.453	317.028	587.423	531.108	-1.3493	0.00516411	0.0416721
Rwdd1	3320.69	3330.83	6327.13	2527.38	2218.38	1740.02	1.00075	0.00517063	0.041705
Kcnmb3	5.0838	9.47872	157.736	4.79836	2.0065	6.89559	3.6225	0.00518768	0.0417452
Cbx4	379.118	367.197	521.854	706.403	942.284	998.42	-1.06154	0.00521469	0.0419226
Gys2	0	0	0	3.07305	8.01819	6.00104	-5.57143	0.00523139	0.0419994
Smim5	183.042	235.492	229.698	80.1442	73.1776	63.6598	1.57711	0.00523162	0.0419994
Fosl1	55.2862	269.756	101.189	445.357	461.118	450.771	-1.66978	0.00524438	0.0420432
Susd2	1293.68	1333.35	583.552	685.184	285.695	378.661	1.24984	0.00528315	0.0422711
Prss22	0	0	0	0	22.0481	9.70328	-6.44221	0.00528332	0.0422711
Nyap1	16.9013	45.9061	15.817	59.0339	119.289	167.564	-2.13171	0.00528512	0.0422711
Hcar1	21.5401	36.6993	6.2745	12.4896	418.003	85.1906	-2.99179	0.00529008	0.042279
Shmt1	82.54	91.1918	83.0189	149.572	342.829	289.584	-1.60544	0.0052932	0.042279
Acot5	0	0	0	0	38.0826	4.20152	-6.85872	0.00529567	0.042279
Tead2	747.283	783.838	465.618	753.536	1692.1	1906.89	-1.12401	0.00529595	0.042279
Gbp6	93.4379	188.036	129.937	294.654	384.933	454.666	-1.46228	0.00534058	0.0425433
Cnn1	148.423	412.846	50.8452	59.5513	45.1085	10.1309	2.41193	0.00534264	0.0425433
Ap4s1	523.961	980.16	1305.91	589.077	326.793	220.993	1.30523	0.00534307	0.0425433
Prickle1	939.862	815.142	1063.13	410.055	460.116	529.625	1.00917	0.00534393	0.0425433
Sgol1	14.6516	97.9013	73.2859	166.441	247.6	319.728	-1.97861	0.00536625	0.0426755
Dsn1	104.085	145.358	89.1241	206.47	382.928	390.905	-1.53274	0.00536944	0.0426755
Lpar3	13.3439	45.853	13.4261	49.3887	183.441	119.252	-2.2711	0.00537047	0.0426755
2010107E04Rik	1797.31	1587.57	3471.89	1435.65	1052.55	747.605	1.08332	0.00538114	0.0427207
Prss50	35.6064	20.8134	9.84778	4.05646	2.00579	2.97372	2.81674	0.00539428	0.0427657
Plk2	2657.09	2946.38	5813.54	1973.79	1706.14	1977.96	1.01273	0.0053978	0.0427739
Rph3a	57.0841	14.0493	32.5177	6.4332	6.01455	4.40704	2.59225	0.005416	0.0428785
Phtf2	166.335	166.348	307.652	604.047	393.957	602.378	-1.3214	0.00544766	0.0430498
Susd3	3921.85	2329.88	2760.25	2209.59	1158.81	921.594	1.07074	0.00545562	0.0430821
Pip5kl1	0	0	0	4.76124	6.01437	5.22281	-5.47834	0.00546025	0.0430821
Tfap4	178.311	332.34	211.756	582.361	531.289	582.807	-1.23121	0.00550284	0.0433505
Ust	487.873	602.554	365.767	1038.97	916.222	997.587	-1.01971	0.00550338	0.0433505
Gabrb1	20.5707	47.3348	69.4986	4.66072	6.01578	13.7896	2.47143	0.00552224	0.0434592
Mfsd4a	7.44104	4.83724	68.9509	66.1897	170.414	303.511	-2.72304	0.00553176	0.0434792
Vgll4	851.556	1047.23	2073.13	2213.17	2813.82	3251.68	-1.05954	0.00553239	0.0434792
Vamp5	1069	1157.94	974.25	780.603	349.85	268.243	1.19418	0.00554921	0.0435915
Dand5	632.298	409.882	257.598	185.926	173.42	112.31	1.46193	0.00556883	0.0437256
Cnbd2	146.146	243.708	574.43	119.466	83.2028	87.6768	1.73015	0.00557654	0.0437661
Slc6a12	451.746	254.075	225.064	158.51	37.0928	16.8551	2.13058	0.0055795	0.0437694
Hivep2	1303.66	1159.36	9049.45	1070.94	1158.81	1275.17	1.71564	0.00559602	0.0438234
Scarf2	20257.9	11891.4	9109.43	7989.73	6632.08	5818.21	1.01328	0.00560231	0.0438234
Gm36079	23.8329	15.0906	19.2631	4.03503	2.00594	3.76622	2.51375	0.00560413	0.0438234
Fibin	2379.32	1627.88	1264.2	415.499	666.617	1268.81	1.16464	0.00563743	0.0440628
Flywch2	408.758	275.972	219.05	109.761	125.303	74.0623	1.54702	0.00565222	0.0441382
Gm13420	2.67447	0.188261	120.377	1.70102	0.000307314	0	5.95075	0.00566017	0.0441802
Nipal4	33.3134	13.9943	24.0658	6.65546	1.00386	1.3616	2.93215	0.00568481	0.0443148
Stk33	6.93886	2.35725	0.0934382	10.9525	35.0843	43.7726	-3.19461	0.00568516	0.0443148
Pstpip2	98.2299	151.244	195.876	406.937	374.91	393.02	-1.39892	0.00570777	0.0444006
Clspn	73.1716	163.869	174.257	279.4	367.893	535.038	-1.52264	0.0057091	0.0444006
Sult5a1	392.117	389.003	213.076	161.236	98.2392	77.7964	1.55844	0.00571652	0.0444182
1110017D15Rik	41.6055	23.1501	15.8226	6.51468	3.00837	3.67843	2.57148	0.00573773	0.0445024
Stk32c	296.598	398.21	268.306	117.75	143.346	83.8183	1.48099	0.00575405	0.0445887
Plekhn1	1346.4	1440.79	1184.73	373.864	745.808	825.255	1.03006	0.00578136	0.0447427
Col11a1	1176.6	1056.41	1188.26	736.842	63.1573	234.549	1.725	0.0057836	0.0447427
Zfp109	2.55951	6.94571	11.8252	18.1613	45.1095	70.1195	-2.62305	0.00578435	0.0447427
Il1rapl2	0	0	0	3.92293	5.01252	6.83503	-5.45679	0.00578798	0.0447506
Ptgis	14025.6	6945.55	6073.81	4768.67	4446.78	4039.07	1.02886	0.00582552	0.0449599
Cnr1	0.122196	2.41173	12.8019	11.7043	59.143	89.7009	-3.34066	0.00583774	0.0450138
LOC108167989	1.18285	1.14639	0.0309709	7.06045	18.0412	9.65641	-3.68785	0.00587823	0.0452853
Nr2f2	167.699	443.351	754.916	778.435	1248.03	1446.3	-1.3459	0.00588759	0.0453037
Pigg	62.4022	122.358	156.158	268.234	311.757	416.449	-1.54649	0.00589481	0.0453114
Sctr	7.00861	4.60253	0.107803	12.5329	88.2058	18.4486	-3.29861	0.00590308	0.0453504
Pcbd2	862.182	912.075	1031.87	571.265	452.097	359.12	1.02113	0.00590516	0.0453504
Mrps2	429.308	487.174	429.404	757.691	944.289	995.402	-1.00282	0.00592639	0.0454727
Vash1	1828.4	3590.24	1509.58	780.856	1193.89	1321.75	1.07151	0.00595733	0.04566
Grasp	949.311	746.991	654.374	272.207	435.054	393.818	1.09411	0.00595878	0.04566
Lrrc38	0	0	0	49.786	2.00804	0	-7.12315	0.0059673	0.045705
Isl1	0	0	0	32.0127	1.00522	1.19299	-6.53827	0.00597748	0.0457217
Dbf4	123.384	280.433	252.498	465.32	547.327	602.371	-1.2986	0.00598736	0.045749
Dpep2	9406.91	8528.36	14263.8	7608.59	4424.73	3885.19	1.01628	0.00598903	0.045749
[truncated: 52 more rows]

## Sheet: ADM-R1vsDAM-R1.down.identify
##Databases: KEGG PATHWAY
##Statistical test method: hypergeometric test / Fisher's exact test
##FDR correction method: Benjamini and Hochberg
#Term	Database	ID	Input number	Background number	P-Value	Corrected P-Value	Input	Hyperlink
Cell cycle	KEGG PATHWAY	mmu04110	27	125	1.66e-15	4.37e-13	Cdkn2c|Ccnb1|Rad21|Ccnd1|Mcm5|Mcm4|Mcm2|Bub1|Tfdp2|Cdc6|Chek1|Mad2l1|Bub1b|Smad3|Tfdp1|Ccna2|Rbl1|Rbl2|Plk1|Wee1|Ccnb2|Cdc23|Cdc20|Ttk|Cdk1|Dbf4|Myc	http://www.genome.jp/kegg-bin/show_pathway?mmu04110/mmu:12235%09red/mmu:12236%09red/mmu:17216%09red/mmu:22137%09red/mmu:12443%09red/mmu:52563%09red/mmu:17218%09red/mmu:23834%09red/mmu:12442%09red/mmu:12534%09red/mmu:211586%09red/mmu:18817%09red/mmu:268697%09red/mmu:19651%09red/mmu:19650%09red/mmu:17217%09red/mmu:107995%09red/mmu:56150%09red/mmu:22390%09red/mmu:27214%09red/mmu:19357%09red/mmu:1258…
Hippo signaling pathway	KEGG PATHWAY	mmu04390	22	154	8.19e-10	1.08e-07	Ccnd1|Id1|Smad3|Lats2|Lats1|Tead2|Tead1|Prkci|Ppp2r1b|Wwtr1|Sav1|Apc|Apc2|Wnt5a|Frmd6|Amot|Fbxw11|Fzd4|Dvl3|Snai2|Mob1a|Myc	http://www.genome.jp/kegg-bin/show_pathway?mmu04390/mmu:73699%09red/mmu:16798%09red/mmu:13544%09red/mmu:319710%09red/mmu:232157%09red/mmu:21676%09red/mmu:21677%09red/mmu:103583%09red/mmu:97064%09red/mmu:27494%09red/mmu:11789%09red/mmu:14366%09red/mmu:20583%09red/mmu:64010%09red/mmu:50523%09red/mmu:23805%09red/mmu:15901%09red/mmu:18759%09red/mmu:22418%09red/mmu:12443%09red/mmu:17869%09red/mmu:1712…
Metabolic pathways	KEGG PATHWAY	mmu01100	72	1298	5.29e-09	4.66e-07	Dctd|Tdo2|Etnk1|Ckmt2|Amy1|Acsl1|Acsl6|Cdo1|Atic|Gatm|Ugt1a6a|Ppat|Impad1|Fbp2|Nanp|Galnt4|Mtmr6|Mtmr4|Adk|Acly|Mtr|Pdha1|Pck1|B3galt2|Arsb|Ces1d|Paics|Plcg1|Alg10b|Pgam2|Glce|Uqcrc2|Pip5kl1|Agpat9|Idh3a|Gcnt4|Pank3|Dgat2|Gcnt1|B3galt1|B3galnt1|Prps1|Ckm|Idi1|Prps1l3|Ndst3|Ids|Cyp2e1|Aldh6a1|Ugt1a7c|Rrm2|Hexb|Pla2g4a|Aldh1a7|Pygm|Alpl|Papss1|Dck|Pola1|Aldh4a1|Lipg|Acss3|Ampd1|Nt5e|Pnpla3|Gpam|Alo…	http://www.genome.jp/kegg-bin/show_pathway?mmu01100/mmu:23959%09red/mmu:11722%09red/mmu:20135%09red/mmu:231510%09red/mmu:212647%09red/mmu:67003%09red/mmu:14732%09red/mmu:23971%09red/mmu:11647%09red/mmu:108147%09red/mmu:20425%09red/mmu:94284%09red/mmu:328099%09red/mmu:218476%09red/mmu:219135%09red/mmu:11687%09red/mmu:319554%09red/mmu:56012%09red/mmu:11534%09red/mmu:238505%09red/mmu:15931%09red/mmu…
Pathways in cancer	KEGG PATHWAY	mmu05200	34	398	7.06e-09	4.66e-07	Ncoa4|Ccnd1|Msh6|Mmp1a|Ednra|Lpar3|Plcg1|Smad3|Col4a6|Col4a5|Gna12|Rad51|Mmp9|Fgf13|Fgf10|Gnai3|Adcy6|Adcy3|Prkca|Pik3r1|Apc2|Crk|Wnt5a|Arhgef11|Pdgfra|Fzd4|Crkl|Kitl|Itga6|Dvl3|Xiap|Apc|Myc|Cxcl12	http://www.genome.jp/kegg-bin/show_pathway?mmu05200/mmu:17311%09red/mmu:11789%09red/mmu:16403%09red/mmu:13544%09red/mmu:11512%09red/mmu:18708%09red/mmu:19361%09red/mmu:104111%09red/mmu:13617%09red/mmu:12928%09red/mmu:12929%09red/mmu:14366%09red/mmu:20315%09red/mmu:14673%09red/mmu:14168%09red/mmu:65086%09red/mmu:17688%09red/mmu:23805%09red/mmu:14679%09red/mmu:14165%09red/mmu:213498%09red/mmu:83995…
Focal adhesion	KEGG PATHWAY	mmu04510	23	203	1.86e-08	9.84e-07	Actn3|Actn2|Ccnd1|Itgb6|Vav3|Col4a6|Col4a5|Spp1|Col6a6|Col2a1|Tnr|Prkca|Mylpf|Pik3r1|Crk|Cav1|Pdgfra|Crkl|Mylk4|Dock1|Mylk2|Itga6|Xiap	http://www.genome.jp/kegg-bin/show_pathway?mmu04510/mmu:21960%09red/mmu:16420%09red/mmu:16403%09red/mmu:245026%09red/mmu:18708%09red/mmu:11474%09red/mmu:11472%09red/mmu:238564%09red/mmu:57257%09red/mmu:12928%09red/mmu:12929%09red/mmu:12824%09red/mmu:330662%09red/mmu:12389%09red/mmu:18595%09red/mmu:18750%09red/mmu:94216%09red/mmu:228785%09red/mmu:12443%09red/mmu:11798%09red/mmu:12830%09red/mmu:179…
Regulation of actin cytoskeleton	KEGG PATHWAY	mmu04810	23	218	6.16e-08	2.71e-06	Actn3|Actn2|Mylk2|Msn|Iqgap3|Itgb6|Vav3|Gna12|Itgam|Fgf13|Fgf10|Mylpf|Pik3r1|Apc2|Crk|Pdgfra|Crkl|Mylk4|Dock1|Chrm3|Itga6|Apc|Cfl2	http://www.genome.jp/kegg-bin/show_pathway?mmu04810/mmu:16409%09red/mmu:16420%09red/mmu:16403%09red/mmu:18708%09red/mmu:11474%09red/mmu:12671%09red/mmu:12632%09red/mmu:238564%09red/mmu:57257%09red/mmu:11789%09red/mmu:12929%09red/mmu:11472%09red/mmu:14673%09red/mmu:14168%09red/mmu:404710%09red/mmu:23805%09red/mmu:330662%09red/mmu:14165%09red/mmu:17698%09red/mmu:18595%09red/mmu:12928%09red/mmu:2287…
Hippo signaling pathway -multiple species	KEGG PATHWAY	mmu04392	9	26	1.58e-07	5.96e-06	Wwtr1|Tead2|Sav1|Lats2|Lats1|Fat4|Mob1a|Tead1|Frmd6	http://www.genome.jp/kegg-bin/show_pathway?mmu04392/mmu:64010%09red/mmu:16798%09red/mmu:50523%09red/mmu:319710%09red/mmu:232157%09red/mmu:21677%09red/mmu:21676%09red/mmu:329628%09red/mmu:97064%09red
Rap1 signaling pathway	KEGG PATHWAY	mmu04015	22	215	1.93e-07	6.35e-06	Id1|Ctnnd1|Lpar3|Gnao1|Csf1|Plcg1|Itgam|Fgf13|Fgf10|Gnai3|Prkci|Adcy6|Adcy3|Prkca|Pik3r1|Crk|Cnr1|Pdgfra|Crkl|Kitl|Rapgef2|Sipa1l2	http://www.genome.jp/kegg-bin/show_pathway?mmu04015/mmu:17311%09red/mmu:16409%09red/mmu:14681%09red/mmu:11512%09red/mmu:18708%09red/mmu:104111%09red/mmu:12928%09red/mmu:12929%09red/mmu:12801%09red/mmu:14168%09red/mmu:65086%09red/mmu:14679%09red/mmu:14165%09red/mmu:76089%09red/mmu:18595%09red/mmu:18803%09red/mmu:15901%09red/mmu:18750%09red/mmu:18759%09red/mmu:12977%09red/mmu:244668%09red/mmu:12388…
Oocyte meiosis	KEGG PATHWAY	mmu04114	16	116	2.49e-07	7.31e-06	Ccnb2|Ppp2r1b|Rps6ka3|Bub1|Adcy3|Camk2d|Cdc23|Ccnb1|Cdc20|Fbxw11|Cdk1|Mad2l1|Plk1|Sgol1|Adcy6|Ppp2r5a	http://www.genome.jp/kegg-bin/show_pathway?mmu04114/mmu:56150%09red/mmu:73699%09red/mmu:110651%09red/mmu:12235%09red/mmu:107995%09red/mmu:104111%09red/mmu:226849%09red/mmu:52563%09red/mmu:12442%09red/mmu:103583%09red/mmu:268697%09red/mmu:11512%09red/mmu:12534%09red/mmu:108058%09red/mmu:72415%09red/mmu:18817%09red
Progesterone-mediated oocyte maturation	KEGG PATHWAY	mmu04914	14	90	3.8e-07	1e-05	Ccnb2|Ccnb1|Rps6ka3|Ccna2|Adcy3|Plk1|Cdc23|Adcy6|Pde3b|Cdk1|Mad2l1|Pik3r1|Bub1|Gnai3	http://www.genome.jp/kegg-bin/show_pathway?mmu04914/mmu:56150%09red/mmu:110651%09red/mmu:12235%09red/mmu:104111%09red/mmu:52563%09red/mmu:12428%09red/mmu:14679%09red/mmu:12442%09red/mmu:268697%09red/mmu:11512%09red/mmu:12534%09red/mmu:18708%09red/mmu:18817%09red/mmu:18576%09red
PI3K-Akt signaling pathway	KEGG PATHWAY	mmu04151	28	350	5.06e-07	1.22e-05	Pck1|Ccnd1|Pkn3|Prkaa2|Lpar3|Pik3ap1|Brca1|Ghr|Itgb6|Csf1|Col4a6|Col4a5|Spp1|Fgf13|Fgf10|Col2a1|Ppp2r1b|Rbl2|Tnr|Prkca|Gys2|Pik3r1|Col6a6|Pdgfra|Kitl|Itga6|Myc|Ppp2r5a	http://www.genome.jp/kegg-bin/show_pathway?mmu04151/mmu:17311%09red/mmu:73699%09red/mmu:21960%09red/mmu:16420%09red/mmu:226849%09red/mmu:16403%09red/mmu:232493%09red/mmu:18708%09red/mmu:245026%09red/mmu:17869%09red/mmu:12824%09red/mmu:19651%09red/mmu:14168%09red/mmu:65086%09red/mmu:263803%09red/mmu:83490%09red/mmu:14165%09red/mmu:18595%09red/mmu:108079%09red/mmu:18750%09red/mmu:94216%09red/mmu:12…
Axon guidance	KEGG PATHWAY	mmu04360	18	176	2.45e-06	5.02e-05	Sema3a|Cxcl12|Ngef|Sema5a|Epha7|Ntn1|Unc5a|Camk2d|Plcg1|Lrrc4|Sema6d|Cfl2|Pik3r1|Unc5b|Wnt5a|Prkca|Sema7a|Gnai3	http://www.genome.jp/kegg-bin/show_pathway?mmu04360/mmu:192198%09red/mmu:214968%09red/mmu:12632%09red/mmu:14679%09red/mmu:107449%09red/mmu:18750%09red/mmu:20356%09red/mmu:53972%09red/mmu:22418%09red/mmu:20361%09red/mmu:18208%09red/mmu:20315%09red/mmu:20346%09red/mmu:108058%09red/mmu:18708%09red/mmu:107448%09red/mmu:18803%09red/mmu:13841%09red
HTLV-I infection	KEGG PATHWAY	mmu05166	24	295	2.47e-06	5.02e-05	Cdkn2c|Ccnb2|Ccnd1|Fosl1|Chek1|Mad2l1|Bub1b|Smad3|Map2k4|Adcy6|Adcy3|Pik3r1|Apc2|Wnt5a|Il1r2|Il1r1|Pdgfra|Fzd4|Cdc23|Cdc20|Dvl3|Xiap|Apc|Myc	http://www.genome.jp/kegg-bin/show_pathway?mmu05166/mmu:12236%09red/mmu:12649%09red/mmu:52563%09red/mmu:13544%09red/mmu:11512%09red/mmu:18708%09red/mmu:104111%09red/mmu:11789%09red/mmu:14366%09red/mmu:17127%09red/mmu:107995%09red/mmu:23805%09red/mmu:14283%09red/mmu:18595%09red/mmu:56150%09red/mmu:26398%09red/mmu:12580%09red/mmu:22418%09red/mmu:12443%09red/mmu:12442%09red/mmu:11798%09red/mmu:17869…
Purine metabolism	KEGG PATHWAY	mmu00230	18	179	3.05e-06	5.75e-05	Papss1|Pola1|Atic|Adk|Gucy2e|Adcy3|Adcy6|Pnpt1|Prps1|Nt5e|Ampd1|Pde3b|Paics|Ppat|Rrm2|Prps1l3|Pde8a|Dck	http://www.genome.jp/kegg-bin/show_pathway?mmu00230/mmu:23959%09red/mmu:108147%09red/mmu:20135%09red/mmu:71701%09red/mmu:19139%09red/mmu:104111%09red/mmu:14919%09red/mmu:229665%09red/mmu:23971%09red/mmu:231327%09red/mmu:18584%09red/mmu:11512%09red/mmu:328099%09red/mmu:11534%09red/mmu:67054%09red/mmu:13178%09red/mmu:18968%09red/mmu:18576%09red
Adrenergic signaling in cardiomyocytes	KEGG PATHWAY	mmu04261	16	152	6.26e-06	0.00011026	Adcy6|Ppp2r1b|Adra1b|Adcy3|Camk2d|Actc1|Gnai3|Atp1b1|Prkca|Atp1a2|Pik3r1|Agtr2|Scn4b|Cacna1s|Ppp2r5a|Cacng6	http://www.genome.jp/kegg-bin/show_pathway?mmu04261/mmu:18750%09red/mmu:73699%09red/mmu:11548%09red/mmu:12292%09red/mmu:98660%09red/mmu:104111%09red/mmu:226849%09red/mmu:14679%09red/mmu:11609%09red/mmu:399548%09red/mmu:11512%09red/mmu:54378%09red/mmu:11464%09red/mmu:108058%09red/mmu:18708%09red/mmu:11931%09red
Gastric acid secretion	KEGG PATHWAY	mmu04971	11	73	8.74e-06	0.000144216	Adcy6|Adcy3|Camk2d|Chrm3|Mylk4|Mylk2|Kcnk10|Atp1b1|Prkca|Atp1a2|Gnai3	http://www.genome.jp/kegg-bin/show_pathway?mmu04971/mmu:18750%09red/mmu:14679%09red/mmu:98660%09red/mmu:238564%09red/mmu:104111%09red/mmu:228785%09red/mmu:11512%09red/mmu:108058%09red/mmu:72258%09red/mmu:12671%09red/mmu:11931%09red
AMPK signaling pathway	KEGG PATHWAY	mmu04152	14	129	1.71e-05	0.000266135	Ppp2r1b|Slc2a4|Ccna2|Fbp2|Pck1|Ccnd1|Pfkfb3|Scd1|Prkaa2|Lep|Gys2|Pik3r1|Ppp2r5a|Adipoq	http://www.genome.jp/kegg-bin/show_pathway?mmu04152/mmu:73699%09red/mmu:14120%09red/mmu:18534%09red/mmu:20528%09red/mmu:226849%09red/mmu:12443%09red/mmu:12428%09red/mmu:20249%09red/mmu:16846%09red/mmu:232493%09red/mmu:18708%09red/mmu:170768%09red/mmu:11450%09red/mmu:108079%09red
Leukocyte transendothelial migration	KEGG PATHWAY	mmu04670	13	121	3.74e-05	0.000548013	Actn3|Actn2|Ctnnd1|Prkca|Vav3|Msn|Plcg1|Itgam|Pik3r1|Mmp9|Cxcl12|Gnai3|Mylpf	http://www.genome.jp/kegg-bin/show_pathway?mmu04670/mmu:18750%09red/mmu:16409%09red/mmu:57257%09red/mmu:14679%09red/mmu:17395%09red/mmu:17698%09red/mmu:17907%09red/mmu:12388%09red/mmu:18708%09red/mmu:20315%09red/mmu:18803%09red/mmu:11474%09red/mmu:11472%09red
Protein digestion and absorption	KEGG PATHWAY	mmu04974	11	90	5.07e-05	0.000704563	Col15a1|Col4a6|Col18a1|Cpa3|Atp1b1|Mme|Col4a5|Atp1a2|Slc15a2|Col2a1|Col6a6	http://www.genome.jp/kegg-bin/show_pathway?mmu04974/mmu:12819%09red/mmu:98660%09red/mmu:94216%09red/mmu:245026%09red/mmu:12873%09red/mmu:56643%09red/mmu:12830%09red/mmu:12822%09red/mmu:12824%09red/mmu:17380%09red/mmu:11931%09red
Wnt signaling pathway	KEGG PATHWAY	mmu04310	14	146	5.98e-05	0.00078991	Prickle2|Fbxw11|Fzd4|Lrp5|Camk2d|Smad3|Ccnd1|Dvl3|Prkca|Fosl1|Apc2|Apc|Wnt5a|Myc	http://www.genome.jp/kegg-bin/show_pathway?mmu04310/mmu:18750%09red/mmu:14283%09red/mmu:16973%09red/mmu:12443%09red/mmu:23805%09red/mmu:22418%09red/mmu:11789%09red/mmu:13544%09red/mmu:14366%09red/mmu:243548%09red/mmu:17869%09red/mmu:17127%09red/mmu:108058%09red/mmu:103583%09red
MAPK signaling pathway	KEGG PATHWAY	mmu04010	19	254	7.66e-05	0.000923094	Cacna1i|Pdgfra|Rps6ka3|Myc|Crkl|Prkca|Map2k4|Dusp6|Gna12|Cacng6|Rapgef2|Dusp4|Fgf13|Crk|Pla2g4a|Fgf10|Cacna1s|Il1r2|Il1r1	http://www.genome.jp/kegg-bin/show_pathway?mmu04010/mmu:14673%09red/mmu:14168%09red/mmu:110651%09red/mmu:12292%09red/mmu:54378%09red/mmu:18750%09red/mmu:319520%09red/mmu:12928%09red/mmu:12929%09red/mmu:14165%09red/mmu:26398%09red/mmu:239556%09red/mmu:76089%09red/mmu:18783%09red/mmu:18595%09red/mmu:16177%09red/mmu:67603%09red/mmu:16178%09red/mmu:17869%09red
Salivary secretion	KEGG PATHWAY	mmu04970	10	78	7.69e-05	0.000923094	Adcy6|Adra1b|Camp|Adcy3|Prkca|Prkg2|Chrm3|Atp1b1|Atp1a2|Slc12a2	http://www.genome.jp/kegg-bin/show_pathway?mmu04970/mmu:18750%09red/mmu:11548%09red/mmu:98660%09red/mmu:104111%09red/mmu:12671%09red/mmu:12796%09red/mmu:11512%09red/mmu:20496%09red/mmu:19092%09red/mmu:11931%09red
cGMP-PKG signaling pathway	KEGG PATHWAY	mmu04022	15	173	9.5e-05	0.00109032	Adcy6|Adra1b|Atp2a1|Adcy3|Mylk4|Mylk2|Pde3b|Gna12|Atp1a2|Pik3r1|Prkg2|Ednra|Atp1b1|Cacna1s|Gnai3	http://www.genome.jp/kegg-bin/show_pathway?mmu04022/mmu:14673%09red/mmu:11548%09red/mmu:12292%09red/mmu:98660%09red/mmu:238564%09red/mmu:104111%09red/mmu:13617%09red/mmu:228785%09red/mmu:14679%09red/mmu:11512%09red/mmu:19092%09red/mmu:18708%09red/mmu:11937%09red/mmu:11931%09red/mmu:18576%09red
Neuroactive ligand-receptor interaction	KEGG PATHWAY	mmu04080	20	285	0.000113515	0.00124867	Cnr1|Kiss1r|Ptgfr|Adra1b|Grid1|Ghr|S1pr3|Chrm3|Lpar3|Tshr|P2ry13|Lep|Gabrg3|Chrna1|Grm7|Ednra|Sctr|Agtr2|Gpr83|Adcyap1r1	http://www.genome.jp/kegg-bin/show_pathway?mmu04080/mmu:14608%09red/mmu:114229%09red/mmu:12671%09red/mmu:65086%09red/mmu:74191%09red/mmu:13617%09red/mmu:11548%09red/mmu:13610%09red/mmu:14803%09red/mmu:11609%09red/mmu:16846%09red/mmu:22095%09red/mmu:319229%09red/mmu:108073%09red/mmu:11435%09red/mmu:12801%09red/mmu:11517%09red/mmu:14407%09red/mmu:14600%09red/mmu:19220%09red
Oxytocin signaling pathway	KEGG PATHWAY	mmu04921	14	158	0.00013013	0.00137418	Adcy6|Adcy3|Camk2d|Gnao1|Mylk4|Mylk2|Prkaa2|Ccnd1|Prkca|Pik3r1|Pla2g4a|Cacna1s|Gnai3|Cacng6	http://www.genome.jp/kegg-bin/show_pathway?mmu04921/mmu:18750%09red/mmu:14679%09red/mmu:12292%09red/mmu:238564%09red/mmu:104111%09red/mmu:14681%09red/mmu:228785%09red/mmu:12443%09red/mmu:11512%09red/mmu:54378%09red/mmu:18783%09red/mmu:18708%09red/mmu:108079%09red/mmu:108058%09red
Transcriptional misregulation in cancer	KEGG PATHWAY	mmu05202	15	180	0.00014271	0.00141165	Cdkn2c|Dusp6|Etv5|Etv4|Cdk14|Hmga2|Bmp2k|Plau|Hpgd|Klf3|Itgam|Mmp9|Myc|Uty|Il1r2	http://www.genome.jp/kegg-bin/show_pathway?mmu05202/mmu:15446%09red/mmu:16599%09red/mmu:16409%09red/mmu:22290%09red/mmu:12580%09red/mmu:15364%09red/mmu:17395%09red/mmu:18612%09red/mmu:17869%09red/mmu:18647%09red/mmu:18792%09red/mmu:140780%09red/mmu:104156%09red/mmu:16178%09red/mmu:67603%09red
Signaling pathways regulating pluripotency of stem cells	KEGG PATHWAY	mmu04550	13	140	0.000145972	0.00141165	Pcgf3|Fzd4|Dvl3|Isl1|Acvr1b|Id1|Tbx3|Pik3r1|Apc2|Apc|Wnt5a|Smad3|Myc	http://www.genome.jp/kegg-bin/show_pathway?mmu04550/mmu:21386%09red/mmu:16392%09red/mmu:23805%09red/mmu:22418%09red/mmu:11789%09red/mmu:13544%09red/mmu:14366%09red/mmu:11479%09red/mmu:17869%09red/mmu:17127%09red/mmu:18708%09red/mmu:15901%09red/mmu:69587%09red
Tight junction	KEGG PATHWAY	mmu04530	13	141	0.000155803	0.00141165	Actn3|Myh2|Ppp2r1b|Epb41l2|Prkci|Myh4|Actn2|Prkca|Epb41|Mpdz|Myh1|Mylpf|Gnai3	http://www.genome.jp/kegg-bin/show_pathway?mmu04530/mmu:18750%09red/mmu:73699%09red/mmu:269587%09red/mmu:13822%09red/mmu:14679%09red/mmu:17879%09red/mmu:18759%09red/mmu:17907%09red/mmu:17884%09red/mmu:17475%09red/mmu:17882%09red/mmu:11474%09red/mmu:11472%09red
Calcium signaling pathway	KEGG PATHWAY	mmu04020	15	182	0.000159691	0.00141165	Cacna1i|Pdgfra|Adra1b|Atp2a1|Adcy3|Camk2d|Chrm3|Mylk4|Mylk2|Ptgfr|Prkca|Plcg1|Tnnc2|Ednra|Cacna1s	http://www.genome.jp/kegg-bin/show_pathway?mmu04020/mmu:18750%09red/mmu:11548%09red/mmu:12292%09red/mmu:238564%09red/mmu:104111%09red/mmu:13617%09red/mmu:228785%09red/mmu:19220%09red/mmu:239556%09red/mmu:108058%09red/mmu:18595%09red/mmu:11937%09red/mmu:18803%09red/mmu:12671%09red/mmu:21925%09red
Insulin secretion	KEGG PATHWAY	mmu04911	10	86	0.000160414	0.00141165	Kcnj11|Cacna1s|Adcy3|Camk2d|Chrm3|Adcy6|Atp1b1|Prkca|Atp1a2|Adcyap1r1	http://www.genome.jp/kegg-bin/show_pathway?mmu04911/mmu:18750%09red/mmu:12292%09red/mmu:98660%09red/mmu:16514%09red/mmu:104111%09red/mmu:11512%09red/mmu:108058%09red/mmu:11517%09red/mmu:12671%09red/mmu:11931%09red
Insulin signaling pathway	KEGG PATHWAY	mmu04910	13	142	0.000166199	0.00141537	Prkci|Pck1|Fbp2|Crkl|Slc2a4|Ppp1r3a|Prkaa2|Pde3b|Gys2|Pik3r1|Prkar2b|Crk|Pygm	http://www.genome.jp/kegg-bin/show_pathway?mmu04910/mmu:140491%09red/mmu:14120%09red/mmu:18759%09red/mmu:20528%09red/mmu:19088%09red/mmu:12928%09red/mmu:12929%09red/mmu:18534%09red/mmu:232493%09red/mmu:18708%09red/mmu:19309%09red/mmu:108079%09red/mmu:18576%09red
ErbB signaling pathway	KEGG PATHWAY	mmu04012	10	87	0.000174856	0.00144257	Pik3r1|Crkl|Camk2d|Prkca|Plcg1|Ereg|Btc|Map2k4|Crk|Myc	http://www.genome.jp/kegg-bin/show_pathway?mmu04012/mmu:12223%09red/mmu:13874%09red/mmu:18750%09red/mmu:26398%09red/mmu:12928%09red/mmu:12929%09red/mmu:17869%09red/mmu:108058%09red/mmu:18708%09red/mmu:18803%09red
Regulation of lipolysis in adipocytes	KEGG PATHWAY	mmu04923	8	57	0.000227623	0.00182098	Adcy6|Adcy3|Pde3b|Pik3r1|Prkg2|Tshr|Gnai3|Plin1	http://www.genome.jp/kegg-bin/show_pathway?mmu04923/mmu:103968%09red/mmu:19092%09red/mmu:104111%09red/mmu:14679%09red/mmu:11512%09red/mmu:22095%09red/mmu:18708%09red/mmu:18576%09red
cAMP signaling pathway	KEGG PATHWAY	mmu04024	15	198	0.000370917	0.00282864	Adcy6|Adcyap1r1|Adcy3|Camk2d|Vav3|Pde3b|Hcar1|Sox9|Atp1a2|Pik3r1|Tshr|Ednra|Atp1b1|Cacna1s|Gnai3	http://www.genome.jp/kegg-bin/show_pathway?mmu04024/mmu:12292%09red/mmu:18708%09red/mmu:104111%09red/mmu:57257%09red/mmu:14679%09red/mmu:11512%09red/mmu:243270%09red/mmu:22095%09red/mmu:108058%09red/mmu:20682%09red/mmu:11517%09red/mmu:98660%09red/mmu:11931%09red/mmu:13617%09red/mmu:18576%09red
FoxO signaling pathway	KEGG PATHWAY	mmu04068	12	135	0.000375009	0.00282864	Ccnb2|Ccnb1|Pck1|Rbl2|Ccnd1|Foxg1|Slc2a4|Prkaa2|Plk4|Plk1|Pik3r1|Smad3	http://www.genome.jp/kegg-bin/show_pathway?mmu04068/mmu:20528%09red/mmu:268697%09red/mmu:12443%09red/mmu:12442%09red/mmu:15228%09red/mmu:20873%09red/mmu:18534%09red/mmu:17127%09red/mmu:19651%09red/mmu:18708%09red/mmu:18817%09red/mmu:108079%09red
Melanogenesis	KEGG PATHWAY	mmu04916	10	99	0.000452169	0.00331591	Adcy6|Fzd4|Adcy3|Camk2d|Gnao1|Kitl|Prkca|Dvl3|Wnt5a|Gnai3	http://www.genome.jp/kegg-bin/show_pathway?mmu04916/mmu:18750%09red/mmu:14679%09red/mmu:17311%09red/mmu:104111%09red/mmu:14681%09red/mmu:22418%09red/mmu:13544%09red/mmu:14366%09red/mmu:11512%09red/mmu:108058%09red
Proteoglycans in cancer	KEGG PATHWAY	mmu05205	15	208	0.000599499	0.00418081	Fzd4|Tfap4|Msn|Camk2d|Plau|Frs2|Ank1|Plcg1|Prkca|Pik3r1|Mmp9|Wnt5a|Myc|Ccnd1|Cav1	http://www.genome.jp/kegg-bin/show_pathway?mmu05205/mmu:18750%09red/mmu:11733%09red/mmu:17698%09red/mmu:22418%09red/mmu:12443%09red/mmu:17395%09red/mmu:14366%09red/mmu:18792%09red/mmu:83383%09red/mmu:17869%09red/mmu:108058%09red/mmu:18708%09red/mmu:327826%09red/mmu:18803%09red/mmu:12389%09red
Pancreatic secretion	KEGG PATHWAY	mmu04972	10	103	0.000601783	0.00418081	Adcy6|Atp2a1|Adcy3|Prkca|Cpa3|Chrm3|Atp1b1|Atp1a2|Slc12a2|Sctr	http://www.genome.jp/kegg-bin/show_pathway?mmu04972/mmu:18750%09red/mmu:98660%09red/mmu:104111%09red/mmu:20496%09red/mmu:12873%09red/mmu:11512%09red/mmu:319229%09red/mmu:11937%09red/mmu:12671%09red/mmu:11931%09red
TGF-beta signaling pathway	KEGG PATHWAY	mmu04350	9	85	0.000631328	0.00427361	Ppp2r1b|Rbl1|Ltbp1|Acvr1b|Zfyve16|Id1|Myc|Smad3|Tfdp1	http://www.genome.jp/kegg-bin/show_pathway?mmu04350/mmu:73699%09red/mmu:268977%09red/mmu:17869%09red/mmu:17127%09red/mmu:11479%09red/mmu:21781%09red/mmu:218441%09red/mmu:15901%09red/mmu:19650%09red
MicroRNAs in cancer	KEGG PATHWAY	mmu05206	18	281	0.000674511	0.00445177	Brca1|Reck|Pdgfra|Crkl|Tnr|Ccnd1|Mmp9|Hmga2|Notch1|Kif23|Prkca|Plcg1|Plau|Apc|Apc2|Crk|Myc|Serpinb5	http://www.genome.jp/kegg-bin/show_pathway?mmu05206/mmu:18750%09red/mmu:18792%09red/mmu:18128%09red/mmu:71819%09red/mmu:53614%09red/mmu:11789%09red/mmu:23805%09red/mmu:15364%09red/mmu:12928%09red/mmu:12929%09red/mmu:17395%09red/mmu:17869%09red/mmu:21960%09red/mmu:12189%09red/mmu:18595%09red/mmu:18803%09red/mmu:20724%09red/mmu:12443%09red
Phospholipase D signaling pathway	KEGG PATHWAY	mmu04072	12	146	0.000716878	0.004616	Adcy6|Pdgfra|Adcy3|Prkca|Kitl|Ptgfr|Plcg1|Gna12|Pik3r1|Lpar3|Pla2g4a|Grm7	http://www.genome.jp/kegg-bin/show_pathway?mmu04072/mmu:17311%09red/mmu:14673%09red/mmu:18750%09red/mmu:18708%09red/mmu:65086%09red/mmu:104111%09red/mmu:11512%09red/mmu:19220%09red/mmu:108073%09red/mmu:18783%09red/mmu:18595%09red/mmu:18803%09red
Vascular smooth muscle contraction	KEGG PATHWAY	mmu04270	11	128	0.00084015	0.00528094	Arhgef11|Adcy6|Adra1b|Adcy3|Prkca|Mylk4|Mylk2|Gna12|Ednra|Pla2g4a|Cacna1s	http://www.genome.jp/kegg-bin/show_pathway?mmu04270/mmu:14673%09red/mmu:11548%09red/mmu:12292%09red/mmu:18750%09red/mmu:104111%09red/mmu:13617%09red/mmu:228785%09red/mmu:238564%09red/mmu:213498%09red/mmu:11512%09red/mmu:18783%09red
Dilated cardiomyopathy	KEGG PATHWAY	mmu05414	9	90	0.000919066	0.00563102	Adcy6|Adcy3|Sgcg|Actc1|Itgb6|Itga6|Ttn|Cacna1s|Cacng6	http://www.genome.jp/kegg-bin/show_pathway?mmu05414/mmu:54378%09red/mmu:12292%09red/mmu:22138%09red/mmu:16420%09red/mmu:16403%09red/mmu:11512%09red/mmu:11464%09red/mmu:104111%09red/mmu:24053%09red
Renin secretion	KEGG PATHWAY	mmu04924	8	72	0.000938503	0.00563102	Adcy6|Adcyap1r1|Pde3b|Prkg2|Ednra|Agt|Cacna1s|Gnai3	http://www.genome.jp/kegg-bin/show_pathway?mmu04924/mmu:11606%09red/mmu:19092%09red/mmu:12292%09red/mmu:13617%09red/mmu:14679%09red/mmu:11512%09red/mmu:11517%09red/mmu:18576%09red
Insulin resistance	KEGG PATHWAY	mmu04931	10	111	0.00102447	0.00587955	Rps6ka3|Pck1|Ppp1r3a|Mlxipl|Slc2a4|Tbc1d4|Prkaa2|Gys2|Pik3r1|Pygm	http://www.genome.jp/kegg-bin/show_pathway?mmu04931/mmu:140491%09red/mmu:110651%09red/mmu:58805%09red/mmu:20528%09red/mmu:18534%09red/mmu:232493%09red/mmu:18708%09red/mmu:19309%09red/mmu:210789%09red/mmu:108079%09red
Amoebiasis	KEGG PATHWAY	mmu05146	10	111	0.00102447	0.00587955	Actn3|Actn2|Rab5a|Prkca|Col4a6|Col4a5|Itgam|Pik3r1|Il1r2|Il1r1	http://www.genome.jp/kegg-bin/show_pathway?mmu05146/mmu:18750%09red/mmu:11474%09red/mmu:94216%09red/mmu:16409%09red/mmu:12830%09red/mmu:271457%09red/mmu:16177%09red/mmu:18708%09red/mmu:16178%09red/mmu:11472%09red
Cholinergic synapse	KEGG PATHWAY	mmu04725	10	113	0.00116136	0.00652338	Adcy6|Adcy3|Camk2d|Gnao1|Kcnq5|Chrm3|Prkca|Pik3r1|Cacna1s|Gnai3	http://www.genome.jp/kegg-bin/show_pathway?mmu04725/mmu:18750%09red/mmu:12292%09red/mmu:104111%09red/mmu:14681%09red/mmu:14679%09red/mmu:11512%09red/mmu:108058%09red/mmu:18708%09red/mmu:226922%09red/mmu:12671%09red
Thyroid hormone signaling pathway	KEGG PATHWAY	mmu04919	10	117	0.00147998	0.00813991	Ncoa2|Ccnd1|Tbc1d4|Notch1|Atp1b1|Prkca|Plcg1|Atp1a2|Pik3r1|Myc	http://www.genome.jp/kegg-bin/show_pathway?mmu04919/mmu:18750%09red/mmu:98660%09red/mmu:12443%09red/mmu:17869%09red/mmu:18708%09red/mmu:17978%09red/mmu:18803%09red/mmu:210789%09red/mmu:18128%09red/mmu:11931%09red
Carbon metabolism	KEGG PATHWAY	mmu01200	10	118	0.00156982	0.00829007	Idh3a|Pdha1|Prps1|Prps1l3|Aldh6a1|Eno3|Rpe|Fbp2|Pgam2|Shmt1	http://www.genome.jp/kegg-bin/show_pathway?mmu01200/mmu:66646%09red/mmu:67834%09red/mmu:14120%09red/mmu:19139%09red/mmu:13808%09red/mmu:104776%09red/mmu:20425%09red/mmu:18597%09red/mmu:328099%09red/mmu:56012%09red
Circadian entrainment	KEGG PATHWAY	mmu04713	9	98	0.00159329	0.00829007	Cacna1i|Adcy6|Adcy3|Camk2d|Gnao1|Prkca|Prkg2|Adcyap1r1|Gnai3	http://www.genome.jp/kegg-bin/show_pathway?mmu04713/mmu:18750%09red/mmu:19092%09red/mmu:104111%09red/mmu:14681%09red/mmu:14679%09red/mmu:11512%09red/mmu:239556%09red/mmu:108058%09red/mmu:11517%09red
Biosynthesis of amino acids	KEGG PATHWAY	mmu01230	8	79	0.00162175	0.00829007	Idh3a|Prps1|Mtr|Prps1l3|Eno3|Rpe|Pgam2|Shmt1	http://www.genome.jp/kegg-bin/show_pathway?mmu01230/mmu:238505%09red/mmu:66646%09red/mmu:67834%09red/mmu:19139%09red/mmu:13808%09red/mmu:20425%09red/mmu:328099%09red/mmu:56012%09red
Long-term depression	KEGG PATHWAY	mmu04730	7	61	0.00163289	0.00829007	Ppp2r1b|Prkca|Gnao1|Gna12|Prkg2|Pla2g4a|Gnai3	http://www.genome.jp/kegg-bin/show_pathway?mmu04730/mmu:14673%09red/mmu:73699%09red/mmu:19092%09red/mmu:18750%09red/mmu:14681%09red/mmu:14679%09red/mmu:18783%09red
Glucagon signaling pathway	KEGG PATHWAY	mmu04922	9	102	0.00205463	0.0100058	Pdha1|Pck1|Sik2|Camk2d|Prkaa2|Pde3b|Gys2|Pgam2|Pygm	http://www.genome.jp/kegg-bin/show_pathway?mmu04922/mmu:235344%09red/mmu:18534%09red/mmu:232493%09red/mmu:18597%09red/mmu:108058%09red/mmu:19309%09red/mmu:56012%09red/mmu:108079%09red/mmu:18576%09red
Platelet activation	KEGG PATHWAY	mmu04611	10	123	0.00208768	0.0100058	Prkci|Adcy6|Adcy3|Mylk4|Mylk2|P2ry12|Pik3r1|Prkg2|Pla2g4a|Gnai3	http://www.genome.jp/kegg-bin/show_pathway?mmu04611/mmu:14679%09red/mmu:238564%09red/mmu:18759%09red/mmu:104111%09red/mmu:228785%09red/mmu:70839%09red/mmu:11512%09red/mmu:19092%09red/mmu:18783%09red/mmu:18708%09red
Colorectal cancer	KEGG PATHWAY	mmu05210	7	64	0.00209905	0.0100058	Ccnd1|Msh6|Smad3|Pik3r1|Apc2|Apc|Myc	http://www.genome.jp/kegg-bin/show_pathway?mmu05210/mmu:11789%09red/mmu:23805%09red/mmu:12443%09red/mmu:17688%09red/mmu:17869%09red/mmu:17127%09red/mmu:18708%09red
Ubiquitin mediated proteolysis	KEGG PATHWAY	mmu04120	11	145	0.00213034	0.0100058	Brca1|Fbxw11|Wwp1|Nedd4|Ube2c|Cdc23|Cdc20|Cul4a|Xiap|Trim32|Ubr5	http://www.genome.jp/kegg-bin/show_pathway?mmu04120/mmu:70790%09red/mmu:107995%09red/mmu:99375%09red/mmu:52563%09red/mmu:17999%09red/mmu:11798%09red/mmu:103583%09red/mmu:107568%09red/mmu:69807%09red/mmu:12189%09red/mmu:68612%09red
ECM-receptor interaction	KEGG PATHWAY	mmu04512	8	83	0.00216034	0.0100058	Tnr|Itgb6|Itga6|Col4a6|Col4a5|Spp1|Col2a1|Col6a6	http://www.genome.jp/kegg-bin/show_pathway?mmu04512/mmu:94216%09red/mmu:16420%09red/mmu:245026%09red/mmu:16403%09red/mmu:12830%09red/mmu:12824%09red/mmu:21960%09red/mmu:20750%09red
Hypertrophic cardiomyopathy (HCM)	KEGG PATHWAY	mmu05410	8	84	0.00231474	0.0105361	Itgb6|Sgcg|Actc1|Prkaa2|Itga6|Ttn|Cacna1s|Cacng6	http://www.genome.jp/kegg-bin/show_pathway?mmu05410/mmu:54378%09red/mmu:12292%09red/mmu:22138%09red/mmu:16420%09red/mmu:16403%09red/mmu:11464%09red/mmu:24053%09red/mmu:108079%09red
RNA transport	KEGG PATHWAY	mmu03013	12	170	0.00240207	0.0107483	Nxt2|Pom121|Nup155|Nup107|Sumo2|Ndc1|Nup153|Nupl1|Eif2s3y|Fmr1|Nup205|Ranbp2	http://www.genome.jp/kegg-bin/show_pathway?mmu03013/mmu:237082%09red/mmu:26908%09red/mmu:14265%09red/mmu:72787%09red/mmu:70699%09red/mmu:19386%09red/mmu:103468%09red/mmu:170762%09red/mmu:107939%09red/mmu:71844%09red/mmu:170930%09red/mmu:218210%09red
PPAR signaling pathway	KEGG PATHWAY	mmu03320	8	85	0.00247766	0.0109017	Scd1|Acsl1|Acsl6|Pck1|Mmp1a|Plin4|Adipoq|Plin1	http://www.genome.jp/kegg-bin/show_pathway?mmu03320/mmu:103968%09red/mmu:57435%09red/mmu:14081%09red/mmu:20249%09red/mmu:216739%09red/mmu:18534%09red/mmu:83995%09red/mmu:11450%09red
Gap junction	KEGG PATHWAY	mmu04540	8	86	0.00264941	0.0114663	Pdgfra|Tuba8|Adcy3|Prkca|Adcy6|Cdk1|Prkg2|Gnai3	http://www.genome.jp/kegg-bin/show_pathway?mmu04540/mmu:18750%09red/mmu:19092%09red/mmu:104111%09red/mmu:14679%09red/mmu:53857%09red/mmu:11512%09red/mmu:12534%09red/mmu:18595%09red
Hematopoietic cell lineage	KEGG PATHWAY	mmu04640	8	87	0.00283032	0.0120397	Cd33|Kitl|Csf1|Itga6|Itgam|Mme|Il1r2|Il1r1	http://www.genome.jp/kegg-bin/show_pathway?mmu04640/mmu:17311%09red/mmu:16409%09red/mmu:12489%09red/mmu:16403%09red/mmu:12977%09red/mmu:16177%09red/mmu:17380%09red/mmu:16178%09red
p53 signaling pathway	KEGG PATHWAY	mmu04115	7	68	0.00287311	0.0120397	Ccnb2|Ccnb1|Ccnd1|Cdk1|Rrm2|Serpinb5|Chek1	http://www.genome.jp/kegg-bin/show_pathway?mmu04115/mmu:20135%09red/mmu:12443%09red/mmu:268697%09red/mmu:12649%09red/mmu:12442%09red/mmu:20724%09red/mmu:12534%09red
Fc gamma R-mediated phagocytosis	KEGG PATHWAY	mmu04666	8	90	0.00343129	0.0141541	Crkl|Prkca|Vav3|Plcg1|Cfl2|Pik3r1|Crk|Pla2g4a	http://www.genome.jp/kegg-bin/show_pathway?mmu04666/mmu:18750%09red/mmu:12632%09red/mmu:57257%09red/mmu:12928%09red/mmu:12929%09red/mmu:18783%09red/mmu:18708%09red/mmu:18803%09red
Thyroid hormone synthesis	KEGG PATHWAY	mmu04918	7	71	0.00358433	0.0143628	Adcy6|Adcy3|Prkca|Ttf2|Atp1b1|Atp1a2|Tshr	http://www.genome.jp/kegg-bin/show_pathway?mmu04918/mmu:18750%09red/mmu:98660%09red/mmu:104111%09red/mmu:74044%09red/mmu:11512%09red/mmu:22095%09red/mmu:11931%09red
Renin-angiotensin system	KEGG PATHWAY	mmu04614	5	36	0.00359069	0.0143628	Mme|Agtr2|Cpa3|Agt|Enpep	http://www.genome.jp/kegg-bin/show_pathway?mmu04614/mmu:12873%09red/mmu:13809%09red/mmu:11606%09red/mmu:11609%09red/mmu:17380%09red
Proximal tubule bicarbonate reclamation	KEGG PATHWAY	mmu04964	4	22	0.00388351	0.0153022	Pck1|Atp1a2|Car4|Atp1b1	http://www.genome.jp/kegg-bin/show_pathway?mmu04964/mmu:18534%09red/mmu:98660%09red/mmu:12351%09red/mmu:11931%09red
Morphine addiction	KEGG PATHWAY	mmu05032	8	93	0.0041267	0.0157938	Adcy6|Adcy3|Prkca|Gnao1|Pde3b|Gabrg3|Pde8a|Gnai3	http://www.genome.jp/kegg-bin/show_pathway?mmu05032/mmu:18750%09red/mmu:14407%09red/mmu:104111%09red/mmu:14681%09red/mmu:14679%09red/mmu:18584%09red/mmu:11512%09red/mmu:18576%09red
Adipocytokine signaling pathway	KEGG PATHWAY	mmu04920	7	73	0.00412793	0.0157938	Acsl1|Slc2a4|Acsl6|Prkaa2|Lep|Pck1|Adipoq	http://www.genome.jp/kegg-bin/show_pathway?mmu04920/mmu:18534%09red/mmu:20528%09red/mmu:14081%09red/mmu:216739%09red/mmu:16846%09red/mmu:11450%09red/mmu:108079%09red
Arrhythmogenic right ventricular cardiomyopathy (ARVC)	KEGG PATHWAY	mmu05412	7	74	0.00442205	0.0166775	Actn3|Actn2|Itgb6|Sgcg|Itga6|Cacna1s|Cacng6	http://www.genome.jp/kegg-bin/show_pathway?mmu05412/mmu:54378%09red/mmu:12292%09red/mmu:16420%09red/mmu:16403%09red/mmu:24053%09red/mmu:11474%09red/mmu:11472%09red
Aldosterone-regulated sodium reabsorption	KEGG PATHWAY	mmu04960	5	40	0.00538976	0.0200408	Prkca|Hsd11b2|Atp1a2|Pik3r1|Atp1b1	http://www.genome.jp/kegg-bin/show_pathway?mmu04960/mmu:18750%09red/mmu:98660%09red/mmu:18708%09red/mmu:15484%09red/mmu:11931%09red
Cardiac muscle contraction	KEGG PATHWAY	mmu04260	7	80	0.00653094	0.0239468	Actc1|Atp1b1|Cox8b|Cacna1s|Uqcrc2|Cacng6|Atp1a2	http://www.genome.jp/kegg-bin/show_pathway?mmu04260/mmu:54378%09red/mmu:12869%09red/mmu:98660%09red/mmu:67003%09red/mmu:11464%09red/mmu:12292%09red/mmu:11931%09red
Retrograde endocannabinoid signaling	KEGG PATHWAY	mmu04723	8	103	0.00724863	0.0262142	Cnr1|Adcy6|Adcy3|Prkca|Gnao1|Gabrg3|Cacna1s|Gnai3	http://www.genome.jp/kegg-bin/show_pathway?mmu04723/mmu:18750%09red/mmu:12292%09red/mmu:14407%09red/mmu:104111%09red/mmu:14681%09red/mmu:14679%09red/mmu:11512%09red/mmu:12801%09red
Inflammatory mediator regulation of TRP channels	KEGG PATHWAY	mmu04750	9	126	0.00747731	0.0266758	Adcy6|Adcy3|Camk2d|Prkca|Plcg1|Pik3r1|Il1rap|Pla2g4a|Il1r1	http://www.genome.jp/kegg-bin/show_pathway?mmu04750/mmu:18750%09red/mmu:104111%09red/mmu:11512%09red/mmu:16177%09red/mmu:18783%09red/mmu:18708%09red/mmu:16180%09red/mmu:18803%09red/mmu:108058%09red
Small cell lung cancer	KEGG PATHWAY	mmu05222	7	85	0.00879502	0.0309585	Ccnd1|Col4a5|Itga6|Col4a6|Xiap|Pik3r1|Myc	http://www.genome.jp/kegg-bin/show_pathway?mmu05222/mmu:94216%09red/mmu:16403%09red/mmu:12443%09red/mmu:11798%09red/mmu:12830%09red/mmu:17869%09red/mmu:18708%09red
Glioma	KEGG PATHWAY	mmu05214	6	65	0.00910691	0.0316345	Pdgfra|Camk2d|Ccnd1|Plcg1|Prkca|Pik3r1	http://www.genome.jp/kegg-bin/show_pathway?mmu05214/mmu:18750%09red/mmu:18708%09red/mmu:12443%09red/mmu:108058%09red/mmu:18595%09red/mmu:18803%09red
Aldosterone synthesis and secretion	KEGG PATHWAY	mmu04925	7	86	0.00930923	0.0319173	Cacna1i|Adcy6|Adcy3|Camk2d|Kcnk3|Prkca|Cacna1s	http://www.genome.jp/kegg-bin/show_pathway?mmu04925/mmu:18750%09red/mmu:12292%09red/mmu:104111%09red/mmu:11512%09red/mmu:239556%09red/mmu:108058%09red/mmu:16527%09red
GnRH signaling pathway	KEGG PATHWAY	mmu04912	7	88	0.0104031	0.0352104	Adcy6|Adcy3|Camk2d|Prkca|Map2k4|Pla2g4a|Cacna1s	http://www.genome.jp/kegg-bin/show_pathway?mmu04912/mmu:18750%09red/mmu:12292%09red/mmu:26398%09red/mmu:104111%09red/mmu:11512%09red/mmu:18783%09red/mmu:108058%09red
GABAergic synapse	KEGG PATHWAY	mmu04727	7	89	0.0109837	0.036705	Adcy6|Adcy3|Prkca|Gnao1|Gabrg3|Cacna1s|Gnai3	http://www.genome.jp/kegg-bin/show_pathway?mmu04727/mmu:18750%09red/mmu:12292%09red/mmu:14407%09red/mmu:104111%09red/mmu:14681%09red/mmu:14679%09red/mmu:11512%09red
Pentose phosphate pathway	KEGG PATHWAY	mmu00030	4	31	0.011375	0.0375376	Prps1l3|Rpe|Fbp2|Prps1	http://www.genome.jp/kegg-bin/show_pathway?mmu00030/mmu:328099%09red/mmu:66646%09red/mmu:14120%09red/mmu:19139%09red
Fc epsilon RI signaling pathway	KEGG PATHWAY	mmu04664	6	69	0.0117713	0.0383658	Prkca|Vav3|Plcg1|Pik3r1|Map2k4|Pla2g4a	http://www.genome.jp/kegg-bin/show_pathway?mmu04664/mmu:18750%09red/mmu:26398%09red/mmu:57257%09red/mmu:18783%09red/mmu:18708%09red/mmu:18803%09red
Cytokine-cytokine receptor interaction	KEGG PATHWAY	mmu04060	14	265	0.0121037	0.0389681	Eda2r|Pdgfra|Ghr|Acvr1b|Kitl|Csf1|Ccr1l1|Lep|Ccr3|Il1rap|Cx3cl1|Cxcl12|Il1r2|Il1r1	http://www.genome.jp/kegg-bin/show_pathway?mmu04060/mmu:12977%09red/mmu:12771%09red/mmu:11479%09red/mmu:17311%09red/mmu:20312%09red/mmu:16846%09red/mmu:14600%09red/mmu:16177%09red/mmu:18595%09red/mmu:20315%09red/mmu:16180%09red/mmu:16178%09red/mmu:245527%09red/mmu:12770%09red
Inositol phosphate metabolism	KEGG PATHWAY	mmu00562	6	70	0.0125148	0.0394317	Aldh6a1|Plcg1|Impad1|Mtmr6|Mtmr4|Pip5kl1	http://www.genome.jp/kegg-bin/show_pathway?mmu00562/mmu:219135%09red/mmu:227733%09red/mmu:104776%09red/mmu:242291%09red/mmu:170749%09red/mmu:18803%09red
Citrate cycle (TCA cycle)	KEGG PATHWAY	mmu00020	4	32	0.0125465	0.0394317	Idh3a|Acly|Pdha1|Pck1	http://www.genome.jp/kegg-bin/show_pathway?mmu00020/mmu:18534%09red/mmu:104112%09red/mmu:18597%09red/mmu:67834%09red
Nitrogen metabolism	KEGG PATHWAY	mmu00910	3	17	0.0132903	0.0407994	Car3|Car13|Car4	http://www.genome.jp/kegg-bin/show_pathway?mmu00910/mmu:71934%09red/mmu:12351%09red/mmu:12350%09red
Bile secretion	KEGG PATHWAY	mmu04976	6	71	0.0132907	0.0407994	Aqp4|Adcy3|Adcy6|Atp1b1|Atp1a2|Sctr	http://www.genome.jp/kegg-bin/show_pathway?mmu04976/mmu:98660%09red/mmu:104111%09red/mmu:11512%09red/mmu:319229%09red/mmu:11829%09red/mmu:11931%09red
Endometrial cancer	KEGG PATHWAY	mmu05213	5	52	0.0144373	0.0438097	Ccnd1|Apc|Myc|Apc2|Pik3r1	http://www.genome.jp/kegg-bin/show_pathway?mmu05213/mmu:12443%09red/mmu:23805%09red/mmu:17869%09red/mmu:11789%09red/mmu:18708%09red
Chronic myeloid leukemia	KEGG PATHWAY	mmu05220	6	73	0.0149421	0.0444065	Crkl|Ccnd1|Smad3|Pik3r1|Crk|Myc	http://www.genome.jp/kegg-bin/show_pathway?mmu05220/mmu:12928%09red/mmu:12443%09red/mmu:12929%09red/mmu:17869%09red/mmu:17127%09red/mmu:18708%09red
Endocrine resistance	KEGG PATHWAY	mmu01522	7	95	0.0149704	0.0444065	Cdkn2c|Adcy6|Adcy3|Ccnd1|Notch1|Pik3r1|Mmp9	http://www.genome.jp/kegg-bin/show_pathway?mmu01522/mmu:104111%09red/mmu:12580%09red/mmu:12443%09red/mmu:17395%09red/mmu:11512%09red/mmu:18708%09red/mmu:18128%09red
Phosphatidylinositol signaling system	KEGG PATHWAY	mmu04070	7	97	0.0165023	0.0475523	Prkca|Ppip5k2|Plcg1|Impad1|Pik3r1|Mtmr6|Mtmr4	http://www.genome.jp/kegg-bin/show_pathway?mmu04070/mmu:219135%09red/mmu:18750%09red/mmu:242291%09red/mmu:18708%09red/mmu:170749%09red/mmu:18803%09red/mmu:227399%09red
DNA replication	KEGG PATHWAY	mmu03030	4	35	0.0165124	0.0475523	Pola1|Mcm4|Mcm2|Mcm5	http://www.genome.jp/kegg-bin/show_pathway?mmu03030/mmu:17217%09red/mmu:17216%09red/mmu:17218%09red/mmu:18968%09red
Starch and sucrose metabolism	KEGG PATHWAY	mmu00500	5	54	0.0165713	0.0475523	Gys2|Ugt1a6a|Ugt1a7c|Amy1|Pygm	http://www.genome.jp/kegg-bin/show_pathway?mmu00500/mmu:19309%09red/mmu:11722%09red/mmu:394432%09red/mmu:94284%09red/mmu:232493%09red
One carbon pool by folate	KEGG PATHWAY	mmu00670	3	19	0.0172969	0.0486107	Mtr|Atic|Shmt1	http://www.genome.jp/kegg-bin/show_pathway?mmu00670/mmu:108147%09red/mmu:20425%09red/mmu:238505%09red
Estrogen signaling pathway	KEGG PATHWAY	mmu04915	7	98	0.0173084	0.0486107	Adcy6|Adcy3|Gnao1|Fkbp5|Pik3r1|Mmp9|Gnai3	http://www.genome.jp/kegg-bin/show_pathway?mmu04915/mmu:104111%09red/mmu:14681%09red/mmu:14679%09red/mmu:17395%09red/mmu:11512%09red/mmu:18708%09red/mmu:14229%09red
Basal cell carcinoma	KEGG PATHWAY	mmu05217	5	55	0.0177127	0.0490008	Apc2|Apc|Wnt5a|Fzd4|Dvl3	http://www.genome.jp/kegg-bin/show_pathway?mmu05217/mmu:23805%09red/mmu:22418%09red/mmu:11789%09red/mmu:13544%09red/mmu:14366%09red
Chemokine signaling pathway	KEGG PATHWAY	mmu04062	11	198	0.0178185	0.0490008	Adcy6|Crkl|Adcy3|Vav3|Ccr1l1|Ccr3|Pik3r1|Cx3cl1|Crk|Cxcl12|Gnai3	http://www.genome.jp/kegg-bin/show_pathway?mmu04062/mmu:12771%09red/mmu:12770%09red/mmu:104111%09red/mmu:57257%09red/mmu:14679%09red/mmu:12928%09red/mmu:12929%09red/mmu:20312%09red/mmu:11512%09red/mmu:18708%09red/mmu:20315%09red
Platinum drug resistance	KEGG PATHWAY	mmu01524	6	78	0.0196815	0.0530195	Brca1|Msh6|Xiap|Pik3r1|Polh|Top2a	http://www.genome.jp/kegg-bin/show_pathway?mmu01524/mmu:18708%09red/mmu:11798%09red/mmu:17688%09red/mmu:80905%09red/mmu:21973%09red/mmu:12189%09red
Bacterial invasion of epithelial cells	KEGG PATHWAY	mmu05100	6	78	0.0196815	0.0530195	Crkl|Dock1|Pik3r1|Crk|Sept6|Cav1	http://www.genome.jp/kegg-bin/show_pathway?mmu05100/mmu:18708%09red/mmu:12928%09red/mmu:330662%09red/mmu:12929%09red/mmu:12389%09red/mmu:56526%09red
Ras signaling pathway	KEGG PATHWAY	mmu04014	12	231	0.0214754	0.0572541	Exoc2|Pdgfra|Rab5a|Prkca|Kitl|Rin1|Csf1|Plcg1|Pik3r1|Fgf13|Pla2g4a|Fgf10	http://www.genome.jp/kegg-bin/show_pathway?mmu04014/mmu:18750%09red/mmu:14168%09red/mmu:271457%09red/mmu:18708%09red/mmu:17311%09red/mmu:14165%09red/mmu:12977%09red/mmu:18783%09red/mmu:66482%09red/mmu:18595%09red/mmu:18803%09red/mmu:225870%09red
AGE-RAGE signaling pathway in diabetic complications	KEGG PATHWAY	mmu04933	7	103	0.0217577	0.0572541	Ccnd1|Col4a5|Smad3|Col4a6|Plcg1|Prkca|Pik3r1	http://www.genome.jp/kegg-bin/show_pathway?mmu04933/mmu:18750%09red/mmu:94216%09red/mmu:12443%09red/mmu:12830%09red/mmu:17127%09red/mmu:18708%09red/mmu:18803%09red
Glycosaminoglycan degradation	KEGG PATHWAY	mmu00531	3	21	0.021904	0.0572541	Hexb|Ids|Arsb	http://www.genome.jp/kegg-bin/show_pathway?mmu00531/mmu:15212%09red/mmu:15931%09red/mmu:11881%09red
Chagas disease (American trypanosomiasis)	KEGG PATHWAY	mmu05142	7	104	0.0227343	0.0584224	Ppp2r1b|Gnao1|Smad3|Pik3r1|Map2k4|Tlr9|Gnai3	http://www.genome.jp/kegg-bin/show_pathway?mmu05142/mmu:73699%09red/mmu:26398%09red/mmu:14681%09red/mmu:14679%09red/mmu:17127%09red/mmu:18708%09red/mmu:81897%09red
Glycerolipid metabolism	KEGG PATHWAY	mmu00561	5	59	0.0227936	0.0584224	Pnpla3|Gpam|Dgat2|Lipg|Agpat9	http://www.genome.jp/kegg-bin/show_pathway?mmu00561/mmu:14732%09red/mmu:231510%09red/mmu:116939%09red/mmu:16891%09red/mmu:67800%09red
mTOR signaling pathway	KEGG PATHWAY	mmu04150	9	156	0.0248226	0.0630112	Rps6ka3|Fzd4|Lrp5|Prkca|Prkaa2|Dvl3|Pik3r1|Rraga|Wnt5a	http://www.genome.jp/kegg-bin/show_pathway?mmu04150/mmu:18750%09red/mmu:110651%09red/mmu:16973%09red/mmu:22418%09red/mmu:13544%09red/mmu:14366%09red/mmu:18708%09red/mmu:108079%09red/mmu:68441%09red
Non-alcoholic fatty liver disease (NAFLD)	KEGG PATHWAY	mmu04932	9	157	0.0256808	0.0645038	Mlxipl|Prkaa2|Cyp2e1|Lep|Ern1|Pik3r1|Uqcrc2|Adipoq|Cox8b	http://www.genome.jp/kegg-bin/show_pathway?mmu04932/mmu:12869%09red/mmu:13106%09red/mmu:58805%09red/mmu:67003%09red/mmu:16846%09red/mmu:18708%09red/mmu:78943%09red/mmu:11450%09red/mmu:108079%09red
Endocytosis	KEGG PATHWAY	mmu04144	14	294	0.0258993	0.0645038	Usp8|Prkci|Pdgfra|Rab5a|Snx2|Wwp1|Zfyve16|Nedd4|Acap2|Smad3|Psd3|Dab2|Pip5kl1|Cav1	http://www.genome.jp/kegg-bin/show_pathway?mmu04144/mmu:271457%09red/mmu:18759%09red/mmu:78618%09red/mmu:227733%09red/mmu:107568%09red/mmu:84092%09red/mmu:218441%09red/mmu:17127%09red/mmu:12389%09red/mmu:18595%09red/mmu:17999%09red/mmu:67804%09red/mmu:13132%09red/mmu:234353%09red
Bladder cancer	KEGG PATHWAY	mmu05219	4	41	0.0265875	0.0655991	Ccnd1|Myc|Mmp1a|Mmp9	http://www.genome.jp/kegg-bin/show_pathway?mmu05219/mmu:83995%09red/mmu:17869%09red/mmu:12443%09red/mmu:17395%09red
HIF-1 signaling pathway	KEGG PATHWAY	mmu04066	7	110	0.0292333	0.0714592	Pdha1|Camk2d|Pfkfb3|Prkca|Plcg1|Eno3|Pik3r1	http://www.genome.jp/kegg-bin/show_pathway?mmu04066/mmu:18750%09red/mmu:13808%09red/mmu:18597%09red/mmu:108058%09red/mmu:18708%09red/mmu:170768%09red/mmu:18803%09red
Vasopressin-regulated water reabsorption	KEGG PATHWAY	mmu04962	4	43	0.0306077	0.0741325	Aqp4|Rab5a|Adcy6|Adcy3	http://www.genome.jp/kegg-bin/show_pathway?mmu04962/mmu:104111%09red/mmu:11512%09red/mmu:271457%09red/mmu:11829%09red
Central carbon metabolism in cancer	KEGG PATHWAY	mmu05230	5	66	0.033774	0.0803274	Pdgfra|Pdha1|Pgam2|Myc|Pik3r1	http://www.genome.jp/kegg-bin/show_pathway?mmu05230/mmu:56012%09red/mmu:17869%09red/mmu:18597%09red/mmu:18595%09red/mmu:18708%09red
Glycolysis / Gluconeogenesis	KEGG PATHWAY	mmu00010	5	66	0.033774	0.0803274	Eno3|Pdha1|Pck1|Pgam2|Fbp2	http://www.genome.jp/kegg-bin/show_pathway?mmu00010/mmu:13808%09red/mmu:18534%09red/mmu:56012%09red/mmu:18597%09red/mmu:14120%09red
Carbohydrate digestion and absorption	KEGG PATHWAY	mmu04973	4	45	0.0349667	0.0824216	Amy1|Atp1a2|Pik3r1|Atp1b1	http://www.genome.jp/kegg-bin/show_pathway?mmu04973/mmu:11722%09red/mmu:98660%09red/mmu:18708%09red/mmu:11931%09red
Glutamatergic synapse	KEGG PATHWAY	mmu04724	7	115	0.0355247	0.0829959	Adcy6|Adcy3|Prkca|Gnao1|Pla2g4a|Grm7|Gnai3	http://www.genome.jp/kegg-bin/show_pathway?mmu04724/mmu:18750%09red/mmu:104111%09red/mmu:14681%09red/mmu:14679%09red/mmu:11512%09red/mmu:108073%09red/mmu:18783%09red
Sulfur metabolism	KEGG PATHWAY	mmu00920	2	11	0.0413416	0.0957384	Papss1|Impad1	http://www.genome.jp/kegg-bin/show_pathway?mmu00920/mmu:242291%09red/mmu:23971%09red
Biosynthesis of unsaturated fatty acids	KEGG PATHWAY	mmu01040	3	28	0.04275	0.0972932	Hacd2|Scd1|Acot5	http://www.genome.jp/kegg-bin/show_pathway?mmu01040/mmu:217698%09red/mmu:70757%09red/mmu:20249%09red
Mucin type O-Glycan biosynthesis	KEGG PATHWAY	mmu00512	3	28	0.04275	0.0972932	Galnt4|Gcnt4|Gcnt1	http://www.genome.jp/kegg-bin/show_pathway?mmu00512/mmu:14426%09red/mmu:218476%09red/mmu:14537%09red
Notch signaling pathway	KEGG PATHWAY	mmu04330	4	49	0.0447088	0.100881	Dvl3|Notch1|Numb|Maml1	http://www.genome.jp/kegg-bin/show_pathway?mmu04330/mmu:13544%09red/mmu:18128%09red/mmu:103806%09red/mmu:18222%09red
Melanoma	KEGG PATHWAY	mmu05218	5	72	0.0454124	0.101481	Fgf13|Ccnd1|Pdgfra|Fgf10|Pik3r1	http://www.genome.jp/kegg-bin/show_pathway?mmu05218/mmu:14168%09red/mmu:12443%09red/mmu:18595%09red/mmu:18708%09red/mmu:14165%09red
Neurotrophin signaling pathway	KEGG PATHWAY	mmu04722	7	122	0.0457435	0.101481	Rps6ka3|Crkl|Camk2d|Frs2|Plcg1|Pik3r1|Crk	http://www.genome.jp/kegg-bin/show_pathway?mmu04722/mmu:110651%09red/mmu:12928%09red/mmu:12929%09red/mmu:108058%09red/mmu:18708%09red/mmu:327826%09red/mmu:18803%09red
Thyroid cancer	KEGG PATHWAY	mmu05216	3	29	0.0463148	0.101893	Ccnd1|Myc|Ncoa4	http://www.genome.jp/kegg-bin/show_pathway?mmu05216/mmu:17869%09red/mmu:12443%09red/mmu:27057%09red
Type II diabetes mellitus	KEGG PATHWAY	mmu04930	4	50	0.047358	0.103326	Kcnj11|Slc2a4|Pik3r1|Adipoq	http://www.genome.jp/kegg-bin/show_pathway?mmu04930/mmu:16514%09red/mmu:20528%09red/mmu:18708%09red/mmu:11450%09red
Adherens junction	KEGG PATHWAY	mmu04520	5	74	0.0497609	0.106648	Actn3|Actn2|Snai2|Ctnnd1|Smad3	http://www.genome.jp/kegg-bin/show_pathway?mmu04520/mmu:12388%09red/mmu:17127%09red/mmu:11474%09red/mmu:20583%09red/mmu:11472%09red
Fanconi anemia pathway	KEGG PATHWAY	mmu03460	4	51	0.0500922	0.106648	Brca1|Rad51|Fanca|Polh	http://www.genome.jp/kegg-bin/show_pathway?mmu03460/mmu:14087%09red/mmu:80905%09red/mmu:19361%09red/mmu:12189%09red
Arginine and proline metabolism	KEGG PATHWAY	mmu00330	4	51	0.0500922	0.106648	Ckm|Ckmt2|Aldh4a1|Gatm	http://www.genome.jp/kegg-bin/show_pathway?mmu00330/mmu:212647%09red/mmu:12715%09red/mmu:76722%09red/mmu:67092%09red
Sphingolipid signaling pathway	KEGG PATHWAY	mmu04071	7	125	0.0506438	0.10696	Ppp2r1b|S1pr3|Gnai3|Prkca|Gna12|Pik3r1|Ppp2r5a	http://www.genome.jp/kegg-bin/show_pathway?mmu04071/mmu:14673%09red/mmu:73699%09red/mmu:18750%09red/mmu:226849%09red/mmu:14679%09red/mmu:13610%09red/mmu:18708%09red
Fatty acid metabolism	KEGG PATHWAY	mmu01212	4	52	0.0529114	0.110862	Acsl1|Hacd2|Scd1|Acsl6	http://www.genome.jp/kegg-bin/show_pathway?mmu01212/mmu:70757%09red/mmu:14081%09red/mmu:20249%09red/mmu:216739%09red
Toll-like receptor signaling pathway	KEGG PATHWAY	mmu04620	6	101	0.0543335	0.112063	Spp1|Tlr7|Pik3r1|Map2k4|Tlr8|Tlr9	http://www.genome.jp/kegg-bin/show_pathway?mmu04620/mmu:26398%09red/mmu:170744%09red/mmu:18708%09red/mmu:20750%09red/mmu:170743%09red/mmu:81897%09red
Choline metabolism in cancer	KEGG PATHWAY	mmu05231	6	101	0.0543335	0.112063	Pdgfra|Slc44a5|Prkca|Plcg1|Pik3r1|Pla2g4a	http://www.genome.jp/kegg-bin/show_pathway?mmu05231/mmu:18750%09red/mmu:18708%09red/mmu:18783%09red/mmu:18595%09red/mmu:18803%09red/mmu:242259%09red
Type I diabetes mellitus	KEGG PATHWAY	mmu04940	5	77	0.0567266	0.116092	Ptprn2|Hspd1|Cd28|Cpe|Ptprn	http://www.genome.jp/kegg-bin/show_pathway?mmu04940/mmu:12876%09red/mmu:15510%09red/mmu:19276%09red/mmu:12487%09red/mmu:19275%09red
Endocrine and other factor-regulated calcium reabsorption	KEGG PATHWAY	mmu04961	4	54	0.0588029	0.119415	Prkca|Adcy6|Atp1a2|Atp1b1	http://www.genome.jp/kegg-bin/show_pathway?mmu04961/mmu:18750%09red/mmu:11512%09red/mmu:98660%09red/mmu:11931%09red
Fatty acid biosynthesis	KEGG PATHWAY	mmu00061	2	14	0.0605296	0.121092	Acsl1|Acsl6	http://www.genome.jp/kegg-bin/show_pathway?mmu00061/mmu:14081%09red/mmu:216739%09red
Pyrimidine metabolism	KEGG PATHWAY	mmu00240	6	104	0.060546	0.121092	Pola1|Dck|Pnpt1|Dctd|Nt5e|Rrm2	http://www.genome.jp/kegg-bin/show_pathway?mmu00240/mmu:23959%09red/mmu:71701%09red/mmu:20135%09red/mmu:320685%09red/mmu:13178%09red/mmu:18968%09red
Viral carcinogenesis	KEGG PATHWAY	mmu05203	11	245	0.0618817	0.122833	Actn3|Actn2|Ccna2|Rbl1|Rbl2|Ccnd1|Cdc20|Cdk1|Ccr3|Pik3r1|Chek1	http://www.genome.jp/kegg-bin/show_pathway?mmu05203/mmu:12771%09red/mmu:107995%09red/mmu:12443%09red/mmu:12649%09red/mmu:12428%09red/mmu:12534%09red/mmu:18708%09red/mmu:11474%09red/mmu:11472%09red/mmu:19651%09red/mmu:19650%09red
Non-small cell lung cancer	KEGG PATHWAY	mmu05223	4	56	0.0650287	0.128116	Ccnd1|Prkca|Plcg1|Pik3r1	http://www.genome.jp/kegg-bin/show_pathway?mmu05223/mmu:18750%09red/mmu:18803%09red/mmu:12443%09red/mmu:18708%09red
Glycosphingolipid biosynthesis - globo series	KEGG PATHWAY	mmu00603	2	15	0.0674822	0.131965	Hexb|B3galnt1	http://www.genome.jp/kegg-bin/show_pathway?mmu00603/mmu:26879%09red/mmu:15212%09red
Pentose and glucuronate interconversions	KEGG PATHWAY	mmu00040	3	36	0.0751091	0.1458	Ugt1a6a|Ugt1a7c|Rpe	http://www.genome.jp/kegg-bin/show_pathway?mmu00040/mmu:394432%09red/mmu:94284%09red/mmu:66646%09red
Apoptosis	KEGG PATHWAY	mmu04210	7	139	0.0777709	0.149865	Lmnb2|Lmnb1|Casp2|Xiap|Tuba8|Pik3r1|Ern1	http://www.genome.jp/kegg-bin/show_pathway?mmu04210/mmu:11798%09red/mmu:53857%09red/mmu:12366%09red/mmu:18708%09red/mmu:78943%09red/mmu:16906%09red/mmu:16907%09red
VEGF signaling pathway	KEGG PATHWAY	mmu04370	4	60	0.0784625	0.150102	Prkca|Plcg1|Pla2g4a|Pik3r1	http://www.genome.jp/kegg-bin/show_pathway?mmu04370/mmu:18750%09red/mmu:18803%09red/mmu:18783%09red/mmu:18708%09red
Selenocompound metabolism	KEGG PATHWAY	mmu00450	2	17	0.0821153	0.15596	Mtr|Papss1	http://www.genome.jp/kegg-bin/show_pathway?mmu00450/mmu:238505%09red/mmu:23971%09red
Steroid hormone biosynthesis	KEGG PATHWAY	mmu00140	5	87	0.08376	0.157947	Sult1e1|Ugt1a6a|Ugt1a7c|Hsd11b2|Cyp2e1	http://www.genome.jp/kegg-bin/show_pathway?mmu00140/mmu:394432%09red/mmu:94284%09red/mmu:20860%09red/mmu:15484%09red/mmu:13106%09red
Other glycan degradation	KEGG PATHWAY	mmu00511	2	18	0.0897625	0.168066	Hexb|Neu2	http://www.genome.jp/kegg-bin/show_pathway?mmu00511/mmu:15212%09red/mmu:23956%09red
Longevity regulating pathway - multiple species	KEGG PATHWAY	mmu04213	4	64	0.0931612	0.173201	Adcy6|Prkaa2|Pik3r1|Adcy3	http://www.genome.jp/kegg-bin/show_pathway?mmu04213/mmu:104111%09red/mmu:11512%09red/mmu:108079%09red/mmu:18708%09red
Hepatitis B	KEGG PATHWAY	mmu05161	7	146	0.0939821	0.173505	Ccna2|Ccnd1|Map2k4|Prkca|Pik3r1|Mmp9|Myc	http://www.genome.jp/kegg-bin/show_pathway?mmu05161/mmu:18750%09red/mmu:26398%09red/mmu:12443%09red/mmu:12428%09red/mmu:17395%09red/mmu:17869%09red/mmu:18708%09red
Cell adhesion molecules (CAMs)	KEGG PATHWAY	mmu04514	8	176	0.0960596	0.176109	Cd28|Nlgn3|Lrrc4|Vcan|Itga6|Negr1|Itgam|Siglec1	http://www.genome.jp/kegg-bin/show_pathway?mmu04514/mmu:245537%09red/mmu:12487%09red/mmu:16409%09red/mmu:20612%09red/mmu:16403%09red/mmu:192198%09red/mmu:320840%09red/mmu:13003%09red
Glycine, serine and threonine metabolism	KEGG PATHWAY	mmu00260	3	41	0.099443	0.181055	Gatm|Pgam2|Shmt1	http://www.genome.jp/kegg-bin/show_pathway?mmu00260/mmu:20425%09red/mmu:56012%09red/mmu:67092%09red
Pancreatic cancer	KEGG PATHWAY	mmu05212	4	66	0.100965	0.182566	Ccnd1|Rad51|Pik3r1|Smad3	http://www.genome.jp/kegg-bin/show_pathway?mmu05212/mmu:17127%09red/mmu:19361%09red/mmu:12443%09red/mmu:18708%09red
Glycerophospholipid metabolism	KEGG PATHWAY	mmu00564	5	94	0.106067	0.190487	Pla2g4a|Gpam|Gpd1|Etnk1|Agpat9	http://www.genome.jp/kegg-bin/show_pathway?mmu00564/mmu:231510%09red/mmu:75320%09red/mmu:18783%09red/mmu:14555%09red/mmu:14732%09red
Longevity regulating pathway	KEGG PATHWAY	mmu04211	5	96	0.112926	0.201436	Prkaa2|Adcy6|Pik3r1|Adipoq|Adcy3	http://www.genome.jp/kegg-bin/show_pathway?mmu04211/mmu:11450%09red/mmu:11512%09red/mmu:108079%09red/mmu:18708%09red/mmu:104111%09red
Hedgehog signaling pathway	KEGG PATHWAY	mmu04340	3	44	0.115366	0.204406	Gas1|Ccnd1|Fbxw11	http://www.genome.jp/kegg-bin/show_pathway?mmu04340/mmu:12443%09red/mmu:103583%09red/mmu:14451%09red
Mismatch repair	KEGG PATHWAY	mmu03430	2	22	0.1222	0.215072	Exo1|Msh6	http://www.genome.jp/kegg-bin/show_pathway?mmu03430/mmu:17688%09red/mmu:26909%09red
Glycosaminoglycan biosynthesis - heparan sulfate / heparin	KEGG PATHWAY	mmu00534	2	24	0.139334	0.243603	Glce|Ndst3	http://www.genome.jp/kegg-bin/show_pathway?mmu00534/mmu:83398%09red/mmu:93683%09red
Serotonergic synapse	KEGG PATHWAY	mmu04726	6	133	0.140932	0.244776	Prkca|Gnao1|Alox15|Pla2g4a|Cacna1s|Gnai3	http://www.genome.jp/kegg-bin/show_pathway?mmu04726/mmu:18750%09red/mmu:12292%09red/mmu:14681%09red/mmu:14679%09red/mmu:18783%09red/mmu:11687%09red
NF-kappa B signaling pathway	KEGG PATHWAY	mmu04064	5	104	0.142382	0.245679	Cxcl12|Plcg1|Plau|Xiap|Il1r1	http://www.genome.jp/kegg-bin/show_pathway?mmu04064/mmu:18803%09red/mmu:20315%09red/mmu:16177%09red/mmu:11798%09red/mmu:18792%09red
Dopaminergic synapse	KEGG PATHWAY	mmu04728	6	135	0.147744	0.253275	Ppp2r1b|Camk2d|Gnao1|Gnai3|Prkca|Ppp2r5a	http://www.genome.jp/kegg-bin/show_pathway?mmu04728/mmu:18750%09red/mmu:73699%09red/mmu:14681%09red/mmu:14679%09red/mmu:108058%09red/mmu:226849%09red
Linoleic acid metabolism	KEGG PATHWAY	mmu00591	3	50	0.149764	0.255082	Alox15|Pla2g4a|Cyp2e1	http://www.genome.jp/kegg-bin/show_pathway?mmu00591/mmu:11687%09red/mmu:18783%09red/mmu:13106%09red
Drug metabolism - other enzymes	KEGG PATHWAY	mmu00983	3	51	0.155788	0.262234	Ugt1a6a|Ugt1a7c|Ces1d	http://www.genome.jp/kegg-bin/show_pathway?mmu00983/mmu:394432%09red/mmu:94284%09red/mmu:104158%09red
Dorso-ventral axis formation	KEGG PATHWAY	mmu04320	2	26	0.156943	0.262234	Notch1|Fmn2	http://www.genome.jp/kegg-bin/show_pathway?mmu04320/mmu:18128%09red/mmu:54418%09red
Glycosphingolipid biosynthesis - lacto and neolacto series	KEGG PATHWAY	mmu00601	2	26	0.156943	0.262234	B3galt1|B3galt2	http://www.genome.jp/kegg-bin/show_pathway?mmu00601/mmu:26878%09red/mmu:26877%09red
Measles	KEGG PATHWAY	mmu05162	6	139	0.1618	0.268649	Cd28|Ccnd1|Msn|Tlr7|Pik3r1|Tlr9	http://www.genome.jp/kegg-bin/show_pathway?mmu05162/mmu:12487%09red/mmu:12443%09red/mmu:17698%09red/mmu:18708%09red/mmu:170743%09red/mmu:81897%09red
Fatty acid elongation	KEGG PATHWAY	mmu00062	2	27	0.165898	0.272031	Hacd2|Acot5	http://www.genome.jp/kegg-bin/show_pathway?mmu00062/mmu:217698%09red/mmu:70757%09red
Ascorbate and aldarate metabolism	KEGG PATHWAY	mmu00053	2	27	0.165898	0.272031	Ugt1a6a|Ugt1a7c	http://www.genome.jp/kegg-bin/show_pathway?mmu00053/mmu:394432%09red/mmu:94284%09red
EGFR tyrosine kinase inhibitor resistance	KEGG PATHWAY	mmu01521	4	82	0.172946	0.281608	Prkca|Plcg1|Pdgfra|Pik3r1	http://www.genome.jp/kegg-bin/show_pathway?mmu01521/mmu:18750%09red/mmu:18803%09red/mmu:18595%09red/mmu:18708%09red
TNF signaling pathway	KEGG PATHWAY	mmu04668	5	112	0.174774	0.281608	Cx3cl1|Map2k4|Csf1|Pik3r1|Mmp9	http://www.genome.jp/kegg-bin/show_pathway?mmu04668/mmu:20312%09red/mmu:12977%09red/mmu:26398%09red/mmu:17395%09red/mmu:18708%09red
Homologous recombination	KEGG PATHWAY	mmu03440	2	28	0.174938	0.281608	Xrcc2|Rad51	http://www.genome.jp/kegg-bin/show_pathway?mmu03440/mmu:57434%09red/mmu:19361%09red
RNA degradation	KEGG PATHWAY	mmu03018	4	83	0.177931	0.284688	Hspd1|Pnpt1|Dis3|Eno3	http://www.genome.jp/kegg-bin/show_pathway?mmu03018/mmu:13808%09red/mmu:15510%09red/mmu:71701%09red/mmu:72662%09red
Toxoplasmosis	KEGG PATHWAY	mmu05145	5	113	0.179008	0.284688	Gnao1|Xiap|Gnai3|Pik3r1|Itga6	http://www.genome.jp/kegg-bin/show_pathway?mmu05145/mmu:14681%09red/mmu:14679%09red/mmu:16403%09red/mmu:18708%09red/mmu:11798%09red
Alzheimer's disease	KEGG PATHWAY	mmu05010	7	177	0.185532	0.293296	Bace1|Atp2a1|Cox8b|Mme|Cacna1s|Uqcrc2|Ern1	http://www.genome.jp/kegg-bin/show_pathway?mmu05010/mmu:12869%09red/mmu:23821%09red/mmu:67003%09red/mmu:12292%09red/mmu:17380%09red/mmu:11937%09red/mmu:78943%09red
Rheumatoid arthritis	KEGG PATHWAY	mmu05323	4	85	0.188042	0.295494	Cxcl12|Cd28|Mmp1a|Csf1	http://www.genome.jp/kegg-bin/show_pathway?mmu05323/mmu:12977%09red/mmu:83995%09red/mmu:12487%09red/mmu:20315%09red
Tuberculosis	KEGG PATHWAY	mmu05152	7	179	0.192417	0.300285	Mrc1|Rab5a|Camk2d|Camp|Hspd1|Itgam|Tlr9	http://www.genome.jp/kegg-bin/show_pathway?mmu05152/mmu:271457%09red/mmu:16409%09red/mmu:12796%09red/mmu:17533%09red/mmu:15510%09red/mmu:108058%09red/mmu:81897%09red
Acute myeloid leukemia	KEGG PATHWAY	mmu05221	3	57	0.193365	0.300285	Ccnd1|Myc|Pik3r1	http://www.genome.jp/kegg-bin/show_pathway?mmu05221/mmu:17869%09red/mmu:12443%09red/mmu:18708%09red
Complement and coagulation cascades	KEGG PATHWAY	mmu04610	4	87	0.198332	0.306196	F13a1|C7|Itgam|Plau	http://www.genome.jp/kegg-bin/show_pathway?mmu04610/mmu:74145%09red/mmu:109828%09red/mmu:16409%09red/mmu:18792%09red
Ovarian steroidogenesis	KEGG PATHWAY	mmu04913	3	58	0.199836	0.306725	Pla2g4a|Adcy6|Adcy3	http://www.genome.jp/kegg-bin/show_pathway?mmu04913/mmu:104111%09red/mmu:11512%09red/mmu:18783%09red
Circadian rhythm	KEGG PATHWAY	mmu04710	2	31	0.202477	0.307207	Fbxw11|Prkaa2	http://www.genome.jp/kegg-bin/show_pathway?mmu04710/mmu:103583%09red/mmu:108079%09red
Propanoate metabolism	KEGG PATHWAY	mmu00640	2	31	0.202477	0.307207	Acss3|Aldh6a1	http://www.genome.jp/kegg-bin/show_pathway?mmu00640/mmu:380660%09red/mmu:104776%09red
Natural killer cell mediated cytotoxicity	KEGG PATHWAY	mmu04650	5	121	0.214172	0.323093	Prkca|Plcg1|Klrc2|Vav3|Pik3r1	http://www.genome.jp/kegg-bin/show_pathway?mmu04650/mmu:18750%09red/mmu:18803%09red/mmu:16642%09red/mmu:57257%09red/mmu:18708%09red
Prion diseases	KEGG PATHWAY	mmu05020	2	34	0.230454	0.345681	C7|Notch1	http://www.genome.jp/kegg-bin/show_pathway?mmu05020/mmu:18128%09red/mmu:109828%09red
Fructose and mannose metabolism	KEGG PATHWAY	mmu00051	2	35	0.239838	0.357725	Pfkfb3|Fbp2	http://www.genome.jp/kegg-bin/show_pathway?mmu00051/mmu:170768%09red/mmu:14120%09red
Metabolism of xenobiotics by cytochrome P450	KEGG PATHWAY	mmu00980	3	65	0.246372	0.361532	Ugt1a6a|Ugt1a7c|Cyp2e1	http://www.genome.jp/kegg-bin/show_pathway?mmu00980/mmu:394432%09red/mmu:94284%09red/mmu:13106%09red
mRNA surveillance pathway	KEGG PATHWAY	mmu03015	4	96	0.246499	0.361532	Nxt2|Ppp2r1b|Ppp2r5a|Cstf2	http://www.genome.jp/kegg-bin/show_pathway?mmu03015/mmu:73699%09red/mmu:237082%09red/mmu:226849%09red/mmu:108062%09red
Viral myocarditis	KEGG PATHWAY	mmu05416	4	96	0.246499	0.361532	Ccnd1|Sgcg|Cd28|Cav1	http://www.genome.jp/kegg-bin/show_pathway?mmu05416/mmu:12443%09red/mmu:24053%09red/mmu:12487%09red/mmu:12389%09red
Jak-STAT signaling pathway	KEGG PATHWAY	mmu04630	6	161	0.247885	0.361556	Socs5|Ghr|Ccnd1|Lep|Pik3r1|Myc	http://www.genome.jp/kegg-bin/show_pathway?mmu04630/mmu:12443%09red/mmu:16846%09red/mmu:14600%09red/mmu:17869%09red/mmu:18708%09red/mmu:56468%09red
Long-term potentiation	KEGG PATHWAY	mmu04720	3	66	0.25316	0.367221	Camk2d|Prkca|Rps6ka3	http://www.genome.jp/kegg-bin/show_pathway?mmu04720/mmu:18750%09red/mmu:110651%09red/mmu:108058%09red
African trypanosomiasis	KEGG PATHWAY	mmu05143	2	37	0.258653	0.373007	Prkca|Tlr9	http://www.genome.jp/kegg-bin/show_pathway?mmu05143/mmu:18750%09red/mmu:81897%09red
Drug metabolism - cytochrome P450	KEGG PATHWAY	mmu00982	3	67	0.259975	0.373007	Ugt1a6a|Ugt1a7c|Cyp2e1	http://www.genome.jp/kegg-bin/show_pathway?mmu00982/mmu:394432%09red/mmu:94284%09red/mmu:13106%09red
Taurine and hypotaurine metabolism	KEGG PATHWAY	mmu00430	1	11	0.264377	0.377273	Cdo1	http://www.genome.jp/kegg-bin/show_pathway?mmu00430/mmu:12583%09red
Renal cell carcinoma	KEGG PATHWAY	mmu05211	3	68	0.266813	0.378451	Crk|Pik3r1|Crkl	http://www.genome.jp/kegg-bin/show_pathway?mmu05211/mmu:12928%09red/mmu:12929%09red/mmu:18708%09red
Alanine, aspartate and glutamate metabolism	KEGG PATHWAY	mmu00250	2	38	0.268069	0.378451	Ppat|Aldh4a1	http://www.genome.jp/kegg-bin/show_pathway?mmu00250/mmu:212647%09red/mmu:231327%09red
Pyruvate metabolism	KEGG PATHWAY	mmu00620	2	39	0.277484	0.389658	Pdha1|Pck1	http://www.genome.jp/kegg-bin/show_pathway?mmu00620/mmu:18534%09red/mmu:18597%09red
Influenza A	KEGG PATHWAY	mmu05164	6	172	0.295061	0.410319	Prkca|Nxt2|Kpna2|Pik3r1|Map2k4|Tlr7	http://www.genome.jp/kegg-bin/show_pathway?mmu05164/mmu:18750%09red/mmu:237082%09red/mmu:16647%09red/mmu:26398%09red/mmu:18708%09red/mmu:170743%09red
Porphyrin and chlorophyll metabolism	KEGG PATHWAY	mmu00860	2	41	0.296282	0.410319	Ugt1a6a|Ugt1a7c	http://www.genome.jp/kegg-bin/show_pathway?mmu00860/mmu:394432%09red/mmu:94284%09red
T cell receptor signaling pathway	KEGG PATHWAY	mmu04660	4	105	0.296859	0.410319	Plcg1|Cd28|Vav3|Pik3r1	http://www.genome.jp/kegg-bin/show_pathway?mmu04660/mmu:18803%09red/mmu:12487%09red/mmu:57257%09red/mmu:18708%09red
Prolactin signaling pathway	KEGG PATHWAY	mmu04917	3	74	0.308184	0.421557	Socs5|Ccnd1|Pik3r1	http://www.genome.jp/kegg-bin/show_pathway?mmu04917/mmu:56468%09red/mmu:12443%09red/mmu:18708%09red
Pertussis	KEGG PATHWAY	mmu05133	3	74	0.308184	0.421557	Itgam|Cfl2|Gnai3	http://www.genome.jp/kegg-bin/show_pathway?mmu05133/mmu:12632%09red/mmu:14679%09red/mmu:16409%09red
B cell receptor signaling pathway	KEGG PATHWAY	mmu04662	3	75	0.315112	0.428812	Vav3|Pik3ap1|Pik3r1	http://www.genome.jp/kegg-bin/show_pathway?mmu04662/mmu:57257%09red/mmu:83490%09red/mmu:18708%09red
Folate biosynthesis	KEGG PATHWAY	mmu00790	1	14	0.31874	0.431525	Alpl	http://www.genome.jp/kegg-bin/show_pathway?mmu00790/mmu:11647%09red
Ether lipid metabolism	KEGG PATHWAY	mmu00565	2	44	0.324325	0.434628	Pla2g4a|Enpp2	http://www.genome.jp/kegg-bin/show_pathway?mmu00565/mmu:18606%09red/mmu:18783%09red
Intestinal immune network for IgA production	KEGG PATHWAY	mmu04672	2	44	0.324325	0.434628	Cxcl12|Cd28	http://www.genome.jp/kegg-bin/show_pathway?mmu04672/mmu:12487%09red/mmu:20315%09red
Glycosphingolipid biosynthesis - ganglio series	KEGG PATHWAY	mmu00604	1	15	0.335954	0.447939	Hexb	http://www.genome.jp/kegg-bin/show_pathway?mmu00604/mmu:15212%09red
Mineral absorption	KEGG PATHWAY	mmu04978	2	46	0.342861	0.454851	Atp1a2|Atp1b1	http://www.genome.jp/kegg-bin/show_pathway?mmu04978/mmu:98660%09red/mmu:11931%09red
Fatty acid degradation	KEGG PATHWAY	mmu00071	2	49	0.370345	0.484016	Acsl1|Acsl6	http://www.genome.jp/kegg-bin/show_pathway?mmu00071/mmu:14081%09red/mmu:216739%09red
Amino sugar and nucleotide sugar metabolism	KEGG PATHWAY	mmu00520	2	49	0.370345	0.484016	Nanp|Hexb	http://www.genome.jp/kegg-bin/show_pathway?mmu00520/mmu:15212%09red/mmu:67311%09red
Cysteine and methionine metabolism	KEGG PATHWAY	mmu00270	2	49	0.370345	0.484016	Mtr|Cdo1	http://www.genome.jp/kegg-bin/show_pathway?mmu00270/mmu:238505%09red/mmu:12583%09red
Pantothenate and CoA biosynthesis	KEGG PATHWAY	mmu00770	1	18	0.385033	0.500732	Pank3	http://www.genome.jp/kegg-bin/show_pathway?mmu00770/mmu:211347%09red
Amyotrophic lateral sclerosis (ALS)	KEGG PATHWAY	mmu05014	2	52	0.397359	0.514229	Nefl|Rab5a	http://www.genome.jp/kegg-bin/show_pathway?mmu05014/mmu:18039%09red/mmu:271457%09red
Epstein-Barr virus infection	KEGG PATHWAY	mmu05169	7	232	0.399673	0.514701	Ccna2|Nedd4|Cdk1|Plcg1|Pik3r1|Map2k4|Myc	http://www.genome.jp/kegg-bin/show_pathway?mmu05169/mmu:26398%09red/mmu:17869%09red/mmu:12428%09red/mmu:12534%09red/mmu:18708%09red/mmu:17999%09red/mmu:18803%09red
Lysosome	KEGG PATHWAY	mmu04142	4	124	0.405565	0.519709	Hexb|Ids|Arsb|Cd164	http://www.genome.jp/kegg-bin/show_pathway?mmu04142/mmu:15212%09red/mmu:11881%09red/mmu:15931%09red/mmu:53599%09red
Retinol metabolism	KEGG PATHWAY	mmu00830	3	89	0.411437	0.519709	Ugt1a6a|Ugt1a7c|Aldh1a7	http://www.genome.jp/kegg-bin/show_pathway?mmu00830/mmu:394432%09red/mmu:94284%09red/mmu:26358%09red
Prostate cancer	KEGG PATHWAY	mmu05215	3	89	0.411437	0.519709	Ccnd1|Pdgfra|Pik3r1	http://www.genome.jp/kegg-bin/show_pathway?mmu05215/mmu:12443%09red/mmu:18595%09red/mmu:18708%09red
Taste transduction	KEGG PATHWAY	mmu04742	3	89	0.411437	0.519709	Adcy6|Chrm3|Scn9a	http://www.genome.jp/kegg-bin/show_pathway?mmu04742/mmu:20274%09red/mmu:11512%09red/mmu:12671%09red
2-Oxocarboxylic acid metabolism	KEGG PATHWAY	mmu01210	1	20	0.415721	0.520144	Idh3a	http://www.genome.jp/kegg-bin/show_pathway?mmu01210/mmu:67834%09red
Glycosaminoglycan biosynthesis - chondroitin sulfate / dermatan sulfate	KEGG PATHWAY	mmu00532	1	20	0.415721	0.520144	Ust	http://www.genome.jp/kegg-bin/show_pathway?mmu00532/mmu:338362%09red
Arachidonic acid metabolism	KEGG PATHWAY	mmu00590	3	90	0.418191	0.520767	Alox15|Pla2g4a|Cyp2e1	http://www.genome.jp/kegg-bin/show_pathway?mmu00590/mmu:11687%09red/mmu:18783%09red/mmu:13106%09red
Chemical carcinogenesis	KEGG PATHWAY	mmu05204	3	93	0.438296	0.54324	Ugt1a6a|Ugt1a7c|Cyp2e1	http://www.genome.jp/kegg-bin/show_pathway?mmu05204/mmu:394432%09red/mmu:94284%09red/mmu:13106%09red
Legionellosis	KEGG PATHWAY	mmu05134	2	58	0.449669	0.554732	Hspd1|Itgam	http://www.genome.jp/kegg-bin/show_pathway?mmu05134/mmu:15510%09red/mmu:16409%09red
Osteoclast differentiation	KEGG PATHWAY	mmu04380	4	133	0.456239	0.560218	Fosl1|Pik3r1|Il1r1|Csf1	http://www.genome.jp/kegg-bin/show_pathway?mmu04380/mmu:12977%09red/mmu:14283%09red/mmu:16177%09red/mmu:18708%09red
Vitamin digestion and absorption	KEGG PATHWAY	mmu04977	1	24	0.472585	0.574942	Slc19a2	http://www.genome.jp/kegg-bin/show_pathway?mmu04977/mmu:116914%09red
Terpenoid backbone biosynthesis	KEGG PATHWAY	mmu00900	1	24	0.472585	0.574942	Idi1	http://www.genome.jp/kegg-bin/show_pathway?mmu00900/mmu:319554%09red
alpha-Linolenic acid metabolism	KEGG PATHWAY	mmu00592	1	25	0.485915	0.58576	Pla2g4a	http://www.genome.jp/kegg-bin/show_pathway?mmu00592/mmu:18783%09red
Glycosylphosphatidylinositol(GPI)-anchor biosynthesis	KEGG PATHWAY	mmu00563	1	25	0.485915	0.58576	Pigg	http://www.genome.jp/kegg-bin/show_pathway?mmu00563/mmu:433931%09red
Phototransduction	KEGG PATHWAY	mmu04744	1	26	0.498908	0.59869	Gucy2e	http://www.genome.jp/kegg-bin/show_pathway?mmu04744/mmu:14919%09red
Butanoate metabolism	KEGG PATHWAY	mmu00650	1	27	0.511574	0.611111	L2hgdh	http://www.genome.jp/kegg-bin/show_pathway?mmu00650/mmu:217666%09red
Amphetamine addiction	KEGG PATHWAY	mmu05031	2	68	0.530766	0.631182	Camk2d|Prkca	http://www.genome.jp/kegg-bin/show_pathway?mmu05031/mmu:18750%09red/mmu:108058%09red
Systemic lupus erythematosus	KEGG PATHWAY	mmu05322	4	149	0.542191	0.641876	Actn3|Actn2|Cd28|C7	http://www.genome.jp/kegg-bin/show_pathway?mmu05322/mmu:11474%09red/mmu:12487%09red/mmu:11472%09red/mmu:109828%09red
Glyoxylate and dicarboxylate metabolism	KEGG PATHWAY	mmu00630	1	30	0.547683	0.645484	Shmt1	http://www.genome.jp/kegg-bin/show_pathway?mmu00630/mmu:20425%09red
Other types of O-glycan biosynthesis	KEGG PATHWAY	mmu00514	1	31	0.559117	0.653128	B3gat1	http://www.genome.jp/kegg-bin/show_pathway?mmu00514/mmu:76898%09red
Protein export	KEGG PATHWAY	mmu03060	1	31	0.559117	0.653128	Arxes1	http://www.genome.jp/kegg-bin/show_pathway?mmu03060/mmu:76219%09red
Apoptosis - multiple species	KEGG PATHWAY	mmu04215	1	32	0.570262	0.663212	Xiap	http://www.genome.jp/kegg-bin/show_pathway?mmu04215/mmu:11798%09red
beta-Alanine metabolism	KEGG PATHWAY	mmu00410	1	33	0.581125	0.672882	Aldh6a1	http://www.genome.jp/kegg-bin/show_pathway?mmu00410/mmu:104776%09red
Base excision repair	KEGG PATHWAY	mmu03410	1	35	0.602036	0.691033	Neil3	http://www.genome.jp/kegg-bin/show_pathway?mmu03410/mmu:234258%09red
Nicotinate and nicotinamide metabolism	KEGG PATHWAY	mmu00760	1	35	0.602036	0.691033	Nt5e	http://www.genome.jp/kegg-bin/show_pathway?mmu00760/mmu:23959%09red
Peroxisome	KEGG PATHWAY	mmu04146	2	83	0.636298	0.727197	Acsl1|Acsl6	http://www.genome.jp/kegg-bin/show_pathway?mmu04146/mmu:14081%09red/mmu:216739%09red
Nicotine addiction	KEGG PATHWAY	mmu05033	1	40	0.649864	0.73318	Gabrg3	http://www.genome.jp/kegg-bin/show_pathway?mmu05033/mmu:14407%09red
Regulation of autophagy	KEGG PATHWAY	mmu04140	1	40	0.649864	0.73318	Prkaa2	http://www.genome.jp/kegg-bin/show_pathway?mmu04140/mmu:108079%09red
Fat digestion and absorption	KEGG PATHWAY	mmu04975	1	40	0.649864	0.73318	Dgat2	http://www.genome.jp/kegg-bin/show_pathway?mmu04975/mmu:67800%09red
Autoimmune thyroid disease	KEGG PATHWAY	mmu05320	2	87	0.661094	0.742675	Tshr|Cd28	http://www.genome.jp/kegg-bin/show_pathway?mmu05320/mmu:22095%09red/mmu:12487%09red
Basal transcription factors	KEGG PATHWAY	mmu03022	1	44	0.683956	0.761876	Taf2	http://www.genome.jp/kegg-bin/show_pathway?mmu03022/mmu:319944%09red
Nucleotide excision repair	KEGG PATHWAY	mmu03420	1	44	0.683956	0.761876	Cul4a	http://www.genome.jp/kegg-bin/show_pathway?mmu03420/mmu:99375%09red
Tryptophan metabolism	KEGG PATHWAY	mmu00380	1	47	0.707331	0.784603	Tdo2	http://www.genome.jp/kegg-bin/show_pathway?mmu00380/mmu:56720%09red
Sphingolipid metabolism	KEGG PATHWAY	mmu00600	1	48	0.714733	0.787948	Neu2	http://www.genome.jp/kegg-bin/show_pathway?mmu00600/mmu:23956%09red
N-Glycan biosynthesis	KEGG PATHWAY	mmu00510	1	49	0.721947	0.787948	Alg10b	http://www.genome.jp/kegg-bin/show_pathway?mmu00510/mmu:380959%09red
Cocaine addiction	KEGG PATHWAY	mmu05030	1	49	0.721947	0.787948	Gnai3	http://www.genome.jp/kegg-bin/show_pathway?mmu05030/mmu:14679%09red
Antigen processing and presentation	KEGG PATHWAY	mmu04612	2	98	0.722286	0.787948	Klrc3|Klrc2	http://www.genome.jp/kegg-bin/show_pathway?mmu04612/mmu:58179%09red/mmu:16642%09red
Malaria	KEGG PATHWAY	mmu05144	1	50	0.728979	0.791977	Tlr9	http://www.genome.jp/kegg-bin/show_pathway?mmu05144/mmu:81897%09red
Phagosome	KEGG PATHWAY	mmu04145	4	192	0.732234	0.792254	Mrc1|Tuba8|Rab5a|Itgam	http://www.genome.jp/kegg-bin/show_pathway?mmu04145/mmu:53857%09red/mmu:17533%09red/mmu:271457%09red/mmu:16409%09red
Parkinson's disease	KEGG PATHWAY	mmu05012	3	149	0.741668	0.799185	Uqcrc2|Gnai3|Cox8b	http://www.genome.jp/kegg-bin/show_pathway?mmu05012/mmu:12869%09red/mmu:14679%09red/mmu:67003%09red
Staphylococcus aureus infection	KEGG PATHWAY	mmu05150	1	53	0.749027	0.803834	Itgam	http://www.genome.jp/kegg-bin/show_pathway?mmu05150/mmu:16409%09red
Valine, leucine and isoleucine degradation	KEGG PATHWAY	mmu00280	1	56	0.767593	0.820423	Aldh6a1	http://www.genome.jp/kegg-bin/show_pathway?mmu00280/mmu:104776%09red
Glutathione metabolism	KEGG PATHWAY	mmu00480	1	57	0.773472	0.823373	Rrm2	http://www.genome.jp/kegg-bin/show_pathway?mmu00480/mmu:20135%09red
Inflammatory bowel disease (IBD)	KEGG PATHWAY	mmu05321	1	59	0.784787	0.828735	Smad3	http://www.genome.jp/kegg-bin/show_pathway?mmu05321/mmu:17127%09red
NOD-like receptor signaling pathway	KEGG PATHWAY	mmu04621	1	59	0.784787	0.828735	Erbb2ip	http://www.genome.jp/kegg-bin/show_pathway?mmu04621/mmu:59079%09red
Protein processing in endoplasmic reticulum	KEGG PATHWAY	mmu04141	3	167	0.806177	0.847931	Sec23a|Ern1|Edem3	http://www.genome.jp/kegg-bin/show_pathway?mmu04141/mmu:78943%09red/mmu:20334%09red/mmu:66967%09red
Leishmaniasis	KEGG PATHWAY	mmu05140	1	67	0.824677	0.863947	Itgam	http://www.genome.jp/kegg-bin/show_pathway?mmu05140/mmu:16409%09red
Allograft rejection	KEGG PATHWAY	mmu05330	1	72	0.845763	0.879061	Cd28	http://www.genome.jp/kegg-bin/show_pathway?mmu05330/mmu:12487%09red
Graft-versus-host disease	KEGG PATHWAY	mmu05332	1	72	0.845763	0.879061	Cd28	http://www.genome.jp/kegg-bin/show_pathway?mmu05332/mmu:12487%09red
Salmonella infection	KEGG PATHWAY	mmu05132	1	78	0.86775	0.89622	Pkn3	http://www.genome.jp/kegg-bin/show_pathway?mmu05132/mmu:263803%09red
Hepatitis C	KEGG PATHWAY	mmu05160	2	137	0.869062	0.89622	Ppp2r1b|Pik3r1	http://www.genome.jp/kegg-bin/show_pathway?mmu05160/mmu:73699%09red/mmu:18708%09red
Oxidative phosphorylation	KEGG PATHWAY	mmu00190	2	139	0.874208	0.89802	Uqcrc2|Cox8b	http://www.genome.jp/kegg-bin/show_pathway?mmu00190/mmu:12869%09red/mmu:67003%09red
Ribosome biogenesis in eukaryotes	KEGG PATHWAY	mmu03008	1	83	0.88366	0.90421	Nxt2	http://www.genome.jp/kegg-bin/show_pathway?mmu03008/mmu:237082%09red
Huntington's disease	KEGG PATHWAY	mmu05016	3	199	0.887433	0.904564	Rcor1|Uqcrc2|Cox8b	http://www.genome.jp/kegg-bin/show_pathway?mmu05016/mmu:12869%09red/mmu:67003%09red/mmu:217864%09red
Ribosome	KEGG PATHWAY	mmu03010	2	148	0.895138	0.908909	Rpl3l|Mrps2	http://www.genome.jp/kegg-bin/show_pathway?mmu03010/mmu:66211%09red/mmu:118451%09red
Herpes simplex infection	KEGG PATHWAY	mmu05168	3	224	0.928107	0.938775	Cdk1|Tlr9|Hcfc1	http://www.genome.jp/kegg-bin/show_pathway?mmu05168/mmu:12534%09red/mmu:15161%09red/mmu:81897%09red
Alcoholism	KEGG PATHWAY	mmu05034	2	204	0.967705	0.973041	Gnao1|Gnai3	http://www.genome.jp/kegg-bin/show_pathway?mmu05034/mmu:14681%09red/mmu:14679%09red
Spliceosome	KEGG PATHWAY	mmu03040	1	135	0.969355	0.973041	Hnrnpa1	http://www.genome.jp/kegg-bin/show_pathway?mmu03040/mmu:15382%09red
Olfactory transduction	KEGG PATHWAY	mmu04740	4	1102	1	1	Camk2d|Prkg2|Gucy2e|Adcy3	http://www.genome.jp/kegg-bin/show_pathway?mmu04740/mmu:104111%09red/mmu:14919%09red/mmu:19092%09red/mmu:108058%09red
--------------------
#Term	Database	ID	Input number	Background number	P-Value	Corrected P-Value	Input	Hyperlink
--------------------
#Term	Database	ID	Input number	Background number	P-Value	Corrected P-Value	Input	Hyperlink
--------------------

## Sheet: ADM-R1vsDAM-R1.up.identify
##Databases: KEGG PATHWAY
##Statistical test method: hypergeometric test / Fisher's exact test
##FDR correction method: Benjamini and Hochberg
#Term	Database	ID	Input number	Background number	P-Value	Corrected P-Value	Input	Hyperlink
Ribosome	KEGG PATHWAY	mmu03010	43	148	1.26698e-27	3.18011e-25	Rps27|Rps24|Rps20|Rps21|Rpl21|Rps28|Rps29|Rpl14|Rpl37rt|Rpl11|Rpl13|Fau|Rpl18|Rpl19|Rpl36a|Mrpl11|Mrpl33|Rpl38|Mrps16|Rpl36|Rplp2|Rpl34|Rpl35|Rpl31|Uba52|Rpl22l1|Rps12|Rps10|Rps17|Rps15|Rps14|Rps19|Mrps21|Rpl13a|Rpl37a|Rpl29|Rpl28|Mrpl23|Rpl39|Rpl18a|Rpl35a|Rpl34-ps1|Rpl37	http://www.genome.jp/kegg-bin/show_pathway?mmu03010/mmu:66845%09red/mmu:67025%09red/mmu:67671%09red/mmu:100502825%09red/mmu:57808%09red/mmu:19921%09red/mmu:20054%09red/mmu:19943%09red/mmu:68436%09red/mmu:66419%09red/mmu:66292%09red/mmu:20068%09red/mmu:20085%09red/mmu:20088%09red/mmu:67097%09red/mmu:20044%09red/mmu:20042%09red/mmu:14109%09red/mmu:22186%09red/mmu:76808%09red/mmu:67115%09red/mmu:102…
Oxidative phosphorylation	KEGG PATHWAY	mmu00190	28	139	5.87564e-15	7.37393e-13	Ndufc1|Atp6v1f|Ndufa2|Ndufa3|Ndufa5|Ndufa4l2|Uqcr10|Uqcr11|Tcirg1|Ndufs6|Ndufs7|Atp6v0d2|Cox17|Atp6v0b|Ndufb7|Atp5l|Ndufb2|Uqcrq|Uqcrh|Cox6b1|Cox6c|Ndufv3|Atp5j2|Atp5k|Cox4i1|Ndufa13|Cox7a2|Atp5e	http://www.genome.jp/kegg-bin/show_pathway?mmu00190/mmu:66091%09red/mmu:407785%09red/mmu:66594%09red/mmu:242341%09red/mmu:17991%09red/mmu:27060%09red/mmu:78330%09red/mmu:66144%09red/mmu:12866%09red/mmu:407790%09red/mmu:110323%09red/mmu:66576%09red/mmu:68198%09red/mmu:75406%09red/mmu:27425%09red/mmu:68202%09red/mmu:66916%09red/mmu:22272%09red/mmu:12856%09red/mmu:12857%09red/mmu:67184%09red/mmu:661…
Metabolic pathways	KEGG PATHWAY	mmu01100	84	1298	1.16028e-12	9.70771e-11	Ndufc1|Aldh3b1|Atp6v1f|Ndufa2|Ndufa3|Wbscr17|Uqcr11|Cda|Agxt|Dhrs3|Ak5|Dad1|Ltc4s|Ak8|Pold4|Galnt9|Nans|Bdh2|Ndufa4l2|Pigyl|P4ha2|Cyp4f18|Nme1|Nme2|Pld3|Uqcr10|H2-Ke6|Chpf2|Taldo1|Idnk|Cbr3|Tcirg1|Hmgcl|Naprt|Anpep|Ndufs6|Ndufs7|Nme3|Atp6v0d2|Pycr1|Dcxr|Cox17|Atp6v0b|Pi4k2a|Ckb|Ndufb7|Pgls|Atp5l|Gmppa|Ndufb2|Ptgis|Uqcrq|Galnt6|Mvd|Uqcrh|Cox6b1|Ndufa5|Polr2l|Pmm1|Polr2i|Cox6c|Polr2j|Ndufv3|Upp2|Th…	http://www.genome.jp/kegg-bin/show_pathway?mmu01100/mmu:227620%09red/mmu:170716%09red/mmu:69920%09red/mmu:14421%09red/mmu:68870%09red/mmu:66152%09red/mmu:16790%09red/mmu:192156%09red/mmu:66091%09red/mmu:57423%09red/mmu:68202%09red/mmu:66491%09red/mmu:407785%09red/mmu:14979%09red/mmu:66594%09red/mmu:69745%09red/mmu:12864%09red/mmu:17991%09red/mmu:27060%09red/mmu:242341%09red/mmu:78330%09red/mmu:19…
Huntington's disease	KEGG PATHWAY	mmu05016	28	199	1.38096e-11	8.66555e-10	Ndufc1|Ndufa5|Ndufa2|Ndufa3|Ndufa4l2|Ap2s1|Uqcr10|Uqcr11|Gpx1|Creb3l3|Ndufs6|Ndufs7|Cox6b1|Ndufb7|Ndufa13|Ndufb2|Bax|Uqcrq|Uqcrh|Polr2l|Polr2i|Cox6c|Polr2j|Ndufv3|Cox4i1|Cltb|Cox7a2|Atp5e	http://www.genome.jp/kegg-bin/show_pathway?mmu05016/mmu:69920%09red/mmu:66091%09red/mmu:74325%09red/mmu:12028%09red/mmu:66491%09red/mmu:208677%09red/mmu:407785%09red/mmu:66594%09red/mmu:17991%09red/mmu:78330%09red/mmu:407790%09red/mmu:12866%09red/mmu:110323%09red/mmu:20022%09red/mmu:66576%09red/mmu:68198%09red/mmu:75406%09red/mmu:68202%09red/mmu:66916%09red/mmu:22272%09red/mmu:12857%09red/mmu:671…
Non-alcoholic fatty liver disease (NAFLD)	KEGG PATHWAY	mmu04932	24	157	8.61946e-11	4.32697e-09	Ndufc1|Ndufa5|Ndufa2|Ndufa3|Socs3|Ndufa4l2|Uqcr10|Uqcr11|Ndufs6|Ndufs7|Cox6b1|Ndufb7|Ndufb2|Bax|Uqcrq|Uqcrh|Il1a|Il1b|Cox6c|Ndufv3|Ddit3|Cox4i1|Ndufa13|Cox7a2	http://www.genome.jp/kegg-bin/show_pathway?mmu04932/mmu:66091%09red/mmu:12028%09red/mmu:13198%09red/mmu:407785%09red/mmu:66594%09red/mmu:17991%09red/mmu:78330%09red/mmu:12864%09red/mmu:12866%09red/mmu:407790%09red/mmu:110323%09red/mmu:66576%09red/mmu:66377%09red/mmu:68198%09red/mmu:75406%09red/mmu:68202%09red/mmu:66916%09red/mmu:22272%09red/mmu:12702%09red/mmu:12857%09red/mmu:67184%09red/mmu:6615…
Alzheimer's disease	KEGG PATHWAY	mmu05010	25	177	1.57949e-10	6.60754e-09	Aph1c|Ndufc1|Ndufa5|Ndufa2|Ndufa3|Psen2|Ndufa4l2|Uqcr10|Uqcr11|Ndufs6|Ndufs7|Psenen|Grin2d|Ndufb7|Ndufb2|Uqcrq|Uqcrh|Cox6b1|Il1b|Cox6c|Ndufv3|Cox4i1|Ndufa13|Cox7a2|Atp5e	http://www.genome.jp/kegg-bin/show_pathway?mmu05010/mmu:407785%09red/mmu:14814%09red/mmu:66091%09red/mmu:68318%09red/mmu:66594%09red/mmu:17991%09red/mmu:78330%09red/mmu:12864%09red/mmu:12866%09red/mmu:407790%09red/mmu:110323%09red/mmu:19165%09red/mmu:66576%09red/mmu:66340%09red/mmu:66377%09red/mmu:68198%09red/mmu:75406%09red/mmu:68202%09red/mmu:66916%09red/mmu:22272%09red/mmu:12857%09red/mmu:6718…
Parkinson's disease	KEGG PATHWAY	mmu05012	21	149	4.70281e-09	1.68629e-07	Ndufv3|Ndufc1|Ndufa5|Ndufa2|Ndufa3|Ndufs6|Uqcr10|Uqcr11|Ndufs7|Ndufb2|Uqcrq|Ndufb7|Cox4i1|Cox6c|Uqcrh|Ndufa13|Cox6b1|Ndufa4l2|Uchl1|Cox7a2|Atp5e	http://www.genome.jp/kegg-bin/show_pathway?mmu05012/mmu:68198%09red/mmu:78330%09red/mmu:12857%09red/mmu:407785%09red/mmu:75406%09red/mmu:22272%09red/mmu:66916%09red/mmu:67184%09red/mmu:22223%09red/mmu:66152%09red/mmu:110323%09red/mmu:66091%09red/mmu:68202%09red/mmu:66377%09red/mmu:66576%09red/mmu:12864%09red/mmu:12866%09red/mmu:67126%09red/mmu:407790%09red/mmu:66594%09red/mmu:17991%09red
Apoptosis	KEGG PATHWAY	mmu04210	18	139	1.84025e-07	5.77379e-06	Bcl2a1d|Csf2rb|Ctsk|Bcl2a1b|Csf2rb2|Gadd45a|Hras|Fos|Endog|Ctsf|Gadd45g|Map2k2|Ctsz|Ddit3|Il3ra|Bax|Gadd45b|Ctsd	http://www.genome.jp/kegg-bin/show_pathway?mmu04210/mmu:12984%09red/mmu:13804%09red/mmu:12983%09red/mmu:26396%09red/mmu:13038%09red/mmu:12047%09red/mmu:13198%09red/mmu:14281%09red/mmu:13197%09red/mmu:12028%09red/mmu:16188%09red/mmu:56464%09red/mmu:12045%09red/mmu:13033%09red/mmu:17873%09red/mmu:15461%09red/mmu:64138%09red/mmu:23882%09red
Cardiac muscle contraction	KEGG PATHWAY	mmu04260	13	80	9.59109e-07	2.67485e-05	Fxyd2|Uqcr10|Uqcr11|Cox4i1|Uqcrq|Cacnb3|Myl4|Atp1a3|Tnni3|Uqcrh|Cox6b1|Cox7a2|Cox6c	http://www.genome.jp/kegg-bin/show_pathway?mmu04260/mmu:12297%09red/mmu:12857%09red/mmu:22272%09red/mmu:12864%09red/mmu:12866%09red/mmu:66152%09red/mmu:110323%09red/mmu:232975%09red/mmu:17896%09red/mmu:66576%09red/mmu:11936%09red/mmu:66594%09red/mmu:21954%09red
SNARE interactions in vesicular transport	KEGG PATHWAY	mmu04130	9	33	1.15769e-06	2.90581e-05	Stx8|Vamp5|Vamp8|Use1|Stx19|Bet1l|Stx5a|Bnip1|Stx4a	http://www.genome.jp/kegg-bin/show_pathway?mmu04130/mmu:53620%09red/mmu:20909%09red/mmu:22320%09red/mmu:54399%09red/mmu:67023%09red/mmu:224630%09red/mmu:68159%09red/mmu:55943%09red/mmu:56389%09red
Osteoclast differentiation	KEGG PATHWAY	mmu04380	16	133	2.09698e-06	4.78492e-05	Acp5|Ctsk|Socs3|Ncf4|Tyrobp|Tab1|Fos|Jund|Camk4|Cyba|Junb|Mapk12|Trem2|Il1a|Il1b|Fosb	http://www.genome.jp/kegg-bin/show_pathway?mmu04380/mmu:16477%09red/mmu:12702%09red/mmu:16478%09red/mmu:13038%09red/mmu:12326%09red/mmu:14282%09red/mmu:14281%09red/mmu:11433%09red/mmu:17972%09red/mmu:13057%09red/mmu:66513%09red/mmu:16175%09red/mmu:29857%09red/mmu:22177%09red/mmu:16176%09red/mmu:83433%09red
Lysosome	KEGG PATHWAY	mmu04142	15	124	4.07553e-06	8.52465e-05	Atp6v0b|Acp5|Dnase2a|Cd63|Ap4s1|Gm2a|Ctsd|Ctsf|Fuca1|Tcirg1|Ctsz|Ctsk|Cltb|Atp6v0d2|Napsa	http://www.genome.jp/kegg-bin/show_pathway?mmu04142/mmu:27060%09red/mmu:13033%09red/mmu:13423%09red/mmu:14667%09red/mmu:11782%09red/mmu:11433%09red/mmu:13038%09red/mmu:16541%09red/mmu:74325%09red/mmu:114143%09red/mmu:12512%09red/mmu:56464%09red/mmu:242341%09red/mmu:71665%09red/mmu:64138%09red
MAPK signaling pathway	KEGG PATHWAY	mmu04010	22	254	4.55502e-06	8.7947e-05	Fos|Dusp8|Map4k1|Tgfb3|Cacnb3|Tab1|Jund|Map2k2|Fgf18|Mapk12|Fgf11|Fgf14|Nr4a1|Prkcg|Il1a|Il1b|Ddit3|Gadd45a|Gadd45b|Gadd45g|Hras|Fgf21	http://www.genome.jp/kegg-bin/show_pathway?mmu04010/mmu:14172%09red/mmu:21809%09red/mmu:13198%09red/mmu:13197%09red/mmu:12297%09red/mmu:26411%09red/mmu:18218%09red/mmu:56636%09red/mmu:66513%09red/mmu:17873%09red/mmu:23882%09red/mmu:15370%09red/mmu:14169%09red/mmu:14166%09red/mmu:14281%09red/mmu:16478%09red/mmu:18752%09red/mmu:26396%09red/mmu:16176%09red/mmu:16175%09red/mmu:29857%09red/mmu:15461%0…
Rheumatoid arthritis	KEGG PATHWAY	mmu05323	12	85	9.11981e-06	0.000163505	Atp6v0b|Acp5|Atp6v1f|Cxcl5|Fos|Tcirg1|Ctsk|Tgfb3|Il1a|Atp6v0d2|Il1b|Tnfsf13b	http://www.genome.jp/kegg-bin/show_pathway?mmu05323/mmu:27060%09red/mmu:11433%09red/mmu:66144%09red/mmu:14281%09red/mmu:21809%09red/mmu:114143%09red/mmu:20311%09red/mmu:24099%09red/mmu:16176%09red/mmu:16175%09red/mmu:13038%09red/mmu:242341%09red
Protein processing in endoplasmic reticulum	KEGG PATHWAY	mmu04141	16	167	2.88699e-05	0.00048309	Sil1|Bag1|Erp29|Dnajc1|Bax|Sec61b|Ppp1r15a|Ddit3|Edem2|Fbxo6|Sec61g|Rrbp1|Wfs1|Dad1|Ubxn6|Hspbp1	http://www.genome.jp/kegg-bin/show_pathway?mmu04141/mmu:66212%09red/mmu:50762%09red/mmu:22393%09red/mmu:66530%09red/mmu:81500%09red/mmu:108687%09red/mmu:67397%09red/mmu:20335%09red/mmu:12028%09red/mmu:13198%09red/mmu:13418%09red/mmu:81910%09red/mmu:12017%09red/mmu:17872%09red/mmu:13135%09red/mmu:66245%09red
AGE-RAGE signaling pathway in diabetic complications	KEGG PATHWAY	mmu04933	12	103	5.13244e-05	0.000789565	Tgfb3|Hras|Egr1|Prkce|Ager|Bax|Col1a2|Mapk12|Col1a1|Il1a|Il1b|Serpine1	http://www.genome.jp/kegg-bin/show_pathway?mmu04933/mmu:12843%09red/mmu:12842%09red/mmu:18754%09red/mmu:12028%09red/mmu:21809%09red/mmu:18787%09red/mmu:13653%09red/mmu:16176%09red/mmu:16175%09red/mmu:29857%09red/mmu:15461%09red/mmu:11596%09red
Complement and coagulation cascades	KEGG PATHWAY	mmu04610	11	87	5.34765e-05	0.000789565	Itgax|Bdkrb1|Klkb1|F7|Kng2|Cd59a|Cfi|A2m|Vwf|F10|Serpine1	http://www.genome.jp/kegg-bin/show_pathway?mmu04610/mmu:12630%09red/mmu:16411%09red/mmu:14058%09red/mmu:16644%09red/mmu:14068%09red/mmu:22371%09red/mmu:18787%09red/mmu:16621%09red/mmu:12061%09red/mmu:12509%09red/mmu:232345%09red
Malaria	KEGG PATHWAY	mmu05144	8	50	0.000130385	0.00181814	Tgfb3|Comp|Thbs1|Hba-a1|Hba-a2|Hbb-bt|Il1b|Hbb-bs	http://www.genome.jp/kegg-bin/show_pathway?mmu05144/mmu:100503605%09red/mmu:12845%09red/mmu:21809%09red/mmu:110257%09red/mmu:16176%09red/mmu:21825%09red
FoxO signaling pathway	KEGG PATHWAY	mmu04068	13	135	0.000150547	0.0019888	Il7r|Tgfb3|Mapk12|Gadd45a|Hras|Plk2|Gadd45g|Map2k2|Igf1|Klf2|Fbxo32|Gabarap|Gadd45b	http://www.genome.jp/kegg-bin/show_pathway?mmu04068/mmu:16598%09red/mmu:26396%09red/mmu:16000%09red/mmu:13197%09red/mmu:21809%09red/mmu:23882%09red/mmu:20620%09red/mmu:56486%09red/mmu:67731%09red/mmu:29857%09red/mmu:17873%09red/mmu:15461%09red/mmu:16197%09red
p53 signaling pathway	KEGG PATHWAY	mmu04115	9	68	0.000184777	0.00231895	Igf1|Gadd45a|Gadd45b|Bax|Thbs1|Sfn|Igfbp3|Gadd45g|Serpine1	http://www.genome.jp/kegg-bin/show_pathway?mmu04115/mmu:16009%09red/mmu:12028%09red/mmu:16000%09red/mmu:18787%09red/mmu:17873%09red/mmu:23882%09red/mmu:55948%09red/mmu:21825%09red/mmu:13197%09red
Hematopoietic cell lineage	KEGG PATHWAY	mmu04640	10	87	0.000235475	0.00281449	Il7r|Cd59a|Il11ra1|Cd37|Il3ra|Anpep|Cd2|Il1a|Il1b|Gp1bb	http://www.genome.jp/kegg-bin/show_pathway?mmu04640/mmu:12481%09red/mmu:14724%09red/mmu:12493%09red/mmu:16790%09red/mmu:16188%09red/mmu:16176%09red/mmu:16175%09red/mmu:16157%09red/mmu:12509%09red/mmu:16197%09red
PI3K-Akt signaling pathway	KEGG PATHWAY	mmu04151	22	350	0.000385299	0.00425982	Igf1|Itgb5|Map2k2|Comp|Creb3l3|Fgf18|Fgf11|Fgf14|Il7r|Nr4a1|Thbs1|LOC108167320|Col1a2|Gngt2|Col1a1|Tnn|Pgf|Hras|Itga11|Il3ra|Vwf|Fgf21	http://www.genome.jp/kegg-bin/show_pathway?mmu04151/mmu:14710%09red/mmu:22371%09red/mmu:208677%09red/mmu:21825%09red/mmu:16197%09red/mmu:12843%09red/mmu:12842%09red/mmu:12845%09red/mmu:56636%09red/mmu:19054%09red/mmu:15370%09red/mmu:14169%09red/mmu:16419%09red/mmu:16000%09red/mmu:14172%09red/mmu:18654%09red/mmu:16188%09red/mmu:26396%09red/mmu:319480%09red/mmu:329278%09red/mmu:14166%09red/mmu:1546…
Phagosome	KEGG PATHWAY	mmu04145	15	192	0.000403646	0.00425982	Atp6v0b|Atp6v1f|Itgb5|Ncf4|Comp|Clec7a|Thbs1|Tcirg1|H2-M2|Cyba|Sec61b|Sec61g|Atp6v0d2|Gm10499|Gm8909	http://www.genome.jp/kegg-bin/show_pathway?mmu04145/mmu:27060%09red/mmu:14990%09red/mmu:69717%09red/mmu:12845%09red/mmu:667977%09red/mmu:16419%09red/mmu:20335%09red/mmu:114143%09red/mmu:17972%09red/mmu:13057%09red/mmu:66212%09red/mmu:66144%09red/mmu:21825%09red/mmu:242341%09red/mmu:56644%09red
TNF signaling pathway	KEGG PATHWAY	mmu04668	11	112	0.000407314	0.00425982	Mmp14|Cebpb|Lif|Cxcl2|Socs3|Fos|Tab1|Junb|Creb3l3|Mapk12|Il1b	http://www.genome.jp/kegg-bin/show_pathway?mmu04668/mmu:12608%09red/mmu:12702%09red/mmu:16477%09red/mmu:14281%09red/mmu:17387%09red/mmu:20310%09red/mmu:208677%09red/mmu:66513%09red/mmu:29857%09red/mmu:16878%09red/mmu:16176%09red
Prion diseases	KEGG PATHWAY	mmu05020	6	34	0.000573308	0.00575601	Egr1|Bax|Map2k2|Il1a|Il1b|Ncam1	http://www.genome.jp/kegg-bin/show_pathway?mmu05020/mmu:26396%09red/mmu:12028%09red/mmu:13653%09red/mmu:16176%09red/mmu:16175%09red/mmu:17967%09red
Tuberculosis	KEGG PATHWAY	mmu05152	14	179	0.000614851	0.00593568	Itgax|Atp6v0b|Tgfb3|Cebpb|Clec7a|Lsp1|Ctsd|Bax|Tcirg1|Card9|Mapk12|Il1a|Atp6v0d2|Il1b	http://www.genome.jp/kegg-bin/show_pathway?mmu05152/mmu:12608%09red/mmu:16411%09red/mmu:13033%09red/mmu:332579%09red/mmu:12028%09red/mmu:16985%09red/mmu:56644%09red/mmu:27060%09red/mmu:21809%09red/mmu:114143%09red/mmu:16176%09red/mmu:16175%09red/mmu:29857%09red/mmu:242341%09red
ECM-receptor interaction	KEGG PATHWAY	mmu04512	9	83	0.00070246	0.00653028	Tnn|Itgb5|Comp|Thbs1|Itga11|Col1a2|Col1a1|Vwf|Gp1bb	http://www.genome.jp/kegg-bin/show_pathway?mmu04512/mmu:12843%09red/mmu:12842%09red/mmu:14724%09red/mmu:12845%09red/mmu:16419%09red/mmu:22371%09red/mmu:319480%09red/mmu:329278%09red/mmu:21825%09red
Leishmaniasis	KEGG PATHWAY	mmu05140	8	67	0.000776537	0.0069611	Tgfb3|Fos|Tab1|Ncf4|Cyba|Mapk12|Il1a|Il1b	http://www.genome.jp/kegg-bin/show_pathway?mmu05140/mmu:14281%09red/mmu:21809%09red/mmu:17972%09red/mmu:13057%09red/mmu:66513%09red/mmu:16175%09red/mmu:29857%09red/mmu:16176%09red
African trypanosomiasis	KEGG PATHWAY	mmu05143	6	37	0.000851896	0.00716282	Prkcg|Hba-a1|Hba-a2|Hbb-bt|Il1b|Hbb-bs	http://www.genome.jp/kegg-bin/show_pathway?mmu05143/mmu:110257%09red/mmu:18752%09red/mmu:100503605%09red/mmu:16176%09red
Pyrimidine metabolism	KEGG PATHWAY	mmu00240	10	104	0.000856113	0.00716282	Upp2|Nme1|Nme2|Nme3|Nt5c|Cda|Pold4|Polr2l|Polr2i|Polr2j	http://www.genome.jp/kegg-bin/show_pathway?mmu00240/mmu:50773%09red/mmu:79059%09red/mmu:18102%09red/mmu:18103%09red/mmu:76654%09red/mmu:20022%09red/mmu:72269%09red/mmu:66491%09red/mmu:69920%09red/mmu:69745%09red
Endocrine and other factor-regulated calcium reabsorption	KEGG PATHWAY	mmu04961	7	54	0.00106161	0.0085956	Pth1r|Ap2s1|Fxyd2|Prkcg|Atp1a3|Dnm3|Cltb	http://www.genome.jp/kegg-bin/show_pathway?mmu04961/mmu:18752%09red/mmu:103967%09red/mmu:74325%09red/mmu:11936%09red/mmu:232910%09red/mmu:19228%09red/mmu:232975%09red
Protein digestion and absorption	KEGG PATHWAY	mmu04974	9	90	0.00119042	0.00933732	Eln|Col11a1|Kcnq1|Kcnn4|Atp1a3|Fxyd2|Col1a1|Col1a2|Col12a1	http://www.genome.jp/kegg-bin/show_pathway?mmu04974/mmu:12843%09red/mmu:12842%09red/mmu:12814%09red/mmu:12816%09red/mmu:13717%09red/mmu:11936%09red/mmu:232975%09red/mmu:16535%09red/mmu:16534%09red
Cytokine-cytokine receptor interaction	KEGG PATHWAY	mmu04060	17	265	0.00137687	0.0104296	Csf2rb|Tnfsf12|Lif|Tgfb3|Cxcl5|Ccl4|Csf2rb2|Ccl17|Il11ra1|Il7r|Cxcl2|Il3ra|Il1a|Crlf2|Il1b|Cxcl16|Tnfsf13b	http://www.genome.jp/kegg-bin/show_pathway?mmu04060/mmu:12984%09red/mmu:12983%09red/mmu:57914%09red/mmu:21944%09red/mmu:20295%09red/mmu:20310%09red/mmu:21809%09red/mmu:20303%09red/mmu:20311%09red/mmu:24099%09red/mmu:16176%09red/mmu:16175%09red/mmu:66102%09red/mmu:16188%09red/mmu:16878%09red/mmu:16157%09red/mmu:16197%09red
Glutathione metabolism	KEGG PATHWAY	mmu00480	7	57	0.00141277	0.0104296	Gstt2|Gstm1|Gstm2|Gpx1|Gpx3|Anpep|Gpx7	http://www.genome.jp/kegg-bin/show_pathway?mmu00480/mmu:14872%09red/mmu:16790%09red/mmu:67305%09red/mmu:14778%09red/mmu:14863%09red/mmu:14862%09red/mmu:14775%09red
NOD-like receptor signaling pathway	KEGG PATHWAY	mmu04621	7	59	0.00169311	0.012142	Cxcl2|Nlrp1b|Tab1|Card9|Mapk12|Il1b|Pstpip1	http://www.genome.jp/kegg-bin/show_pathway?mmu04621/mmu:195046%09red/mmu:19200%09red/mmu:332579%09red/mmu:20310%09red/mmu:16176%09red/mmu:29857%09red/mmu:66513%09red
Purine metabolism	KEGG PATHWAY	mmu00230	13	179	0.0017681	0.0123276	Guk1|Ak8|Gucy1b2|Nme2|Nme3|Nt5c|Nme1|Ak5|Nudt16|Pold4|Polr2l|Polr2i|Polr2j	http://www.genome.jp/kegg-bin/show_pathway?mmu00230/mmu:50773%09red/mmu:79059%09red/mmu:229949%09red/mmu:68870%09red/mmu:18102%09red/mmu:18103%09red/mmu:75686%09red/mmu:20022%09red/mmu:14923%09red/mmu:66491%09red/mmu:239134%09red/mmu:69920%09red/mmu:69745%09red
Synaptic vesicle cycle	KEGG PATHWAY	mmu04721	7	62	0.00219247	0.0148732	Atp6v0b|Ap2s1|Atp6v1f|Tcirg1|Dnm3|Cltb|Atp6v0d2	http://www.genome.jp/kegg-bin/show_pathway?mmu04721/mmu:27060%09red/mmu:66144%09red/mmu:103967%09red/mmu:74325%09red/mmu:114143%09red/mmu:232910%09red/mmu:242341%09red
Mineral absorption	KEGG PATHWAY	mmu04978	6	46	0.00233105	0.0150025	Fxyd2|Atox1|Ftl1|Atp1a3|Fth1|Slc46a1	http://www.genome.jp/kegg-bin/show_pathway?mmu04978/mmu:14325%09red/mmu:14319%09red/mmu:52466%09red/mmu:232975%09red/mmu:11936%09red/mmu:11927%09red
Proteoglycans in cancer	KEGG PATHWAY	mmu05205	14	208	0.00233107	0.0150025	Fzd2|Igf1|Itgb5|Mapk12|Gpc1|Hras|Col1a1|Prkcg|Thbs1|Map2k2|Col1a2|Wnt9a|Wnt16|Cd63	http://www.genome.jp/kegg-bin/show_pathway?mmu05205/mmu:12843%09red/mmu:12842%09red/mmu:18752%09red/mmu:216795%09red/mmu:26396%09red/mmu:57265%09red/mmu:16419%09red/mmu:16000%09red/mmu:14733%09red/mmu:93735%09red/mmu:12512%09red/mmu:29857%09red/mmu:21825%09red/mmu:15461%09red
Toll-like receptor signaling pathway	KEGG PATHWAY	mmu04620	9	101	0.00247758	0.0155468	Irf3|Ctsk|Ccl4|Fos|Tab1|Map2k2|Mapk12|Ikbke|Il1b	http://www.genome.jp/kegg-bin/show_pathway?mmu04620/mmu:26396%09red/mmu:13038%09red/mmu:20303%09red/mmu:14281%09red/mmu:54131%09red/mmu:56489%09red/mmu:66513%09red/mmu:29857%09red/mmu:16176%09red
NF-kappa B signaling pathway	KEGG PATHWAY	mmu04064	9	104	0.002973	0.0182006	Bcl2a1d|Cxcl2|Ccl4|Bcl2a1b|Tab1|Lat|Il1b|Gadd45b|Tnfsf13b	http://www.genome.jp/kegg-bin/show_pathway?mmu04064/mmu:16797%09red/mmu:12047%09red/mmu:20310%09red/mmu:12045%09red/mmu:20303%09red/mmu:24099%09red/mmu:66513%09red/mmu:17873%09red/mmu:16176%09red
Amino sugar and nucleotide sugar metabolism	KEGG PATHWAY	mmu00520	6	49	0.00310679	0.0185668	Renbp|Gmppa|Uap1l1|Nans|Pmm1|Nagk	http://www.genome.jp/kegg-bin/show_pathway?mmu00520/mmu:227620%09red/mmu:56174%09red/mmu:19703%09red/mmu:94181%09red/mmu:69080%09red/mmu:29858%09red
Regulation of actin cytoskeleton	KEGG PATHWAY	mmu04810	14	218	0.00346935	0.0202513	Itgax|Bdkrb1|Itgb5|Fgf14|Tmsb4x|Hras|Itga11|Brk1|Map2k2|Fgf18|Baiap2|Fgf11|Myl9|Fgf21	http://www.genome.jp/kegg-bin/show_pathway?mmu04810/mmu:16411%09red/mmu:14169%09red/mmu:19241%09red/mmu:26396%09red/mmu:16419%09red/mmu:14172%09red/mmu:14166%09red/mmu:56636%09red/mmu:101314%09red/mmu:319480%09red/mmu:98932%09red/mmu:12061%09red/mmu:108100%09red/mmu:15461%09red
Endocytosis	KEGG PATHWAY	mmu04144	17	294	0.00379433	0.0216416	Ap2s1|Tgfb3|Folr1|Arfgap1|Hras|H2-M2|Epn1|Arf5|Mvb12a|Chmp2a|Snf8|Dnm3|Cltb|Snx32|Gm10499|Grk4|Gm8909	http://www.genome.jp/kegg-bin/show_pathway?mmu04144/mmu:11844%09red/mmu:14990%09red/mmu:225861%09red/mmu:69717%09red/mmu:667977%09red/mmu:14275%09red/mmu:27681%09red/mmu:103967%09red/mmu:21809%09red/mmu:68953%09red/mmu:232910%09red/mmu:14772%09red/mmu:228998%09red/mmu:73711%09red/mmu:74325%09red/mmu:15461%09red/mmu:13854%09red
Pathways in cancer	KEGG PATHWAY	mmu05200	21	398	0.00387997	0.0216416	Bdkrb1|Bax|Fzd2|Tgfb3|Pgf|Fos|Tceb2|Hras|Prkcg|Ptger3|Igf1|Map2k2|Fgf18|Runx1|Gngt2|Wnt9a|Wnt16|Fgf11|Fgf14|Dapk3|Fgf21	http://www.genome.jp/kegg-bin/show_pathway?mmu05200/mmu:57265%09red/mmu:16000%09red/mmu:18654%09red/mmu:216795%09red/mmu:26396%09red/mmu:14169%09red/mmu:14710%09red/mmu:14172%09red/mmu:14166%09red/mmu:14281%09red/mmu:93735%09red/mmu:21809%09red/mmu:12028%09red/mmu:18752%09red/mmu:12061%09red/mmu:56636%09red/mmu:67673%09red/mmu:13144%09red/mmu:12394%09red/mmu:15461%09red/mmu:19218%09red
Arachidonic acid metabolism	KEGG PATHWAY	mmu00590	8	90	0.00428697	0.0233919	Cyp4f18|Cyp4f13|Ptgis|Gpx1|Ltc4s|Gpx3|Cbr3|Gpx7	http://www.genome.jp/kegg-bin/show_pathway?mmu00590/mmu:19223%09red/mmu:109857%09red/mmu:170716%09red/mmu:67305%09red/mmu:72054%09red/mmu:14778%09red/mmu:17001%09red/mmu:14775%09red
Thyroid hormone synthesis	KEGG PATHWAY	mmu04918	7	71	0.00438717	0.0234293	Fxyd2|Prkcg|Gpx1|Creb3l3|Gpx3|Atp1a3|Gpx7	http://www.genome.jp/kegg-bin/show_pathway?mmu04918/mmu:18752%09red/mmu:232975%09red/mmu:67305%09red/mmu:14778%09red/mmu:11936%09red/mmu:208677%09red/mmu:14775%09red
Melanoma	KEGG PATHWAY	mmu05218	7	72	0.00470717	0.0246146	Igf1|Hras|Map2k2|Fgf18|Fgf11|Fgf14|Fgf21	http://www.genome.jp/kegg-bin/show_pathway?mmu05218/mmu:14172%09red/mmu:26396%09red/mmu:16000%09red/mmu:14166%09red/mmu:56636%09red/mmu:14169%09red/mmu:15461%09red
Focal adhesion	KEGG PATHWAY	mmu04510	13	203	0.00485834	0.0248866	Pgf|Igf1|Itgb5|Comp|Hras|Prkcg|Thbs1|Itga11|Col1a2|Col1a1|Vwf|Tnn|Myl9	http://www.genome.jp/kegg-bin/show_pathway?mmu04510/mmu:12843%09red/mmu:12842%09red/mmu:18752%09red/mmu:22371%09red/mmu:12845%09red/mmu:16419%09red/mmu:16000%09red/mmu:319480%09red/mmu:18654%09red/mmu:329278%09red/mmu:98932%09red/mmu:21825%09red/mmu:15461%09red
Aldosterone-regulated sodium reabsorption	KEGG PATHWAY	mmu04960	5	40	0.00629108	0.0315812	Sfn|Fxyd2|Igf1|Atp1a3|Prkcg	http://www.genome.jp/kegg-bin/show_pathway?mmu04960/mmu:11936%09red/mmu:16000%09red/mmu:232975%09red/mmu:18752%09red/mmu:55948%09red
Salmonella infection	KEGG PATHWAY	mmu05132	7	78	0.00700963	0.0344984	Cxcl2|Ccl4|Fos|Plekhm2|Mapk12|Il1a|Il1b	http://www.genome.jp/kegg-bin/show_pathway?mmu05132/mmu:20310%09red/mmu:14281%09red/mmu:20303%09red/mmu:16176%09red/mmu:16175%09red/mmu:29857%09red/mmu:69582%09red
Hepatitis B	KEGG PATHWAY	mmu05161	10	146	0.00831883	0.0401544	Irf3|Tgfb3|Nfatc4|Creb3l3|Fos|Hras|Prkcg|Map2k2|Bax|Ikbke	http://www.genome.jp/kegg-bin/show_pathway?mmu05161/mmu:21809%09red/mmu:18752%09red/mmu:26396%09red/mmu:56489%09red/mmu:14281%09red/mmu:54131%09red/mmu:12028%09red/mmu:73181%09red/mmu:208677%09red/mmu:15461%09red
HTLV-I infection	KEGG PATHWAY	mmu05166	16	295	0.00854344	0.0404605	Gps2|Tgfb3|Nfatc4|Fos|1700009N14Rik|Hras|Egr1|Fzd2|Bax|H2-M2|Pold4|Atf3|Wnt9a|Wnt16|Gm10499|Gm8909	http://www.genome.jp/kegg-bin/show_pathway?mmu05166/mmu:57265%09red/mmu:14990%09red/mmu:75471%09red/mmu:216795%09red/mmu:69717%09red/mmu:667977%09red/mmu:56310%09red/mmu:13653%09red/mmu:14281%09red/mmu:93735%09red/mmu:21809%09red/mmu:12028%09red/mmu:73181%09red/mmu:11910%09red/mmu:69745%09red/mmu:15461%09red
cAMP signaling pathway	KEGG PATHWAY	mmu04024	12	198	0.00985098	0.0453393	Fxyd2|Creb3l3|Fos|Fxyd1|Camk4|Ptger3|Map2k2|Atp1a3|Tnni3|Grin2d|Npy|Myl9	http://www.genome.jp/kegg-bin/show_pathway?mmu04024/mmu:109648%09red/mmu:26396%09red/mmu:12326%09red/mmu:14814%09red/mmu:98932%09red/mmu:14281%09red/mmu:21954%09red/mmu:208677%09red/mmu:11936%09red/mmu:232975%09red/mmu:56188%09red/mmu:19218%09red
Cytosolic DNA-sensing pathway	KEGG PATHWAY	mmu04623	6	64	0.0101114	0.0453393	Irf3|Ccl4|Ikbke|Polr2l|Il1b|Ifi202b	http://www.genome.jp/kegg-bin/show_pathway?mmu04623/mmu:26388%09red/mmu:66491%09red/mmu:54131%09red/mmu:56489%09red/mmu:16176%09red/mmu:20303%09red
Herpes simplex infection	KEGG PATHWAY	mmu05168	13	224	0.0102374	0.0453393	Irf3|Socs3|Fos|Tab1|H2-M2|Cdc34|Taf10|Gm8909|Ikbke|Il1b|Gm10499|Eef1d|Oas1g	http://www.genome.jp/kegg-bin/show_pathway?mmu05168/mmu:23960%09red/mmu:12702%09red/mmu:216150%09red/mmu:69717%09red/mmu:66656%09red/mmu:667977%09red/mmu:14281%09red/mmu:54131%09red/mmu:56489%09red/mmu:66513%09red/mmu:24075%09red/mmu:14990%09red/mmu:16176%09red
Vascular smooth muscle contraction	KEGG PATHWAY	mmu04270	9	128	0.0102962	0.0453393	Acta2|Kcnmb3|Actg2|Prkce|Prkcg|Myl6|Map2k2|Gucy1b2|Myl9	http://www.genome.jp/kegg-bin/show_pathway?mmu04270/mmu:18752%09red/mmu:18754%09red/mmu:26396%09red/mmu:98932%09red/mmu:17904%09red/mmu:239134%09red/mmu:11468%09red/mmu:11475%09red/mmu:100502876%09red
Insulin secretion	KEGG PATHWAY	mmu04911	7	86	0.0112592	0.048725	Kcnmb3|Fxyd2|Prkcg|Creb3l3|Kcnn4|Atp1a3|Trpm4	http://www.genome.jp/kegg-bin/show_pathway?mmu04911/mmu:18752%09red/mmu:232975%09red/mmu:68667%09red/mmu:100502876%09red/mmu:11936%09red/mmu:208677%09red/mmu:16534%09red
Alcoholism	KEGG PATHWAY	mmu05034	12	204	0.0121185	0.0515549	Hist1h4b|Hras|Hist1h2ap|Camk4|Creb3l3|Hist1h2ao|Npy|Gngt2|Grin2d|Hist1h2bc|Fosb|H2afj	http://www.genome.jp/kegg-bin/show_pathway?mmu05034/mmu:232440%09red/mmu:12326%09red/mmu:14710%09red/mmu:14814%09red/mmu:109648%09red/mmu:14282%09red/mmu:319161%09red/mmu:208677%09red/mmu:319167%09red/mmu:319179%09red/mmu:15461%09red
Transcriptional misregulation in cancer	KEGG PATHWAY	mmu05202	11	180	0.0124369	0.0520276	Bcl2a1d|Cebpb|Aspscr1|Igf1|Lyl1|Bcl2a1b|Nupr1|Ddit3|Igfbp3|Runx1|Wnt16	http://www.genome.jp/kegg-bin/show_pathway?mmu05202/mmu:12608%09red/mmu:16009%09red/mmu:56312%09red/mmu:68938%09red/mmu:16000%09red/mmu:12047%09red/mmu:12045%09red/mmu:93735%09red/mmu:13198%09red/mmu:17095%09red/mmu:12394%09red
Amphetamine addiction	KEGG PATHWAY	mmu05031	6	68	0.0130926	0.0538729	Fos|Fosb|Camk4|Prkcg|Creb3l3|Grin2d	http://www.genome.jp/kegg-bin/show_pathway?mmu05031/mmu:18752%09red/mmu:12326%09red/mmu:14814%09red/mmu:14282%09red/mmu:14281%09red/mmu:208677%09red
Notch signaling pathway	KEGG PATHWAY	mmu04330	5	49	0.0134412	0.0539117	Aph1c|Psenen|Psen2|Mfng|Hes1	http://www.genome.jp/kegg-bin/show_pathway?mmu04330/mmu:15205%09red/mmu:17305%09red/mmu:19165%09red/mmu:68318%09red/mmu:66340%09red
Oxytocin signaling pathway	KEGG PATHWAY	mmu04921	10	158	0.0135316	0.0539117	Nfatc4|Fos|Cacnb3|Hras|Camk4|Prkcg|Myl6|Map2k2|Gucy1b2|Myl9	http://www.genome.jp/kegg-bin/show_pathway?mmu04921/mmu:12297%09red/mmu:18752%09red/mmu:26396%09red/mmu:12326%09red/mmu:98932%09red/mmu:14281%09red/mmu:17904%09red/mmu:73181%09red/mmu:239134%09red/mmu:15461%09red
Signaling pathways regulating pluripotency of stem cells	KEGG PATHWAY	mmu04550	9	140	0.0170567	0.0667683	Lif|Igf1|Mapk12|Hras|Fzd2|Zfhx3|Map2k2|Wnt9a|Wnt16	http://www.genome.jp/kegg-bin/show_pathway?mmu04550/mmu:57265%09red/mmu:216795%09red/mmu:26396%09red/mmu:16000%09red/mmu:93735%09red/mmu:11906%09red/mmu:29857%09red/mmu:16878%09red/mmu:15461%09red
Rap1 signaling pathway	KEGG PATHWAY	mmu04015	12	215	0.0172906	0.0667683	Pgf|Igf1|Hras|Prkcg|Thbs1|Map2k2|Fgf18|Mapk12|Lat|Fgf11|Fgf14|Fgf21	http://www.genome.jp/kegg-bin/show_pathway?mmu04015/mmu:14172%09red/mmu:26396%09red/mmu:14169%09red/mmu:16797%09red/mmu:16000%09red/mmu:14166%09red/mmu:56636%09red/mmu:18654%09red/mmu:18752%09red/mmu:29857%09red/mmu:21825%09red/mmu:15461%09red
Pertussis	KEGG PATHWAY	mmu05133	6	74	0.0186407	0.0708911	Irf3|Cxcl5|Fos|Mapk12|Il1a|Il1b	http://www.genome.jp/kegg-bin/show_pathway?mmu05133/mmu:14281%09red/mmu:54131%09red/mmu:20311%09red/mmu:16176%09red/mmu:16175%09red/mmu:29857%09red
Wnt signaling pathway	KEGG PATHWAY	mmu04310	9	146	0.021447	0.0778817	Nkd1|Prickle1|Fzd2|Sfrp1|Nfatc4|Prkcg|Sfrp2|Wnt9a|Wnt16	http://www.genome.jp/kegg-bin/show_pathway?mmu04310/mmu:57265%09red/mmu:18752%09red/mmu:216795%09red/mmu:106042%09red/mmu:93735%09red/mmu:73181%09red/mmu:93960%09red/mmu:20377%09red/mmu:20319%09red
Neurotrophin signaling pathway	KEGG PATHWAY	mmu04722	8	122	0.0215075	0.0778817	Arhgdig|Psen2|Hras|Camk4|Bax|Map2k2|Mapk12|Matk	http://www.genome.jp/kegg-bin/show_pathway?mmu04722/mmu:26396%09red/mmu:12028%09red/mmu:12326%09red/mmu:14570%09red/mmu:17179%09red/mmu:19165%09red/mmu:29857%09red/mmu:15461%09red
Glycosaminoglycan biosynthesis - chondroitin sulfate / dermatan sulfate	KEGG PATHWAY	mmu00532	3	20	0.0215237	0.0778817	B3gat3|Chpf2|Chst12	http://www.genome.jp/kegg-bin/show_pathway?mmu00532/mmu:59031%09red/mmu:72727%09red/mmu:100910%09red
Melanogenesis	KEGG PATHWAY	mmu04916	7	99	0.02172	0.0778817	Fzd2|Map2k2|Hras|Prkcg|Creb3l3|Wnt9a|Wnt16	http://www.genome.jp/kegg-bin/show_pathway?mmu04916/mmu:57265%09red/mmu:18752%09red/mmu:216795%09red/mmu:26396%09red/mmu:93735%09red/mmu:208677%09red/mmu:15461%09red
Platelet activation	KEGG PATHWAY	mmu04611	8	123	0.0223996	0.0791872	Tbxa2r|Mapk12|Vamp8|Gp1bb|Col1a2|Gucy1b2|Col1a1|Vwf	http://www.genome.jp/kegg-bin/show_pathway?mmu04611/mmu:12843%09red/mmu:12842%09red/mmu:14724%09red/mmu:22320%09red/mmu:21390%09red/mmu:22371%09red/mmu:239134%09red/mmu:29857%09red
cGMP-PKG signaling pathway	KEGG PATHWAY	mmu04022	10	173	0.0230953	0.0795	Kcnmb3|Nfatc4|Creb3l3|Prkce|Adra2c|Map2k2|Atp1a3|Gucy1b2|Fxyd2|Myl9	http://www.genome.jp/kegg-bin/show_pathway?mmu04022/mmu:18754%09red/mmu:26396%09red/mmu:98932%09red/mmu:232975%09red/mmu:73181%09red/mmu:239134%09red/mmu:11936%09red/mmu:11553%09red/mmu:208677%09red/mmu:100502876%09red
Salivary secretion	KEGG PATHWAY	mmu04970	6	78	0.0231215	0.0795	Aqp5|Fxyd2|Prkcg|Kcnn4|Atp1a3|Gucy1b2	http://www.genome.jp/kegg-bin/show_pathway?mmu04970/mmu:18752%09red/mmu:11830%09red/mmu:239134%09red/mmu:11936%09red/mmu:232975%09red/mmu:16534%09red
Sphingolipid signaling pathway	KEGG PATHWAY	mmu04071	8	125	0.0242613	0.0822917	Ctsd|Hras|Prkce|Bax|Map2k2|LOC108167320|Prkcg|Mapk12	http://www.genome.jp/kegg-bin/show_pathway?mmu04071/mmu:13033%09red/mmu:18752%09red/mmu:18754%09red/mmu:26396%09red/mmu:12028%09red/mmu:19054%09red/mmu:29857%09red/mmu:15461%09red
Adrenergic signaling in cardiomyocytes	KEGG PATHWAY	mmu04261	9	152	0.0265951	0.089005	Fxyd2|Cacnb3|LOC108167320|Kcnq1|Creb3l3|Myl4|Atp1a3|Tnni3|Mapk12	http://www.genome.jp/kegg-bin/show_pathway?mmu04261/mmu:12297%09red/mmu:21954%09red/mmu:19054%09red/mmu:208677%09red/mmu:17896%09red/mmu:11936%09red/mmu:29857%09red/mmu:232975%09red/mmu:16535%09red
Ras signaling pathway	KEGG PATHWAY	mmu04014	12	231	0.0275616	0.0893866	Pgf|Igf1|Hras|Prkcg|Map2k2|Rasal1|Fgf18|Gngt2|Lat|Fgf11|Fgf14|Fgf21	http://www.genome.jp/kegg-bin/show_pathway?mmu04014/mmu:14172%09red/mmu:26396%09red/mmu:14169%09red/mmu:14710%09red/mmu:16797%09red/mmu:16000%09red/mmu:14166%09red/mmu:56636%09red/mmu:18654%09red/mmu:18752%09red/mmu:19415%09red/mmu:15461%09red
Nicotine addiction	KEGG PATHWAY	mmu05033	4	40	0.0278227	0.0893866	Gabra4|Gabrb3|Grin2d|Gabrb1	http://www.genome.jp/kegg-bin/show_pathway?mmu05033/mmu:14400%09red/mmu:14814%09red/mmu:14402%09red/mmu:14397%09red
EGFR tyrosine kinase inhibitor resistance	KEGG PATHWAY	mmu01521	6	82	0.0282734	0.0893866	Igf1|Hras|Bax|Map2k2|Prkcg|Nrg1	http://www.genome.jp/kegg-bin/show_pathway?mmu01521/mmu:18752%09red/mmu:26396%09red/mmu:16000%09red/mmu:12028%09red/mmu:211323%09red/mmu:15461%09red
Epstein-Barr virus infection	KEGG PATHWAY	mmu05169	12	232	0.0283247	0.0893866	Irf3|Shfm1|Gm10499|Tab1|H2-M2|Akap8l|Mapk12|1700009N14Rik|Polr2l|Polr2i|Gm8909|Polr2j	http://www.genome.jp/kegg-bin/show_pathway?mmu05169/mmu:75471%09red/mmu:69920%09red/mmu:69717%09red/mmu:667977%09red/mmu:54194%09red/mmu:20022%09red/mmu:54131%09red/mmu:66491%09red/mmu:66513%09red/mmu:20422%09red/mmu:29857%09red/mmu:14990%09red
Hippo signaling pathway	KEGG PATHWAY	mmu04390	9	154	0.0284898	0.0893866	Nkd1|Bmp5|Tgfb3|Fzd2|Wnt9a|Wnt16|Wtip|Afp|Serpine1	http://www.genome.jp/kegg-bin/show_pathway?mmu04390/mmu:57265%09red/mmu:93960%09red/mmu:216795%09red/mmu:93735%09red/mmu:12160%09red/mmu:18787%09red/mmu:101543%09red/mmu:21809%09red/mmu:11576%09red
Long-term depression	KEGG PATHWAY	mmu04730	5	61	0.0294723	0.0913278	Map2k2|Hras|Igf1|Prkcg|Gucy1b2	http://www.genome.jp/kegg-bin/show_pathway?mmu04730/mmu:16000%09red/mmu:239134%09red/mmu:15461%09red/mmu:26396%09red/mmu:18752%09red
Bladder cancer	KEGG PATHWAY	mmu05219	4	41	0.0299233	0.0915945	Map2k2|Hras|Dapk3|Thbs1	http://www.genome.jp/kegg-bin/show_pathway?mmu05219/mmu:13144%09red/mmu:21825%09red/mmu:15461%09red/mmu:26396%09red
mTOR signaling pathway	KEGG PATHWAY	mmu04150	9	156	0.0304771	0.0921656	Fzd2|Igf1|Hras|Prkcg|Map2k2|Atp6v1f|Wnt9a|Lamtor4|Wnt16	http://www.genome.jp/kegg-bin/show_pathway?mmu04150/mmu:57265%09red/mmu:18752%09red/mmu:216795%09red/mmu:26396%09red/mmu:66144%09red/mmu:16000%09red/mmu:93735%09red/mmu:66096%09red/mmu:15461%09red
Hypertrophic cardiomyopathy (HCM)	KEGG PATHWAY	mmu05410	6	84	0.0311116	0.0929643	Tgfb3|Itgb5|Cacnb3|Itga11|Igf1|Tnni3	http://www.genome.jp/kegg-bin/show_pathway?mmu05410/mmu:12297%09red/mmu:16419%09red/mmu:16000%09red/mmu:21954%09red/mmu:21809%09red/mmu:319480%09red
Vasopressin-regulated water reabsorption	KEGG PATHWAY	mmu04962	4	43	0.0343986	0.101577	Creb3l3|Aqp2|Arhgdig|Stx4a	http://www.genome.jp/kegg-bin/show_pathway?mmu04962/mmu:20909%09red/mmu:208677%09red/mmu:14570%09red/mmu:11827%09red
Dopaminergic synapse	KEGG PATHWAY	mmu04728	8	135	0.0352058	0.102752	Caly|Fos|Drd4|Prkcg|Creb3l3|LOC108167320|Gngt2|Mapk12	http://www.genome.jp/kegg-bin/show_pathway?mmu04728/mmu:13491%09red/mmu:18752%09red/mmu:14710%09red/mmu:14281%09red/mmu:19054%09red/mmu:208677%09red/mmu:29857%09red/mmu:68566%09red
Jak-STAT signaling pathway	KEGG PATHWAY	mmu04630	9	161	0.0358633	0.103468	Csf2rb|Il7r|Lif|Crlf2|Socs3|Csf2rb2|Hras|Il11ra1|Il3ra	http://www.genome.jp/kegg-bin/show_pathway?mmu04630/mmu:12984%09red/mmu:12983%09red/mmu:57914%09red/mmu:12702%09red/mmu:15461%09red/mmu:16188%09red/mmu:16157%09red/mmu:16878%09red/mmu:16197%09red
Metabolism of xenobiotics by cytochrome P450	KEGG PATHWAY	mmu00980	5	65	0.0366976	0.104672	Gstm2|Gstm1|Aldh3b1|Gstt2|Cbr3	http://www.genome.jp/kegg-bin/show_pathway?mmu00980/mmu:67689%09red/mmu:109857%09red/mmu:14872%09red/mmu:14863%09red/mmu:14862%09red
Long-term potentiation	KEGG PATHWAY	mmu04720	5	66	0.0386591	0.10757	Map2k2|Hras|Prkcg|Grin2d|Camk4	http://www.genome.jp/kegg-bin/show_pathway?mmu04720/mmu:12326%09red/mmu:14814%09red/mmu:18752%09red/mmu:15461%09red/mmu:26396%09red
Cholinergic synapse	KEGG PATHWAY	mmu04725	7	113	0.03898	0.10757	Fos|Hras|Camk4|Prkcg|Kcnq1|Creb3l3|Gngt2	http://www.genome.jp/kegg-bin/show_pathway?mmu04725/mmu:18752%09red/mmu:12326%09red/mmu:14710%09red/mmu:14281%09red/mmu:208677%09red/mmu:15461%09red/mmu:16535%09red
GABAergic synapse	KEGG PATHWAY	mmu04727	6	89	0.0389996	0.10757	Prkcg|Gabarap|Gngt2|Gabrb1|Gabra4|Gabrb3	http://www.genome.jp/kegg-bin/show_pathway?mmu04727/mmu:14400%09red/mmu:14397%09red/mmu:14402%09red/mmu:14710%09red/mmu:18752%09red/mmu:56486%09red
Dilated cardiomyopathy	KEGG PATHWAY	mmu05414	6	90	0.0407161	0.111084	Tgfb3|Itgb5|Cacnb3|Itga11|Igf1|Tnni3	http://www.genome.jp/kegg-bin/show_pathway?mmu05414/mmu:12297%09red/mmu:16419%09red/mmu:16000%09red/mmu:21954%09red/mmu:21809%09red/mmu:319480%09red
Collecting duct acid secretion	KEGG PATHWAY	mmu04966	3	27	0.0431476	0.116452	Tcirg1|Atp6v0d2|Atp6v1f	http://www.genome.jp/kegg-bin/show_pathway?mmu04966/mmu:66144%09red/mmu:242341%09red/mmu:27060%09red
Synthesis and degradation of ketone bodies	KEGG PATHWAY	mmu00072	2	11	0.0442265	0.118094	Hmgcl|Bdh2	http://www.genome.jp/kegg-bin/show_pathway?mmu00072/mmu:69772%09red/mmu:15356%09red
Morphine addiction	KEGG PATHWAY	mmu05032	6	93	0.0461484	0.121929	Grk4|Prkcg|Gngt2|Gabrb1|Gabra4|Gabrb3	http://www.genome.jp/kegg-bin/show_pathway?mmu05032/mmu:14400%09red/mmu:14397%09red/mmu:14402%09red/mmu:14710%09red/mmu:18752%09red/mmu:14772%09red
Mucin type O-Glycan biosynthesis	KEGG PATHWAY	mmu00512	3	28	0.0468691	0.122543	Galnt6|Galnt9|Wbscr17	http://www.genome.jp/kegg-bin/show_pathway?mmu00512/mmu:212996%09red/mmu:207839%09red
Endocrine resistance	KEGG PATHWAY	mmu01522	6	95	0.0500081	0.129402	Igf1|Fos|Hras|Bax|Map2k2|Mapk12	http://www.genome.jp/kegg-bin/show_pathway?mmu01522/mmu:26396%09red/mmu:16000%09red/mmu:14281%09red/mmu:12028%09red/mmu:29857%09red/mmu:15461%09red
Graft-versus-host disease	KEGG PATHWAY	mmu05332	5	72	0.0517543	0.132554	Il1a|Il1b|H2-M2|Gm10499|Gm8909	http://www.genome.jp/kegg-bin/show_pathway?mmu05332/mmu:14990%09red/mmu:16176%09red/mmu:16175%09red/mmu:69717%09red/mmu:667977%09red
RNA polymerase	KEGG PATHWAY	mmu03020	3	30	0.0547675	0.138855	Polr2l|Polr2i|Polr2j	http://www.genome.jp/kegg-bin/show_pathway?mmu03020/mmu:66491%09red/mmu:20022%09red/mmu:69920%09red
Cell adhesion molecules (CAMs)	KEGG PATHWAY	mmu04514	9	176	0.0558263	0.140124	Pvr|H2-M2|Ncam1|Glycam1|Cd2|Cdh3|Gm10499|Cldn5|Gm8909	http://www.genome.jp/kegg-bin/show_pathway?mmu04514/mmu:52118%09red/mmu:12481%09red/mmu:12560%09red/mmu:69717%09red/mmu:667977%09red/mmu:14663%09red/mmu:17967%09red/mmu:14990%09red/mmu:12741%09red
Prolactin signaling pathway	KEGG PATHWAY	mmu04917	5	74	0.0566282	0.140729	Map2k2|Hras|Mapk12|Socs3|Fos	http://www.genome.jp/kegg-bin/show_pathway?mmu04917/mmu:14281%09red/mmu:29857%09red/mmu:12702%09red/mmu:15461%09red/mmu:26396%09red
Pentose phosphate pathway	KEGG PATHWAY	mmu00030	3	31	0.0589393	0.143472	Pgls|Idnk|Taldo1	http://www.genome.jp/kegg-bin/show_pathway?mmu00030/mmu:21351%09red/mmu:66171%09red/mmu:75731%09red
Amyotrophic lateral sclerosis (ALS)	KEGG PATHWAY	mmu05014	4	52	0.0590876	0.143472	Gpx1|Bax|Mapk12|Grin2d	http://www.genome.jp/kegg-bin/show_pathway?mmu05014/mmu:29857%09red/mmu:14814%09red/mmu:14775%09red/mmu:12028%09red
Cell cycle	KEGG PATHWAY	mmu04110	7	125	0.0594466	0.143472	Tgfb3|Cdkn1c|Gadd45a|Gadd45b|Anapc13|Gadd45g|Sfn	http://www.genome.jp/kegg-bin/show_pathway?mmu04110/mmu:12577%09red/mmu:21809%09red/mmu:23882%09red/mmu:55948%09red/mmu:17873%09red/mmu:13197%09red/mmu:69010%09red
Type I diabetes mellitus	KEGG PATHWAY	mmu04940	5	77	0.0644163	0.153986	Il1a|Il1b|H2-M2|Gm10499|Gm8909	http://www.genome.jp/kegg-bin/show_pathway?mmu04940/mmu:14990%09red/mmu:16176%09red/mmu:16175%09red/mmu:69717%09red/mmu:667977%09red
Retrograde endocannabinoid signaling	KEGG PATHWAY	mmu04723	6	103	0.067376	0.159541	Prkcg|Gngt2|Mapk12|Gabrb1|Gabra4|Gabrb3	http://www.genome.jp/kegg-bin/show_pathway?mmu04723/mmu:14400%09red/mmu:14397%09red/mmu:14402%09red/mmu:14710%09red/mmu:18752%09red/mmu:29857%09red
Biosynthesis of amino acids	KEGG PATHWAY	mmu01230	5	79	0.0699251	0.16403	Tha1|Pycr1|Taldo1|Bcat2|Asl	http://www.genome.jp/kegg-bin/show_pathway?mmu01230/mmu:109900%09red/mmu:21351%09red/mmu:12036%09red/mmu:209027%09red/mmu:71776%09red
DNA replication	KEGG PATHWAY	mmu03030	3	35	0.0770442	0.177414	Rnaseh2a|Pold4|Rnaseh2c	http://www.genome.jp/kegg-bin/show_pathway?mmu03030/mmu:69745%09red/mmu:69724%09red/mmu:68209%09red
Nicotinate and nicotinamide metabolism	KEGG PATHWAY	mmu00760	3	35	0.0770442	0.177414	Naprt|Nnmt|Nt5c	http://www.genome.jp/kegg-bin/show_pathway?mmu00760/mmu:223646%09red/mmu:50773%09red/mmu:18113%09red
Peroxisome	KEGG PATHWAY	mmu04146	5	83	0.0816938	0.184731	Hmgcl|Prdx5|Agxt|Mpv17l2|Pex11g	http://www.genome.jp/kegg-bin/show_pathway?mmu04146/mmu:54683%09red/mmu:11611%09red/mmu:234384%09red/mmu:15356%09red/mmu:69129%09red
Ribosome biogenesis in eukaryotes	KEGG PATHWAY	mmu03008	5	83	0.0816938	0.184731	Imp3|Nhp2|Pop5|Eif6|1700009N14Rik	http://www.genome.jp/kegg-bin/show_pathway?mmu03008/mmu:16418%09red/mmu:102462%09red/mmu:52530%09red/mmu:75471%09red/mmu:117109%09red
Hepatitis C	KEGG PATHWAY	mmu05160	7	137	0.085473	0.191551	Irf3|Socs3|Hras|Mapk12|Ikbke|Cldn5|Oas1g	http://www.genome.jp/kegg-bin/show_pathway?mmu05160/mmu:23960%09red/mmu:12702%09red/mmu:12741%09red/mmu:54131%09red/mmu:56489%09red/mmu:29857%09red/mmu:15461%09red
VEGF signaling pathway	KEGG PATHWAY	mmu04370	4	60	0.0871384	0.193555	Map2k2|Hras|Mapk12|Prkcg	http://www.genome.jp/kegg-bin/show_pathway?mmu04370/mmu:29857%09red/mmu:18752%09red/mmu:15461%09red/mmu:26396%09red
Aldosterone synthesis and secretion	KEGG PATHWAY	mmu04925	5	86	0.0911661	0.200725	Creb3l3|Nr4a1|Prkce|Camk4|Prkcg	http://www.genome.jp/kegg-bin/show_pathway?mmu04925/mmu:12326%09red/mmu:15370%09red/mmu:208677%09red/mmu:18754%09red/mmu:18752%09red
Other glycan degradation	KEGG PATHWAY	mmu00511	2	18	0.0956186	0.208698	Hexdc|Fuca1	http://www.genome.jp/kegg-bin/show_pathway?mmu00511/mmu:238023%09red/mmu:71665%09red
Influenza A	KEGG PATHWAY	mmu05164	8	172	0.102414	0.221602	Irf3|Socs3|Map2k2|Mapk12|Ikbke|Il1a|Il1b|Oas1g	http://www.genome.jp/kegg-bin/show_pathway?mmu05164/mmu:23960%09red/mmu:12702%09red/mmu:26396%09red/mmu:54131%09red/mmu:56489%09red/mmu:16176%09red/mmu:16175%09red/mmu:29857%09red
Thyroid hormone signaling pathway	KEGG PATHWAY	mmu04919	6	117	0.105164	0.225608	Fxyd2|Hras|Prkcg|Map2k2|Atp1a3|Dio2	http://www.genome.jp/kegg-bin/show_pathway?mmu04919/mmu:13371%09red/mmu:26396%09red/mmu:232975%09red/mmu:18752%09red/mmu:11936%09red/mmu:15461%09red
Glioma	KEGG PATHWAY	mmu05214	4	65	0.10739	0.228431	Map2k2|Hras|Igf1|Prkcg	http://www.genome.jp/kegg-bin/show_pathway?mmu05214/mmu:16000%09red/mmu:15461%09red/mmu:26396%09red/mmu:18752%09red
Drug metabolism - cytochrome P450	KEGG PATHWAY	mmu00982	4	67	0.116033	0.244008	Gstm2|Gstm1|Aldh3b1|Gstt2	http://www.genome.jp/kegg-bin/show_pathway?mmu00982/mmu:67689%09red/mmu:14872%09red/mmu:14863%09red/mmu:14862%09red
Natural killer cell mediated cytotoxicity	KEGG PATHWAY	mmu04650	6	121	0.117629	0.244008	Tyrobp|Hras|Prkcg|Map2k2|Hcst|Lat	http://www.genome.jp/kegg-bin/show_pathway?mmu04650/mmu:18752%09red/mmu:26396%09red/mmu:23900%09red/mmu:16797%09red/mmu:22177%09red/mmu:15461%09red
Leukocyte transendothelial migration	KEGG PATHWAY	mmu04670	6	121	0.117629	0.244008	Ncf4|Prkcg|Cyba|Mapk12|Cldn5|Myl9	http://www.genome.jp/kegg-bin/show_pathway?mmu04670/mmu:18752%09red/mmu:17972%09red/mmu:98932%09red/mmu:13057%09red/mmu:29857%09red/mmu:12741%09red
Renal cell carcinoma	KEGG PATHWAY	mmu05211	4	68	0.120466	0.247844	Map2k2|Hras|Tgfb3|Tceb2	http://www.genome.jp/kegg-bin/show_pathway?mmu05211/mmu:21809%09red/mmu:15461%09red/mmu:26396%09red/mmu:67673%09red
Fc epsilon RI signaling pathway	KEGG PATHWAY	mmu04664	4	69	0.12497	0.25502	Lat|Map2k2|Hras|Mapk12	http://www.genome.jp/kegg-bin/show_pathway?mmu04664/mmu:29857%09red/mmu:16797%09red/mmu:15461%09red/mmu:26396%09red
Longevity regulating pathway	KEGG PATHWAY	mmu04211	5	96	0.126541	0.256144	Creb3l3|Hras|Igf1|Camk4|Bax	http://www.genome.jp/kegg-bin/show_pathway?mmu04211/mmu:12326%09red/mmu:12028%09red/mmu:16000%09red/mmu:208677%09red/mmu:15461%09red
Proximal tubule bicarbonate reclamation	KEGG PATHWAY	mmu04964	2	22	0.129865	0.260769	Fxyd2|Atp1a3	http://www.genome.jp/kegg-bin/show_pathway?mmu04964/mmu:11936%09red/mmu:232975%09red
Inflammatory mediator regulation of TRP channels	KEGG PATHWAY	mmu04750	6	126	0.134193	0.265382	Bdkrb1|Igf1|Prkce|Prkcg|Mapk12|Il1b	http://www.genome.jp/kegg-bin/show_pathway?mmu04750/mmu:18752%09red/mmu:18754%09red/mmu:16000%09red/mmu:12061%09red/mmu:16176%09red/mmu:29857%09red
Circadian entrainment	KEGG PATHWAY	mmu04713	5	98	0.134277	0.265382	Grin2d|Prkcg|Gngt2|Gucy1b2|Fos	http://www.genome.jp/kegg-bin/show_pathway?mmu04713/mmu:14710%09red/mmu:14814%09red/mmu:239134%09red/mmu:14281%09red/mmu:18752%09red
Viral carcinogenesis	KEGG PATHWAY	mmu05203	10	245	0.135522	0.265751	Irf3|Hist1h4b|Hras|H2-M2|Bax|Creb3l3|Hist1h2bc|Atp6v0d2|Gm10499|Gm8909	http://www.genome.jp/kegg-bin/show_pathway?mmu05203/mmu:319161%09red/mmu:14990%09red/mmu:69717%09red/mmu:667977%09red/mmu:54131%09red/mmu:12028%09red/mmu:208677%09red/mmu:319179%09red/mmu:242341%09red/mmu:15461%09red
Gastric acid secretion	KEGG PATHWAY	mmu04971	4	73	0.143671	0.277396	Atp1a3|Prkcg|Kcnk2|Kcnq1	http://www.genome.jp/kegg-bin/show_pathway?mmu04971/mmu:16526%09red/mmu:18752%09red/mmu:16535%09red/mmu:232975%09red
Chronic myeloid leukemia	KEGG PATHWAY	mmu05220	4	73	0.143671	0.277396	Map2k2|Hras|Tgfb3|Runx1	http://www.genome.jp/kegg-bin/show_pathway?mmu05220/mmu:21809%09red/mmu:15461%09red/mmu:26396%09red/mmu:12394%09red
Choline metabolism in cancer	KEGG PATHWAY	mmu05231	5	101	0.146264	0.280246	Slc22a4|Map2k2|Hras|Prkcg|Fos	http://www.genome.jp/kegg-bin/show_pathway?mmu05231/mmu:14281%09red/mmu:18752%09red/mmu:26396%09red/mmu:30805%09red/mmu:15461%09red
Glycosaminoglycan biosynthesis - heparan sulfate / heparin	KEGG PATHWAY	mmu00534	2	24	0.147901	0.28027	B3gat3|Hs6st2	http://www.genome.jp/kegg-bin/show_pathway?mmu00534/mmu:72727%09red/mmu:50786%09red
Arrhythmogenic right ventricular cardiomyopathy (ARVC)	KEGG PATHWAY	mmu05412	4	74	0.14851	0.28027	Cacnb3|Itga11|Itgb5|Pkp2	http://www.genome.jp/kegg-bin/show_pathway?mmu05412/mmu:67451%09red/mmu:16419%09red/mmu:319480%09red/mmu:12297%09red
Pancreatic secretion	KEGG PATHWAY	mmu04972	5	103	0.1545	0.289187	Fxyd2|Atp1a3|Prkcg|Tpcn2|Kcnq1	http://www.genome.jp/kegg-bin/show_pathway?mmu04972/mmu:11936%09red/mmu:18752%09red/mmu:233979%09red/mmu:16535%09red/mmu:232975%09red
Cocaine addiction	KEGG PATHWAY	mmu05030	3	49	0.155539	0.289187	Creb3l3|Fosb|Grin2d	http://www.genome.jp/kegg-bin/show_pathway?mmu05030/mmu:14814%09red/mmu:208677%09red/mmu:14282%09red
Neuroactive ligand-receptor interaction	KEGG PATHWAY	mmu04080	11	285	0.157439	0.289387	Pth1r|Tbxa2r|Drd4|Grik5|Ptger3|Adra2c|Grin2d|Gabrb1|Gabra4|Gabrb3|Bdkrb1	http://www.genome.jp/kegg-bin/show_pathway?mmu04080/mmu:21390%09red/mmu:13491%09red/mmu:14402%09red/mmu:14809%09red/mmu:14400%09red/mmu:14814%09red/mmu:14397%09red/mmu:11553%09red/mmu:12061%09red/mmu:19228%09red/mmu:19218%09red
Chagas disease (American trypanosomiasis)	KEGG PATHWAY	mmu05142	5	104	0.158689	0.289387	Il1b|Tgfb3|Serpine1|Mapk12|Fos	http://www.genome.jp/kegg-bin/show_pathway?mmu05142/mmu:21809%09red/mmu:18787%09red/mmu:16176%09red/mmu:14281%09red/mmu:29857%09red
Serotonergic synapse	KEGG PATHWAY	mmu04726	6	133	0.159105	0.289387	Hras|Prkcg|Gngt2|Gabrb1|Cyp2d22|Gabrb3	http://www.genome.jp/kegg-bin/show_pathway?mmu04726/mmu:14400%09red/mmu:14402%09red/mmu:14710%09red/mmu:18752%09red/mmu:15461%09red/mmu:56448%09red
T cell receptor signaling pathway	KEGG PATHWAY	mmu04660	5	105	0.162923	0.294199	Lat|Map2k2|Hras|Mapk12|Fos	http://www.genome.jp/kegg-bin/show_pathway?mmu04660/mmu:14281%09red/mmu:29857%09red/mmu:16797%09red/mmu:15461%09red/mmu:26396%09red
Spliceosome	KEGG PATHWAY	mmu03040	6	135	0.166569	0.29778	Snrpd2|Rp9|Lsm7|Lsm4|Ccdc12|Snrpg	http://www.genome.jp/kegg-bin/show_pathway?mmu03040/mmu:68011%09red/mmu:50783%09red/mmu:66094%09red/mmu:107686%09red/mmu:55934%09red/mmu:72654%09red
Arginine and proline metabolism	KEGG PATHWAY	mmu00330	3	51	0.168275	0.29778	P4ha2|Pycr1|Ckb	http://www.genome.jp/kegg-bin/show_pathway?mmu00330/mmu:18452%09red/mmu:12709%09red/mmu:209027%09red
Platinum drug resistance	KEGG PATHWAY	mmu01524	4	78	0.168465	0.29778	Gstm1|Gstm2|Gstt2|Bax	http://www.genome.jp/kegg-bin/show_pathway?mmu01524/mmu:12028%09red/mmu:14872%09red/mmu:14863%09red/mmu:14862%09red
Chemokine signaling pathway	KEGG PATHWAY	mmu04062	8	198	0.175315	0.306422	Cxcl2|Cxcl5|Ccl4|Ccl17|Hras|Gngt2|Grk4|Cxcl16	http://www.genome.jp/kegg-bin/show_pathway?mmu04062/mmu:14710%09red/mmu:20295%09red/mmu:20310%09red/mmu:20303%09red/mmu:20311%09red/mmu:66102%09red/mmu:14772%09red/mmu:15461%09red
Butanoate metabolism	KEGG PATHWAY	mmu00650	2	27	0.175796	0.306422	Hmgcl|Bdh2	http://www.genome.jp/kegg-bin/show_pathway?mmu00650/mmu:69772%09red/mmu:15356%09red
HIF-1 signaling pathway	KEGG PATHWAY	mmu04066	5	110	0.184748	0.318513	Map2k2|Igf1|Serpine1|Prkcg|Tceb2	http://www.genome.jp/kegg-bin/show_pathway?mmu04066/mmu:67673%09red/mmu:18787%09red/mmu:16000%09red/mmu:26396%09red/mmu:18752%09red
Homologous recombination	KEGG PATHWAY	mmu03440	2	28	0.185271	0.318513	Shfm1|Pold4	http://www.genome.jp/kegg-bin/show_pathway?mmu03440/mmu:69745%09red/mmu:20422%09red
Insulin resistance	KEGG PATHWAY	mmu04931	5	111	0.189236	0.31974	Creb3l3|Prkce|Nr1h2|Socs3|Trib3	http://www.genome.jp/kegg-bin/show_pathway?mmu04931/mmu:12702%09red/mmu:208677%09red/mmu:22260%09red/mmu:18754%09red/mmu:228775%09red
Amoebiasis	KEGG PATHWAY	mmu05146	5	111	0.189236	0.31974	Il1b|Tgfb3|Col1a2|Prkcg|Col1a1	http://www.genome.jp/kegg-bin/show_pathway?mmu05146/mmu:12843%09red/mmu:12842%09red/mmu:18752%09red/mmu:16176%09red/mmu:21809%09red
Tight junction	KEGG PATHWAY	mmu04530	6	141	0.189806	0.31974	Myh7b|Hras|Prkce|Prkcg|Cldn5|Myl9	http://www.genome.jp/kegg-bin/show_pathway?mmu04530/mmu:18752%09red/mmu:668940%09red/mmu:18754%09red/mmu:12741%09red/mmu:98932%09red/mmu:15461%09red
Basal cell carcinoma	KEGG PATHWAY	mmu05217	3	55	0.194586	0.321702	Wnt16|Fzd2|Wnt9a	http://www.genome.jp/kegg-bin/show_pathway?mmu05217/mmu:57265%09red/mmu:216795%09red/mmu:93735%09red
RNA degradation	KEGG PATHWAY	mmu03018	4	83	0.19463	0.321702	Lsm4|Lsm7|Nudt16|Btg2	http://www.genome.jp/kegg-bin/show_pathway?mmu03018/mmu:12227%09red/mmu:50783%09red/mmu:66094%09red/mmu:75686%09red
Thyroid cancer	KEGG PATHWAY	mmu05216	2	29	0.194816	0.321702	Map2k2|Hras	http://www.genome.jp/kegg-bin/show_pathway?mmu05216/mmu:15461%09red/mmu:26396%09red
Non-small cell lung cancer	KEGG PATHWAY	mmu05223	3	56	0.201316	0.330264	Map2k2|Hras|Prkcg	http://www.genome.jp/kegg-bin/show_pathway?mmu05223/mmu:18752%09red/mmu:15461%09red/mmu:26396%09red
Glyoxylate and dicarboxylate metabolism	KEGG PATHWAY	mmu00630	2	30	0.204421	0.331368	Agxt|Pgp	http://www.genome.jp/kegg-bin/show_pathway?mmu00630/mmu:11611%09red/mmu:67078%09red
TGF-beta signaling pathway	KEGG PATHWAY	mmu04350	4	85	0.20543	0.331368	Nbl1|Bmp5|Tgfb3|Thbs1	http://www.genome.jp/kegg-bin/show_pathway?mmu04350/mmu:12160%09red/mmu:21809%09red/mmu:21825%09red/mmu:17965%09red
Ubiquitin mediated proteolysis	KEGG PATHWAY	mmu04120	6	145	0.20595	0.331368	Ube2m|Socs3|Tceb2|Cdc34|Anapc13|Fbxw7	http://www.genome.jp/kegg-bin/show_pathway?mmu04120/mmu:12702%09red/mmu:216150%09red/mmu:50754%09red/mmu:67673%09red/mmu:22192%09red/mmu:69010%09red
Acute myeloid leukemia	KEGG PATHWAY	mmu05221	3	57	0.2081	0.332696	Map2k2|Hras|Runx1	http://www.genome.jp/kegg-bin/show_pathway?mmu05221/mmu:15461%09red/mmu:26396%09red/mmu:12394%09red
Gap junction	KEGG PATHWAY	mmu04540	4	86	0.210895	0.335029	Map2k2|Hras|Prkcg|Gucy1b2	http://www.genome.jp/kegg-bin/show_pathway?mmu04540/mmu:239134%09red/mmu:15461%09red/mmu:26396%09red/mmu:18752%09red
Protein export	KEGG PATHWAY	mmu03060	2	31	0.214076	0.337943	Sec61g|Sec61b	http://www.genome.jp/kegg-bin/show_pathway?mmu03060/mmu:66212%09red/mmu:20335%09red
ErbB signaling pathway	KEGG PATHWAY	mmu04012	4	87	0.216399	0.339476	Nrg1|Map2k2|Hras|Prkcg	http://www.genome.jp/kegg-bin/show_pathway?mmu04012/mmu:18752%09red/mmu:15461%09red/mmu:26396%09red/mmu:211323%09red
Carbon metabolism	KEGG PATHWAY	mmu01200	5	118	0.221676	0.341765	Pgls|Agxt|Idnk|Pgp|Taldo1	http://www.genome.jp/kegg-bin/show_pathway?mmu01200/mmu:11611%09red/mmu:21351%09red/mmu:66171%09red/mmu:67078%09red/mmu:75731%09red
Inflammatory bowel disease (IBD)	KEGG PATHWAY	mmu05321	3	59	0.221816	0.341765	Il1a|Il1b|Tgfb3	http://www.genome.jp/kegg-bin/show_pathway?mmu05321/mmu:21809%09red/mmu:16176%09red/mmu:16175%09red
GnRH signaling pathway	KEGG PATHWAY	mmu04912	4	88	0.221943	0.341765	Mmp14|Map2k2|Hras|Mapk12	http://www.genome.jp/kegg-bin/show_pathway?mmu04912/mmu:17387%09red/mmu:29857%09red/mmu:15461%09red/mmu:26396%09red
Prostate cancer	KEGG PATHWAY	mmu05215	4	89	0.227523	0.348221	Map2k2|Hras|Igf1|Creb3l3	http://www.genome.jp/kegg-bin/show_pathway?mmu05215/mmu:16000%09red/mmu:208677%09red/mmu:15461%09red/mmu:26396%09red
Chemical carcinogenesis	KEGG PATHWAY	mmu05204	4	93	0.250177	0.380572	Gstm2|Gstm1|Aldh3b1|Gstt2	http://www.genome.jp/kegg-bin/show_pathway?mmu05204/mmu:67689%09red/mmu:14872%09red/mmu:14863%09red/mmu:14862%09red
Fructose and mannose metabolism	KEGG PATHWAY	mmu00051	2	35	0.25302	0.382578	Pmm1|Gmppa	http://www.genome.jp/kegg-bin/show_pathway?mmu00051/mmu:69080%09red/mmu:29858%09red
Colorectal cancer	KEGG PATHWAY	mmu05210	3	64	0.256802	0.385971	Tgfb3|Bax|Fos	http://www.genome.jp/kegg-bin/show_pathway?mmu05210/mmu:21809%09red/mmu:12028%09red/mmu:14281%09red
Renin-angiotensin system	KEGG PATHWAY	mmu04614	2	36	0.262796	0.39263	Ren1|Anpep	http://www.genome.jp/kegg-bin/show_pathway?mmu04614/mmu:16790%09red/mmu:102643057%09red
Ubiquinone and other terpenoid-quinone biosynthesis	KEGG PATHWAY	mmu00130	1	11	0.273001	0.405463	Vkorc1	http://www.genome.jp/kegg-bin/show_pathway?mmu00130/mmu:27973%09red
Estrogen signaling pathway	KEGG PATHWAY	mmu04915	4	98	0.279111	0.4121	Map2k2|Hras|Creb3l3|Fos	http://www.genome.jp/kegg-bin/show_pathway?mmu04915/mmu:14281%09red/mmu:208677%09red/mmu:15461%09red/mmu:26396%09red
Alanine, aspartate and glutamate metabolism	KEGG PATHWAY	mmu00250	2	38	0.282346	0.414438	Agxt|Asl	http://www.genome.jp/kegg-bin/show_pathway?mmu00250/mmu:109900%09red/mmu:11611%09red
RIG-I-like receptor signaling pathway	KEGG PATHWAY	mmu04622	3	69	0.292458	0.426784	Irf3|Mapk12|Ikbke	http://www.genome.jp/kegg-bin/show_pathway?mmu04622/mmu:54131%09red/mmu:29857%09red/mmu:56489%09red
Glycine, serine and threonine metabolism	KEGG PATHWAY	mmu00260	2	41	0.311567	0.452042	Tha1|Agxt	http://www.genome.jp/kegg-bin/show_pathway?mmu00260/mmu:71776%09red/mmu:11611%09red
Allograft rejection	KEGG PATHWAY	mmu05330	3	72	0.314016	0.452977	H2-M2|Gm10499|Gm8909	http://www.genome.jp/kegg-bin/show_pathway?mmu05330/mmu:14990%09red/mmu:69717%09red/mmu:667977%09red
Measles	KEGG PATHWAY	mmu05162	5	139	0.326627	0.468477	Irf3|Il1a|Il1b|Oas1g|Ikbke	http://www.genome.jp/kegg-bin/show_pathway?mmu05162/mmu:54131%09red/mmu:23960%09red/mmu:56489%09red/mmu:16176%09red/mmu:16175%09red
B cell receptor signaling pathway	KEGG PATHWAY	mmu04662	3	75	0.335606	0.47862	Map2k2|Hras|Fos	http://www.genome.jp/kegg-bin/show_pathway?mmu04662/mmu:14281%09red/mmu:15461%09red/mmu:26396%09red
Glycosphingolipid biosynthesis - ganglio series	KEGG PATHWAY	mmu00604	1	15	0.346315	0.49092	B4galnt1	http://www.genome.jp/kegg-bin/show_pathway?mmu00604/mmu:14421%09red
Proteasome	KEGG PATHWAY	mmu03050	2	45	0.350098	0.49092	Shfm1|Psmb10	http://www.genome.jp/kegg-bin/show_pathway?mmu03050/mmu:19171%09red/mmu:20422%09red
Carbohydrate digestion and absorption	KEGG PATHWAY	mmu04973	2	45	0.350098	0.49092	Fxyd2|Atp1a3	http://www.genome.jp/kegg-bin/show_pathway?mmu04973/mmu:11936%09red/mmu:232975%09red
Calcium signaling pathway	KEGG PATHWAY	mmu04020	6	182	0.371286	0.517737	Bdkrb1|Tbxa2r|Camk4|Prkcg|Ptger3|Grin2d	http://www.genome.jp/kegg-bin/show_pathway?mmu04020/mmu:21390%09red/mmu:18752%09red/mmu:12326%09red/mmu:14814%09red/mmu:12061%09red/mmu:19218%09red
Systemic lupus erythematosus	KEGG PATHWAY	mmu05322	5	149	0.378524	0.523976	Hist1h4b|Hist1h2ao|Hist1h2ap|H2afj|Hist1h2bc	http://www.genome.jp/kegg-bin/show_pathway?mmu05322/mmu:319161%09red/mmu:319179%09red/mmu:232440%09red/mmu:319167%09red
Glutamatergic synapse	KEGG PATHWAY	mmu04724	4	115	0.379935	0.523976	Prkcg|Grik5|Grin2d|Gngt2	http://www.genome.jp/kegg-bin/show_pathway?mmu04724/mmu:14710%09red/mmu:14814%09red/mmu:18752%09red/mmu:14809%09red
N-Glycan biosynthesis	KEGG PATHWAY	mmu00510	2	49	0.387865	0.53199	Dad1|Dpm3	http://www.genome.jp/kegg-bin/show_pathway?mmu00510/mmu:68563%09red/mmu:13135%09red
Pantothenate and CoA biosynthesis	KEGG PATHWAY	mmu00770	1	18	0.39641	0.538847	Bcat2	http://www.genome.jp/kegg-bin/show_pathway?mmu00770/mmu:12036%09red
Type II diabetes mellitus	KEGG PATHWAY	mmu04930	2	50	0.397158	0.538847	Prkce|Socs3	http://www.genome.jp/kegg-bin/show_pathway?mmu04930/mmu:12702%09red/mmu:18754%09red
Drug metabolism - other enzymes	KEGG PATHWAY	mmu00983	2	51	0.406385	0.548401	Upp2|Cda	http://www.genome.jp/kegg-bin/show_pathway?mmu00983/mmu:72269%09red/mmu:76654%09red
Endometrial cancer	KEGG PATHWAY	mmu05213	2	52	0.415543	0.557761	Map2k2|Hras	http://www.genome.jp/kegg-bin/show_pathway?mmu05213/mmu:15461%09red/mmu:26396%09red
Autoimmune thyroid disease	KEGG PATHWAY	mmu05320	3	87	0.421003	0.562084	H2-M2|Gm10499|Gm8909	http://www.genome.jp/kegg-bin/show_pathway?mmu05320/mmu:14990%09red/mmu:69717%09red/mmu:667977%09red
2-Oxocarboxylic acid metabolism	KEGG PATHWAY	mmu01210	1	20	0.427657	0.564958	Bcat2	http://www.genome.jp/kegg-bin/show_pathway?mmu01210/mmu:12036%09red
Arginine biosynthesis	KEGG PATHWAY	mmu00220	1	20	0.427657	0.564958	Asl	http://www.genome.jp/kegg-bin/show_pathway?mmu00220/mmu:109900%09red
Fc gamma R-mediated phagocytosis	KEGG PATHWAY	mmu04666	3	90	0.441837	0.57761	Lat|Prkce|Prkcg	http://www.genome.jp/kegg-bin/show_pathway?mmu04666/mmu:18752%09red/mmu:16797%09red/mmu:18754%09red
Progesterone-mediated oocyte maturation	KEGG PATHWAY	mmu04914	3	90	0.441837	0.57761	Igf1|Mapk12|Anapc13	http://www.genome.jp/kegg-bin/show_pathway?mmu04914/mmu:29857%09red/mmu:16000%09red/mmu:69010%09red
Valine, leucine and isoleucine degradation	KEGG PATHWAY	mmu00280	2	56	0.451434	0.587098	Hmgcl|Bcat2	http://www.genome.jp/kegg-bin/show_pathway?mmu00280/mmu:15356%09red/mmu:12036%09red
Mismatch repair	KEGG PATHWAY	mmu03430	1	22	0.457289	0.591647	Pold4	http://www.genome.jp/kegg-bin/show_pathway?mmu03430/mmu:69745%09red
Regulation of lipolysis in adipocytes	KEGG PATHWAY	mmu04923	2	57	0.46021	0.592373	Npy|Ptger3	http://www.genome.jp/kegg-bin/show_pathway?mmu04923/mmu:109648%09red/mmu:19218%09red
Legionellosis	KEGG PATHWAY	mmu05134	2	58	0.468904	0.597742	Il1b|Cxcl2	http://www.genome.jp/kegg-bin/show_pathway?mmu05134/mmu:20310%09red/mmu:16176%09red
Glycerophospholipid metabolism	KEGG PATHWAY	mmu00564	3	94	0.469144	0.597742	Lypla2|Pcyt2|Pld3	http://www.genome.jp/kegg-bin/show_pathway?mmu00564/mmu:68671%09red/mmu:26394%09red/mmu:18807%09red
Viral myocarditis	KEGG PATHWAY	mmu05416	3	96	0.482572	0.60613	H2-M2|Gm10499|Gm8909	http://www.genome.jp/kegg-bin/show_pathway?mmu05416/mmu:14990%09red/mmu:69717%09red/mmu:667977%09red
Phenylalanine metabolism	KEGG PATHWAY	mmu00360	1	24	0.485387	0.60613	Aldh3b1	http://www.genome.jp/kegg-bin/show_pathway?mmu00360/mmu:67689%09red
Vitamin digestion and absorption	KEGG PATHWAY	mmu04977	1	24	0.485387	0.60613	Slc46a1	http://www.genome.jp/kegg-bin/show_pathway?mmu04977/mmu:52466%09red
Terpenoid backbone biosynthesis	KEGG PATHWAY	mmu00900	1	24	0.485387	0.60613	Mvd	http://www.genome.jp/kegg-bin/show_pathway?mmu00900/mmu:192156%09red
Antigen processing and presentation	KEGG PATHWAY	mmu04612	3	98	0.495835	0.616112	H2-M2|Gm10499|Gm8909	http://www.genome.jp/kegg-bin/show_pathway?mmu04612/mmu:14990%09red/mmu:69717%09red/mmu:667977%09red
Glycosylphosphatidylinositol(GPI)-anchor biosynthesis	KEGG PATHWAY	mmu00563	1	25	0.498887	0.61685	Pigyl	http://www.genome.jp/kegg-bin/show_pathway?mmu00563/mmu:66268%09red
Histidine metabolism	KEGG PATHWAY	mmu00340	1	26	0.512032	0.623884	Aldh3b1	http://www.genome.jp/kegg-bin/show_pathway?mmu00340/mmu:67689%09red
Hippo signaling pathway -multiple species	KEGG PATHWAY	mmu04392	1	26	0.512032	0.623884	Wtip	http://www.genome.jp/kegg-bin/show_pathway?mmu04392/mmu:101543%09red
Phototransduction	KEGG PATHWAY	mmu04744	1	26	0.512032	0.623884	Guca1a	http://www.genome.jp/kegg-bin/show_pathway?mmu04744/mmu:14913%09red
Longevity regulating pathway - multiple species	KEGG PATHWAY	mmu04213	2	64	0.519244	0.629614	Hras|Igf1	http://www.genome.jp/kegg-bin/show_pathway?mmu04213/mmu:16000%09red/mmu:15461%09red
Maturity onset diabetes of the young	KEGG PATHWAY	mmu04950	1	27	0.524833	0.633333	Hes1	http://www.genome.jp/kegg-bin/show_pathway?mmu04950/mmu:15205%09red
Insulin signaling pathway	KEGG PATHWAY	mmu04910	4	142	0.534666	0.639813	Map2k2|Hras|Flot1|Socs3	http://www.genome.jp/kegg-bin/show_pathway?mmu04910/mmu:12702%09red/mmu:15461%09red/mmu:26396%09red/mmu:14251%09red
Central carbon metabolism in cancer	KEGG PATHWAY	mmu05230	2	66	0.535302	0.639813	Map2k2|Hras	http://www.genome.jp/kegg-bin/show_pathway?mmu05230/mmu:15461%09red/mmu:26396%09red
Other types of O-glycan biosynthesis	KEGG PATHWAY	mmu00514	1	31	0.57277	0.679365	Mfng	http://www.genome.jp/kegg-bin/show_pathway?mmu00514/mmu:17305%09red
Bile secretion	KEGG PATHWAY	mmu04976	2	71	0.573806	0.679365	Fxyd2|Atp1a3	http://www.genome.jp/kegg-bin/show_pathway?mmu04976/mmu:11936%09red/mmu:232975%09red
Renin secretion	KEGG PATHWAY	mmu04924	2	72	0.581222	0.684821	Ren1|Gucy1b2	http://www.genome.jp/kegg-bin/show_pathway?mmu04924/mmu:239134%09red/mmu:102643057%09red
Apoptosis - multiple species	KEGG PATHWAY	mmu04215	1	32	0.583979	0.684821	Bax	http://www.genome.jp/kegg-bin/show_pathway?mmu04215/mmu:12028%09red
Adipocytokine signaling pathway	KEGG PATHWAY	mmu04920	2	73	0.588543	0.684821	Npy|Socs3	http://www.genome.jp/kegg-bin/show_pathway?mmu04920/mmu:12702%09red/mmu:109648%09red
Toxoplasmosis	KEGG PATHWAY	mmu05145	3	113	0.589328	0.684821	Tab1|Tgfb3|Mapk12	http://www.genome.jp/kegg-bin/show_pathway?mmu05145/mmu:21809%09red/mmu:29857%09red/mmu:66513%09red
beta-Alanine metabolism	KEGG PATHWAY	mmu00410	1	33	0.594894	0.688103	Aldh3b1	http://www.genome.jp/kegg-bin/show_pathway?mmu00410/mmu:67689%09red
Oocyte meiosis	KEGG PATHWAY	mmu04114	3	116	0.606636	0.698466	Igf1|Mapk12|Anapc13	http://www.genome.jp/kegg-bin/show_pathway?mmu04114/mmu:29857%09red/mmu:16000%09red/mmu:69010%09red
Base excision repair	KEGG PATHWAY	mmu03410	1	35	0.615874	0.705865	Pold4	http://www.genome.jp/kegg-bin/show_pathway?mmu03410/mmu:69745%09red
Bacterial invasion of epithelial cells	KEGG PATHWAY	mmu05100	2	78	0.623713	0.710924	Dnm3|Cltb	http://www.genome.jp/kegg-bin/show_pathway?mmu05100/mmu:74325%09red/mmu:103967%09red
Pentose and glucuronate interconversions	KEGG PATHWAY	mmu00040	1	36	0.625953	0.710924	Dcxr	http://www.genome.jp/kegg-bin/show_pathway?mmu00040/mmu:67880%09red
Primary immunodeficiency	KEGG PATHWAY	mmu05340	1	37	0.635768	0.718819	Il7r	http://www.genome.jp/kegg-bin/show_pathway?mmu05340/mmu:16197%09red
Pyruvate metabolism	KEGG PATHWAY	mmu00620	1	39	0.654633	0.736829	Haghl	http://www.genome.jp/kegg-bin/show_pathway?mmu00620/mmu:68977%09red
Tyrosine metabolism	KEGG PATHWAY	mmu00350	1	40	0.663696	0.74039	Aldh3b1	http://www.genome.jp/kegg-bin/show_pathway?mmu00350/mmu:67689%09red
Regulation of autophagy	KEGG PATHWAY	mmu04140	1	40	0.663696	0.74039	Gabarap	http://www.genome.jp/kegg-bin/show_pathway?mmu04140/mmu:56486%09red
RNA transport	KEGG PATHWAY	mmu03013	4	170	0.671972	0.743626	Rpp21|1700009N14Rik|Pop5|Eif4ebp3	http://www.genome.jp/kegg-bin/show_pathway?mmu03013/mmu:67676%09red/mmu:75471%09red/mmu:117109%09red/mmu:108112%09red
Porphyrin and chlorophyll metabolism	KEGG PATHWAY	mmu00860	1	41	0.672522	0.743626	Ppox	http://www.genome.jp/kegg-bin/show_pathway?mmu00860/mmu:19044%09red
AMPK signaling pathway	KEGG PATHWAY	mmu04152	3	129	0.675883	0.744064	Creb3l3|LOC108167320|Igf1	http://www.genome.jp/kegg-bin/show_pathway?mmu04152/mmu:19054%09red/mmu:16000%09red/mmu:208677%09red
Steroid hormone biosynthesis	KEGG PATHWAY	mmu00140	2	87	0.681068	0.745133	H2-Ke6|Cyp2d22	http://www.genome.jp/kegg-bin/show_pathway?mmu00140/mmu:14979%09red/mmu:56448%09red
Retinol metabolism	KEGG PATHWAY	mmu00830	2	89	0.692799	0.745133	Rdh5|Dhrs3	http://www.genome.jp/kegg-bin/show_pathway?mmu00830/mmu:19682%09red/mmu:20148%09red
Axon guidance	KEGG PATHWAY	mmu04360	4	176	0.697445	0.745133	Ephb3|Hras|Nfatc4|Sema6c	http://www.genome.jp/kegg-bin/show_pathway?mmu04360/mmu:13845%09red/mmu:73181%09red/mmu:20360%09red/mmu:15461%09red
Basal transcription factors	KEGG PATHWAY	mmu03022	1	44	0.697634	0.745133	Taf10	http://www.genome.jp/kegg-bin/show_pathway?mmu03022/mmu:24075%09red
Nucleotide excision repair	KEGG PATHWAY	mmu03420	1	44	0.697634	0.745133	Pold4	http://www.genome.jp/kegg-bin/show_pathway?mmu03420/mmu:69745%09red
Ether lipid metabolism	KEGG PATHWAY	mmu00565	1	44	0.697634	0.745133	Pld3	http://www.genome.jp/kegg-bin/show_pathway?mmu00565/mmu:18807%09red
Intestinal immune network for IgA production	KEGG PATHWAY	mmu04672	1	44	0.697634	0.745133	Tnfsf13b	http://www.genome.jp/kegg-bin/show_pathway?mmu04672/mmu:24099%09red
ABC transporters	KEGG PATHWAY	mmu02010	1	46	0.713298	0.758634	Abca7	http://www.genome.jp/kegg-bin/show_pathway?mmu02010/mmu:27403%09red
Cysteine and methionine metabolism	KEGG PATHWAY	mmu00270	1	49	0.735286	0.776406	Bcat2	http://www.genome.jp/kegg-bin/show_pathway?mmu00270/mmu:12036%09red
Phosphatidylinositol signaling system	KEGG PATHWAY	mmu04070	2	97	0.736194	0.776406	Prkcg|Pi4k2a	http://www.genome.jp/kegg-bin/show_pathway?mmu04070/mmu:18752%09red/mmu:84095%09red
Fanconi anemia pathway	KEGG PATHWAY	mmu03460	1	51	0.749001	0.786607	Hes1	http://www.genome.jp/kegg-bin/show_pathway?mmu03460/mmu:15205%09red
Phospholipase D signaling pathway	KEGG PATHWAY	mmu04072	3	146	0.752244	0.786722	Map2k2|Hras|Dnm3	http://www.genome.jp/kegg-bin/show_pathway?mmu04072/mmu:15461%09red/mmu:26396%09red/mmu:103967%09red
Staphylococcus aureus infection	KEGG PATHWAY	mmu05150	1	53	0.762005	0.793624	Cfi	http://www.genome.jp/kegg-bin/show_pathway?mmu05150/mmu:12630%09red
MicroRNAs in cancer	KEGG PATHWAY	mmu05206	6	281	0.765792	0.794271	Hras|Prkce|Prkcg|Thbs1|Map2k2|Tnn	http://www.genome.jp/kegg-bin/show_pathway?mmu05206/mmu:18752%09red/mmu:18754%09red/mmu:26396%09red/mmu:329278%09red/mmu:21825%09red/mmu:15461%09red
Ovarian steroidogenesis	KEGG PATHWAY	mmu04913	1	58	0.791648	0.81771	Igf1	http://www.genome.jp/kegg-bin/show_pathway?mmu04913/mmu:16000%09red
Glycolysis / Gluconeogenesis	KEGG PATHWAY	mmu00010	1	66	0.831596	0.851961	Aldh3b1	http://www.genome.jp/kegg-bin/show_pathway?mmu00010/mmu:67689%09red
Pancreatic cancer	KEGG PATHWAY	mmu05212	1	66	0.831596	0.851961	Tgfb3	http://www.genome.jp/kegg-bin/show_pathway?mmu05212/mmu:21809%09red
Inositol phosphate metabolism	KEGG PATHWAY	mmu00562	1	70	0.848601	0.865849	Pi4k2a	http://www.genome.jp/kegg-bin/show_pathway?mmu00562/mmu:84095%09red
Adherens junction	KEGG PATHWAY	mmu04520	1	74	0.86389	0.87788	Baiap2	http://www.genome.jp/kegg-bin/show_pathway?mmu04520/mmu:108100%09red
PPAR signaling pathway	KEGG PATHWAY	mmu03320	1	85	0.898441	0.909309	Fabp5	http://www.genome.jp/kegg-bin/show_pathway?mmu03320/mmu:16592%09red
Taste transduction	KEGG PATHWAY	mmu04742	1	89	0.908701	0.916	Gabra4	http://www.genome.jp/kegg-bin/show_pathway?mmu04742/mmu:14397%09red
mRNA surveillance pathway	KEGG PATHWAY	mmu03015	1	96	0.924227	0.927924	LOC108167320	http://www.genome.jp/kegg-bin/show_pathway?mmu03015/mmu:19054%09red
Glucagon signaling pathway	KEGG PATHWAY	mmu04922	1	102	0.935417	0.935417	Creb3l3	http://www.genome.jp/kegg-bin/show_pathway?mmu04922/mmu:208677%09red
--------------------
#Term	Database	ID	Input number	Background number	P-Value	Corrected P-Value	Input	Hyperlink
--------------------
#Term	Database	ID	Input number	Background number	P-Value	Corrected P-Value	Input	Hyperlink
--------------------

## Sheet: ADM-R1vsDAM-R1_Down_BP_GenTable
BP	GO.ID	Term	Annotated	Significant	PValue	ann.genes
1	GO:0000278	mitotic_cell_cycle	809	111	2e-22	Acvr1b;Anln;Apc;Aurkb;Bach1;Bora;Btc;Bub1;Bub1b;Camk2d;Casp2;Ccdc8;Ccna2;Ccnb1;Ccnb2;Ccnd1;Cd28;Cdc20;Cdc23;Cdc6;Cdk1;Cdk14;Cdkn2c;Cep192;Cep55;Chek1;Ckap2;Clspn;Crlf3;Cul4a;Dbf4;Ddias;Dsn1;E2f7;E2f8;Eps8;Ereg;Fbxw11;Fez1;Fgf10;Foxg1;Foxm1;Gas1;Hcfc1;Iqgap3;Kif11;Kif14;Kif18a;Kif18b;Kif20a;Kif23;Kif2c;Kif4;Kifc1;Kntc1;Lats1;Lats2;Lrp5;Mad2l1;Mcm2;Mcm5;Mis12;Mki67;Myc;Ncapd2;Ncapd3;Ncapg;Ncaph;Ndc…
2	GO:0022402	cell_cycle_process	1198	138	1.5e-20	Acvr1b;Adcy3;Anln;Apc;Aspm;Aurkb;Bach1;Bora;Brca1;Btc;Bub1;Bub1b;C2cd3;Camk2d;Casp2;Ccdc8;Ccna2;Ccnb1;Ccnb2;Ccnd1;Ccnf;Cd28;Cdc20;Cdc23;Cdc6;Cdk1;Cdk14;Cdkn2c;Cenpq;Cep192;Cep55;Chek1;Ckap2;Clspn;Crlf3;Cul4a;Dbf4;Ddias;Dsn1;E2f7;E2f8;Ect2;Eps8;Ercc6l;Ereg;Ern1;Fanca;Fbxw11;Fez1;Fgf10;Fmn2;Foxm1;Gas1;Hbp1;Hmga2;Iqgap3;Kif11;Kif14;Kif18a;Kif18b;Kif20a;Kif23;Kif2c;Kif4;Kifc1;Kntc1;Lats1;Lats2;Lrp5;M…
3	GO:1903047	mitotic_cell_cycle_process	702	98	2.2e-20	Acvr1b;Anln;Apc;Aurkb;Bach1;Bora;Btc;Bub1;Bub1b;Camk2d;Casp2;Ccdc8;Ccna2;Ccnb1;Ccnb2;Ccnd1;Cd28;Cdc20;Cdc23;Cdc6;Cdk1;Cdk14;Cdkn2c;Cep192;Cep55;Chek1;Ckap2;Clspn;Crlf3;Cul4a;Dbf4;Dsn1;E2f7;Eps8;Ereg;Fbxw11;Fez1;Fgf10;Foxm1;Iqgap3;Kif11;Kif14;Kif18a;Kif18b;Kif20a;Kif23;Kif2c;Kif4;Kifc1;Kntc1;Lats1;Lats2;Lrp5;Mad2l1;Mcm2;Mcm5;Mis12;Mki67;Ncapd2;Ncapd3;Ncapg;Ncaph;Ndc1;Ndc80;Nedd1;Nek2;Nusap1;Paics;…
4	GO:0007049	cell_cycle	1668	171	4.6e-20	2810417H13Rik;Acvr1b;Adcy3;Anln;Apc;Appl2;Aspm;Aurkb;Bach1;Bora;Brca1;Btc;Bub1;Bub1b;C2cd3;Camk2d;Casp2;Ccdc8;Ccna2;Ccnb1;Ccnb2;Ccnd1;Ccnf;Cd28;Cdc20;Cdc23;Cdc6;Cdk1;Cdk14;Cdkn2c;Cenpq;Cep192;Cep55;Chek1;Ckap2;Clspn;Crlf3;Cul4a;Dbf4;Ddias;Dixdc1;Dlgap5;Dsn1;Dtl;E2f7;E2f8;Ect2;Eps8;Ercc6l;Ereg;Ern1;Esco2;Exo1;Fanca;Fbxw11;Fez1;Fgf10;Fignl1;Fmn2;Fosl1;Foxg1;Foxm1;Gas1;Gm7020;Gnai3;Hbp1;Hcfc1;Hmga2;…
5	GO:0051301	cell_division	613	82	4.4e-16	Anln;Apc;Aspm;Aurkb;Bora;Btc;Bub1;Bub1b;Ccna2;Ccnb1;Ccnb2;Ccnd1;Ccnf;Cdc20;Cdc23;Cdc6;Cdca7;Cdca7l;Cdk1;Cdk14;Cep55;Ckap2;Dixdc1;Dsn1;E2f7;E2f8;Ect2;Ercc6l;Ereg;Etv5;Fgf13;Fmn2;Fubp1;Gnai3;Hmga2;Kif11;Kif14;Kif18b;Kif20a;Kif23;Kif2c;Kif4;Kifc1;Kntc1;Lats1;Lats2;Mad2l1;Mcm5;Mis12;Mrgprb1;Myc;Ncapd2;Ncapd3;Ncapg;Ncapg2;Ncaph;Ndc80;Nedd1;Nek2;Notch1;Nuf2;Numb;Nusap1;Plk1;Prc1;Ptn;Racgap1;Rad21;Sept6…
6	GO:0000819	sister_chromatid_segregation	197	42	1.1e-15	Apc;Aurkb;Bub1;Bub1b;Ccnb1;Cdc20;Cdc23;Cdc6;Cenpq;Cep192;Cep55;Dsn1;Ercc6l;Kif14;Kif18a;Kif18b;Kif23;Kif2c;Kif4;Kifc1;Kntc1;Lats1;Mad2l1;Mis12;Ncapd2;Ncapd3;Ncapg;Ncaph;Ndc80;Nek2;Nusap1;Plk1;Racgap1;Rad21;Ranbp2;Sgol2a;Spag5;Stil;Top2a;Ttk;Ttn;Ube2c
7	GO:0048856	anatomical_structure_development	6394	433	1e-14	1190002N15Rik;AI597479;Abi1;Acsl6;Acta1;Actc1;Actn2;Actn3;Acvr1b;Adam9;Adamts1;Adamts12;Adamts4;Adcy6;Adcyap1r1;Add2;Adgra2;Adgrl3;Adipoq;Adnp;Adra1b;Agt;Agtr2;Aldh1a7;Alg10b;Alox15;Alpk3;Alpl;Alx4;Amot;Ank;Ank1;Anln;Apc;Apc2;Arsb;Asph;Aspm;Astn2;Atic;Atp1b1;Atxn1l;Aurkb;Bche;Bhlhb9;Bhlhe22;Bmp2k;Brca1;Bub1;C2cd3;Cacna1s;Camk2d;Camp;Car4;Casp2;Casq1;Cav1;Cbln2;Ccna2;Ccnb1;Ccnb2;Ccnd1;Ccnf;Ccr1l1;…
8	GO:0007275	multicellular_organism_development	5858	403	1.9e-14	1190002N15Rik;AI597479;Abi1;Acsl6;Acta1;Actc1;Actn2;Actn3;Acvr1b;Adam9;Adamts1;Adamts12;Adamts4;Adcy6;Adcyap1r1;Add2;Adgra2;Adgrl3;Adipoq;Adnp;Adra1b;Agt;Agtr2;Aldh1a7;Alg10b;Alox15;Alpk3;Alpl;Alx4;Amot;Ank;Ank1;Anln;Apc;Apc2;Arsb;Asph;Aspm;Atic;Atp1b1;Atxn1l;Aurkb;Bche;Bhlhb9;Bhlhe22;Bmp2k;Brca1;Bub1;C2cd3;Cacna1s;Camk2d;Camp;Car4;Casp2;Casq1;Cav1;Cbln2;Ccna2;Ccnb1;Ccnb2;Ccnd1;Ccnf;Ccr1l1;Ccr3;C…
9	GO:0000070	mitotic_sister_chromatid_segregation	143	34	2e-14	Apc;Aurkb;Bub1;Bub1b;Ccnb1;Cdc20;Cdc23;Cdc6;Cep192;Cep55;Dsn1;Kif14;Kif18a;Kif18b;Kif23;Kif2c;Kif4;Kifc1;Mad2l1;Mis12;Ncapd2;Ncapd3;Ncapg;Ncaph;Ndc80;Nek2;Nusap1;Plk1;Racgap1;Spag5;Stil;Ttk;Ttn;Ube2c
10	GO:0016043	cellular_component_organization	6086	415	2.3e-14	2310002L09Rik;Abi1;Acsl6;Acta1;Actc1;Actn2;Actn3;Acvr1b;Adam9;Adamts1;Adcy3;Adcy6;Add2;Adgrl3;Adipoq;Adnp;Agt;Agtr2;Aldh1a7;Alox15;Amot;Ank1;Apc;Apc2;Aqp4;Arhgap6;Arl1;Arsb;Asf1b;Asph;Aspm;Atl2;Atl3;Atp11b;Atp1b1;Atp2a1;Atxn1l;Aurkb;B3gat1;Bahcc1;Baiap2l2;Bhlhb9;Bhlhe22;Bora;Brca1;Brd1;Brms1l;Btc;Bub1;Bub1b;C2cd3;Cacna1s;Camk2d;Camp;Casq1;Cav1;Cbln2;Cbx4;Ccdc8;Ccnb1;Ccnb2;Ccnf;Cd28;Cd93;Cdc20;Cdc…
11	GO:0032502	developmental_process	6862	455	4.6e-14	1190002N15Rik;AI597479;Abi1;Acsl6;Acta1;Actc1;Actn2;Actn3;Acvr1b;Adam9;Adamts1;Adamts12;Adamts4;Adcy6;Adcyap1r1;Add2;Adgra2;Adgrl3;Adipoq;Adnp;Adra1b;Agt;Agtr2;Aldh1a7;Aldh6a1;Alg10b;Alox15;Alpk3;Alpl;Alx4;Amot;Ank;Ank1;Anln;Apc;Apc2;Arsb;Arxes1;Asph;Aspm;Astn2;Atic;Atp1b1;Atxn1l;Aurkb;Bche;Bhlhb9;Bhlhe22;Bmp2k;Brca1;Btc;Bub1;C2cd3;Cacna1s;Camk2d;Camp;Car4;Casp2;Casq1;Cav1;Cbln2;Ccna2;Ccnb1;Ccnb2…
12	GO:0140014	mitotic_nuclear_division	257	46	4.9e-14	Apc;Aurkb;Btc;Bub1;Bub1b;Ccdc8;Ccnb1;Cd28;Cdc20;Cdc23;Cdc6;Cep192;Cep55;Chek1;Dsn1;Eps8;Ereg;Kif11;Kif14;Kif18a;Kif18b;Kif23;Kif2c;Kif4;Kifc1;Kntc1;Lrp5;Mad2l1;Mis12;Mki67;Ncapd2;Ncapd3;Ncapg;Ncaph;Ndc80;Nek2;Nusap1;Plk1;Racgap1;Spag5;Stil;Tpx2;Ttk;Ttn;Ube2c;Xiap
13	GO:0003012	muscle_system_process	432	62	8.3e-14	Acta1;Actc1;Actn2;Actn3;Adk;Adra1b;Agt;Agtr2;Asph;Atp1a2;Atp1b1;Atp2a1;Cacna1s;Camk2d;Casq1;Cav1;Chrm3;Chrna1;Clcn1;Cmya5;Csrp3;Ednra;Fgf13;Gnao1;Hrc;Hspb6;Kcnd3;Kcnh2;Kdm4a;Lep;Lmod3;Map2k4;Mb;Mstn;Mtmr4;Mybpc1;Mybpc2;Myh1;Myh2;Myh4;Myl1;Mylk2;Mylpf;Myom2;Nedd4;Nup155;Pgam2;Prkca;Scn4b;Smad3;Smpx;Srl;Tcap;Tead1;Tnnc2;Tnni2;Tnnt3;Trdn;Trim63;Trim72;Ttn;Uty
14	GO:0007059	chromosome_segregation	349	54	1.6e-13	Apc;Aurkb;Brca1;Bub1;Bub1b;Ccnb1;Cdc20;Cdc23;Cdc6;Cenpq;Cep192;Cep55;Ddx3y;Dsn1;Ect2;Ercc6l;Esco2;Fmn2;Kif11;Kif14;Kif18a;Kif18b;Kif23;Kif2c;Kif4;Kifc1;Kntc1;Lats1;Mad2l1;Mis12;Mki67;Ncapd2;Ncapd3;Ncapg;Ncaph;Ndc1;Ndc80;Nek2;Nuf2;Nusap1;Plk1;Racgap1;Rad21;Ranbp2;Sgol1;Sgol2a;Spag5;Spc25;Stil;Top2a;Ttk;Ttn;Ube2c;Usp9x
15	GO:0055001	muscle_cell_development	195	38	5.2e-13	Acta1;Actc1;Actn2;Actn3;Agt;Agtr2;Alpk3;Cacna1s;Camk2d;Casq1;Ccnb1;Cdk1;Cfl2;Csrp3;Klhl40;Klhl41;Krt8;Ldb3;Lmod3;Maml1;Map2k4;Megf10;Myf6;Myo18b;Myoz1;Myoz2;Myoz3;Mypn;Neb;Notch1;Obscn;Pdgfra;Sgcg;Tbx3;Tcap;Tmtc3;Trim54;Ttn
16	GO:0098813	nuclear_chromosome_segregation	286	47	6.8e-13	Apc;Aurkb;Bub1;Bub1b;Ccnb1;Cdc20;Cdc23;Cdc6;Cenpq;Cep192;Cep55;Dsn1;Ect2;Ercc6l;Fmn2;Kif14;Kif18a;Kif18b;Kif23;Kif2c;Kif4;Kifc1;Kntc1;Lats1;Mad2l1;Mis12;Ncapd2;Ncapd3;Ncapg;Ncaph;Ndc1;Ndc80;Nek2;Nuf2;Nusap1;Plk1;Racgap1;Rad21;Ranbp2;Sgol1;Sgol2a;Spag5;Stil;Top2a;Ttk;Ttn;Ube2c
17	GO:0006936	muscle_contraction	331	51	9.2e-13	Acta1;Actc1;Actn2;Actn3;Adra1b;Agt;Asph;Atp1a2;Atp1b1;Atp2a1;Cacna1s;Camk2d;Casq1;Cav1;Chrm3;Chrna1;Clcn1;Csrp3;Ednra;Fgf13;Gnao1;Hrc;Hspb6;Kcnd3;Kcnh2;Lmod3;Mb;Mybpc1;Mybpc2;Myh1;Myh2;Myh4;Myl1;Mylk2;Mylpf;Myom2;Nup155;Pgam2;Prkca;Scn4b;Smpx;Srl;Tcap;Tnnc2;Tnni2;Tnnt3;Trdn;Trim63;Trim72;Ttn;Uty
18	GO:0048731	system_development	5266	363	1.1e-12	1190002N15Rik;Abi1;Acsl6;Acta1;Actc1;Actn2;Actn3;Acvr1b;Adam9;Adamts1;Adamts12;Adamts4;Adcy6;Add2;Adgra2;Adgrl3;Adipoq;Adnp;Adra1b;Agt;Agtr2;Aldh1a7;Alg10b;Alox15;Alpk3;Alpl;Alx4;Amot;Ank;Ank1;Anln;Apc;Arsb;Aspm;Atic;Atxn1l;Bche;Bhlhb9;Bhlhe22;Bmp2k;Brca1;C2cd3;Cacna1s;Camk2d;Camp;Car4;Casp2;Casq1;Cav1;Cbln2;Ccna2;Ccnb1;Ccnb2;Ccnd1;Ccnf;Ccr1l1;Ccr3;Cd109;Cd164;Cd28;Cd300ld5;Cdc20;Cdh11;Cdk1;Cdkn2…
19	GO:0000280	nuclear_division	434	60	1.1e-12	Adcy3;Apc;Aspm;Aurkb;Btc;Bub1;Bub1b;Ccdc8;Ccnb1;Cd28;Cdc20;Cdc23;Cdc6;Cep192;Cep55;Chek1;Dsn1;Eps8;Ereg;Fanca;Fmn2;Kif11;Kif14;Kif18a;Kif18b;Kif23;Kif2c;Kif4;Kifc1;Kntc1;Lrp5;Mad2l1;Mis12;Mki67;Msh6;Ncapd2;Ncapd3;Ncapg;Ncaph;Ndc1;Ndc80;Nek2;Nusap1;Plk1;Racgap1;Rad51;Rad54b;Sgol1;Sgol2a;Spag5;Stil;Top2a;Topbp1;Tpx2;Ttk;Ttn;Ube2c;Wnt5a;Xiap;Xrcc2
20	GO:0051726	regulation_of_cell_cycle	1042	106	2.6e-12	2810417H13Rik;Apc;Aspm;Aurkb;Bora;Brca1;Btc;Bub1;Bub1b;Camk2d;Casp2;Ccdc8;Ccna2;Ccnb1;Ccnb2;Ccnd1;Ccnf;Cd28;Cdc20;Cdc23;Cdc6;Cdk1;Cdk14;Cdkn2c;Cep192;Chek1;Clspn;Crlf3;Cul4a;Dbf4;Ddias;Dtl;E2f7;E2f8;Ect2;Ereg;Ern1;Fgf10;Fignl1;Fosl1;Foxg1;Foxm1;Gas1;Gm7020;Hbp1;Hcfc1;Hmga2;Hpgd;Kif11;Kif14;Kif23;Kifc1;Kntc1;Lats1;Lats2;Lep;Lrp5;Mad2l1;Mki67;Mlxipl;Mrgprb1;Myc;Mylk2;Ndc80;Nek2;Nr2f2;Nusap1;Paxip1;…
21	GO:0071840	cellular_component_organization_or_biogenesis	6318	418	2.7e-12	2310002L09Rik;Abi1;Acsl6;Acta1;Actc1;Actn2;Actn3;Acvr1b;Adam9;Adamts1;Adcy3;Adcy6;Add2;Adgrl3;Adipoq;Adnp;Agt;Agtr2;Aldh1a7;Alox15;Amot;Ank1;Apc;Apc2;Aqp4;Arhgap6;Arl1;Arsb;Asf1b;Asph;Aspm;Atl2;Atl3;Atp11b;Atp1b1;Atp2a1;Atxn1l;Aurkb;B3gat1;Bahcc1;Baiap2l2;Bhlhb9;Bhlhe22;Bora;Brca1;Brd1;Brms1l;Btc;Bub1;Bub1b;C2cd3;Cacna1s;Camk2d;Camp;Casq1;Cav1;Cbln2;Cbx4;Ccdc8;Ccnb1;Ccnb2;Ccnf;Cd28;Cd93;Cdc20;Cdc…
22	GO:0009653	anatomical_structure_morphogenesis	2804	218	8.2e-12	AI597479;Abi1;Acta1;Actc1;Actn2;Actn3;Adam9;Adamts1;Adamts12;Adamts4;Adgra2;Adipoq;Adnp;Agt;Agtr2;Aldh1a7;Alpl;Alx4;Amot;Apc;Asph;Astn2;Bhlhb9;Bhlhe22;Brca1;C2cd3;Cacna1s;Camp;Casq1;Cav1;Ccr3;Cd109;Cdh11;Cfl2;Cited1;Clic5;Col18a1;Col2a1;Cpe;Cpne1;Crispld1;Crk;Crkl;Csf1;Csrp3;Ctnnd1;Ctnnd2;Cx3cl1;Cxcl12;Dab2;Dixdc1;Dock1;Draxin;Dusp4;Dusp6;Dvl3;E2f7;E2f8;Ect2;Ednra;Efemp1;Emilin3;Enpep;Enpp2;Epb41…
23	GO:0061061	muscle_structure_development	720	81	8.6e-12	Acta1;Actc1;Actn2;Actn3;Agt;Agtr2;Alpk3;Alx4;Cacna1s;Camk2d;Camp;Casq1;Cav1;Ccnb1;Cd164;Cdk1;Cfl2;Chrna1;Ckmt2;Csrp3;Cxcl12;Ereg;Fbxo40;Fgf10;Fgfrl1;Foxk1;Grem1;Isl1;Jph1;Klhl31;Klhl40;Klhl41;Krt8;Ky;Lbx1;Ldb3;Lmod3;Maml1;Map2k4;Megf10;Mstn;Myc;Myf6;Myh4;Mylk2;Mylpf;Myo18b;Myom2;Myoz1;Myoz2;Myoz3;Mypn;Neb;Neu2;Notch1;Nr2f2;Obscn;Olfm2;Pdgfra;Pik3r1;Prl2c2;Prl2c3;Rbm24;Sav1;Sgcg;Smad3;Smtnl1;Smyd1…
24	GO:0010564	regulation_of_cell_cycle_process	568	69	1e-11	Apc;Aurkb;Bora;Brca1;Btc;Bub1;Bub1b;Camk2d;Casp2;Ccdc8;Ccna2;Ccnb1;Ccnd1;Ccnf;Cd28;Cdc20;Cdc23;Cdc6;Cdk1;Cep192;Chek1;Clspn;Crlf3;Cul4a;Dbf4;E2f7;E2f8;Ect2;Ereg;Fgf10;Foxm1;Hmga2;Kif11;Kif14;Kif23;Kifc1;Kntc1;Lrp5;Mad2l1;Mki67;Mlxipl;Mrgprb1;Ndc80;Nek2;Nusap1;Paxip1;Pid1;Pkd1;Pkd2;Plk1;Plk4;Racgap1;Rad21;Rfwd3;Rprd1b;Sgol2a;Slfn9;Sox9;Spag5;Stil;Tfap4;Tfdp2;Ticrr;Topbp1;Tpx2;Ttk;Ube2c;Wnt5a;Zfp36…
25	GO:0055002	striated_muscle_cell_development	178	34	1.6e-11	Acta1;Actc1;Actn2;Actn3;Agt;Agtr2;Alpk3;Cacna1s;Camk2d;Casq1;Ccnb1;Cdk1;Cfl2;Csrp3;Klhl40;Klhl41;Krt8;Ldb3;Lmod3;Maml1;Map2k4;Myf6;Myo18b;Myoz1;Myoz2;Myoz3;Mypn;Neb;Obscn;Pdgfra;Tbx3;Tcap;Tmtc3;Ttn
26	GO:0048285	organelle_fission	479	60	7.1e-11	Adcy3;Apc;Aspm;Aurkb;Btc;Bub1;Bub1b;Ccdc8;Ccnb1;Cd28;Cdc20;Cdc23;Cdc6;Cep192;Cep55;Chek1;Dsn1;Eps8;Ereg;Fanca;Fmn2;Kif11;Kif14;Kif18a;Kif18b;Kif23;Kif2c;Kif4;Kifc1;Kntc1;Lrp5;Mad2l1;Mis12;Mki67;Msh6;Ncapd2;Ncapd3;Ncapg;Ncaph;Ndc1;Ndc80;Nek2;Nusap1;Plk1;Racgap1;Rad51;Rad54b;Sgol1;Sgol2a;Spag5;Stil;Top2a;Topbp1;Tpx2;Ttk;Ttn;Ube2c;Wnt5a;Xiap;Xrcc2
27	GO:0042692	muscle_cell_differentiation	395	53	7.4e-11	Acta1;Actc1;Actn2;Actn3;Agt;Agtr2;Alpk3;Cacna1s;Camk2d;Casq1;Ccnb1;Cdk1;Cfl2;Csrp3;Cxcl12;Ereg;Fbxo40;Fgf10;Grem1;Isl1;Klhl40;Klhl41;Krt8;Ldb3;Lmod3;Maml1;Map2k4;Megf10;Myf6;Mylk2;Myo18b;Myoz1;Myoz2;Myoz3;Mypn;Neb;Neu2;Notch1;Obscn;Olfm2;Pdgfra;Rbm24;Sgcg;Smyd1;Sox9;Tbx3;Tcap;Tmtc3;Trdn;Trim32;Trim54;Trim72;Ttn
28	GO:0051146	striated_muscle_cell_differentiation	306	45	1e-10	Acta1;Actc1;Actn2;Actn3;Agt;Agtr2;Alpk3;Cacna1s;Camk2d;Casq1;Ccnb1;Cdk1;Cfl2;Csrp3;Cxcl12;Grem1;Isl1;Klhl40;Klhl41;Krt8;Ldb3;Lmod3;Maml1;Map2k4;Myf6;Mylk2;Myo18b;Myoz1;Myoz2;Myoz3;Mypn;Neb;Neu2;Notch1;Obscn;Pdgfra;Rbm24;Smyd1;Tbx3;Tcap;Tmtc3;Trdn;Trim32;Trim72;Ttn
29	GO:0051128	regulation_of_cellular_component_organization	2651	204	1.2e-10	Acsl6;Actn2;Acvr1b;Adam9;Adamts1;Adcy6;Add2;Adgrl3;Adipoq;Adnp;Agt;Agtr2;Alox15;Ank1;Apc;Apc2;Arhgap6;Arsb;Asph;Atp1b1;Aurkb;Baiap2l2;Bhlhb9;Bora;Brca1;Btc;Bub1;Bub1b;Camk2d;Cav1;Cbln2;Ccdc8;Ccnb1;Ccnf;Cd28;Cd93;Cdc20;Cdc23;Cdc6;Cdkn2c;Cep192;Cfl2;Chek1;Ckap2;Clstn2;Clvs1;Cnr1;Crk;Crkl;Crlf3;Cul4a;Cx3cl1;Cxcl12;Dab2;Dixdc1;Doc2b;Dock1;Draxin;Efemp1;Enc1;Enpp2;Epb41;Epb41l2;Epha7;Eps8;Ereg;Etv5;Fa…
30	GO:0044772	mitotic_cell_cycle_phase_transition	421	54	2.7e-10	Acvr1b;Apc;Bach1;Bub1;Bub1b;Camk2d;Casp2;Ccna2;Ccnb1;Ccnb2;Ccnd1;Cdc23;Cdc6;Cdk1;Cdk14;Cdkn2c;Cep192;Chek1;Clspn;Crlf3;Cul4a;Dbf4;E2f7;Eps8;Fbxw11;Fez1;Foxm1;Iqgap3;Kif14;Kntc1;Lats1;Lats2;Mad2l1;Mcm2;Mcm5;Ndc80;Nedd1;Paics;Phf8;Pid1;Pkd2;Plk1;Ppat;Rfwd3;Rrm2;Slfn9;Stil;Taf2;Tfdp2;Ticrr;Topbp1;Ttk;Ube2c;Zfp36l2
31	GO:0009888	tissue_development	2039	165	3.1e-10	1190002N15Rik;Abi1;Acta1;Actc1;Actn2;Actn3;Acvr1b;Adam9;Adamts12;Adipoq;Agt;Agtr2;Aldh1a7;Alg10b;Alox15;Alpk3;Alpl;Alx4;Ank;Apc;Astn2;Bmp2k;C2cd3;Cacna1s;Camk2d;Camp;Casq1;Cav1;Ccnb1;Ccnd1;Ccr1l1;Cd109;Cdk1;Ces1d;Cfl2;Chrna1;Cited1;Ckmt2;Clic5;Col18a1;Col2a1;Csf1;Csrp3;Ctnnd1;Cxcl12;Dab2;Dcaf7;Dgat2;Dusp4;Dusp6;Dvl3;E2f7;E2f8;Eda2r;Ednra;Efemp1;Eno3;Epha7;Ereg;Etv4;Etv5;Fat4;Fgf10;Fndc3a;Foxl1;Fr…
32	GO:0030239	myofibril_assembly	69	19	8e-10	Acta1;Actc1;Actn2;Casq1;Cfl2;Csrp3;Klhl41;Krt8;Ldb3;Lmod3;Myoz1;Myoz2;Myoz3;Mypn;Neb;Obscn;Pdgfra;Tcap;Ttn
33	GO:0006941	striated_muscle_contraction	175	31	8.8e-10	Actc1;Actn3;Adra1b;Asph;Atp1a2;Atp1b1;Atp2a1;Cacna1s;Camk2d;Casq1;Cav1;Chrna1;Csrp3;Fgf13;Hrc;Kcnd3;Kcnh2;Mb;Myh1;Myl1;Mylk2;Nup155;Pgam2;Scn4b;Smpx;Tcap;Tnnc2;Tnni2;Tnnt3;Ttn;Uty
34	GO:0051983	regulation_of_chromosome_segregation	93	22	9.1e-10	Apc;Aurkb;Bub1;Bub1b;Ccnb1;Cdc23;Cdc6;Cep192;Ect2;Kif2c;Mad2l1;Mki67;Ndc80;Nek2;Plk1;Racgap1;Rad21;Sgol2a;Spag5;Stil;Ttk;Ube2c
35	GO:0008608	attachment_of_spindle_microtubules_to_kinetochore	31	13	1.1e-09	Apc;Aurkb;Ccnb1;Dsn1;Ect2;Kif2c;Mis12;Ndc80;Nek2;Nuf2;Racgap1;Sgol1;Spag5
36	GO:0044770	cell_cycle_phase_transition	451	55	1.2e-09	Acvr1b;Apc;Bach1;Bub1;Bub1b;Camk2d;Casp2;Ccna2;Ccnb1;Ccnb2;Ccnd1;Cdc23;Cdc6;Cdk1;Cdk14;Cdkn2c;Cep192;Chek1;Clspn;Crlf3;Cul4a;Dbf4;E2f7;Eps8;Fbxw11;Fez1;Foxm1;Iqgap3;Kif14;Kntc1;Lats1;Lats2;Mad2l1;Mcm2;Mcm5;Ndc80;Nedd1;Paics;Paxip1;Phf8;Pid1;Pkd2;Plk1;Ppat;Rfwd3;Rrm2;Slfn9;Stil;Taf2;Tfdp2;Ticrr;Topbp1;Ttk;Ube2c;Zfp36l2
37	GO:0009719	response_to_endogenous_stimulus	1970	158	1.5e-09	Acap2;Acsl1;Acsl6;Acta1;Actn2;Adam9;Adamts1;Adamts12;Adcy6;Adcyap1r1;Adipoq;Adra1b;Agt;Agtr2;Aldh1a7;Alpl;Apc;Aqp4;Atp1a2;Atp2a1;Baiap2l2;Bche;Brca1;Camp;Car4;Cav1;Ccna2;Ccnd1;Cd109;Cdc6;Cdo1;Chek1;Chrdl1;Chrm3;Cited1;Col2a1;Col4a6;Crk;Cstf2;Cxcl12;Dab2;Dusp6;Enpp2;Epm2aip1;Ereg;Fat4;Fgf10;Fgfrl1;Fmr1;Fosl1;Foxm1;Frs2;Gatm;Gcnt1;Gdf10;Ghr;Gm21320;Gpam;Gpd1;Gpr83;Grb14;Grem1;Grem2;Has2;Hfe2;Hmga2;…
38	GO:0007346	regulation_of_mitotic_cell_cycle	480	57	1.6e-09	Apc;Bora;Btc;Bub1;Bub1b;Camk2d;Casp2;Ccdc8;Ccna2;Ccnb1;Ccnd1;Cd28;Cdc23;Cdc6;Cdk1;Cep192;Chek1;Clspn;Cul4a;Dbf4;Ddias;E2f7;Ereg;Fgf10;Foxg1;Gas1;Hcfc1;Kif11;Kif14;Kntc1;Lrp5;Mad2l1;Mki67;Myc;Ndc80;Nek2;Nusap1;Pid1;Pkd1;Pkd2;Plk1;Pnpt1;Prkca;Rfwd3;Sdcbp;Slfn9;Smad3;Stil;Tfdp2;Ticrr;Top2a;Topbp1;Tpx2;Ttk;Ube2c;Zfp36l2;Zwilch
39	GO:0051094	positive_regulation_of_developmental_process	1448	124	2.7e-09	Acsl6;Actn3;Acvr1b;Adam9;Adamts1;Adgrl3;Adipoq;Adnp;Agt;Agtr2;Amot;Apc;Arsb;Aspm;Atxn1l;Bhlhb9;Brca1;Btc;Camp;Cbln2;Ccnb1;Ccnd1;Ccr1l1;Ccr3;Cd28;Cdc20;Cdk1;Clstn2;Cnr1;Cpne1;Crk;Crkl;Csf1;Csrp3;Cx3cl1;Cxcl12;Dab2;Dixdc1;Dock1;Ect2;Ednra;Enc1;Enpp2;Ereg;Etv5;Fez1;Fgf10;Fmr1;Foxg1;Frs2;Gdf10;Ghr;Gpam;Grem1;Has2;Hmga1;Hmga1-rs1;Hmga2;Il1r1;Il1rap;Iqgap3;Isl1;Kdm2b;Kdm4a;Kdm4c;Kitl;Lep;Lingo2;Lpar3;L…
40	GO:0072359	circulatory_system_development	1160	105	2.8e-09	1190002N15Rik;Actc1;Actn2;Adamts1;Adgra2;Adra1b;Agt;Agtr2;Alpk3;Amot;Brca1;C2cd3;Camk2d;Camp;Cav1;Ccnb1;Ccr3;Cdk1;Cited1;Ckmt2;Col18a1;Col2a1;Cpe;Crkl;Csrp3;Cx3cl1;Cxcl12;Dusp6;Dvl3;E2f7;E2f8;Ednra;Emilin3;Enpep;Enpp2;Ereg;Fat4;Fgf10;Fgfrl1;Fosl1;Foxl1;Foxm1;Frs2;Fzd4;Gjc1;Gm10698;Grem1;Has2;Hpgd;Id1;Isl1;Kctd10;Lbx1;Lep;Lrp5;Ltbp1;Maml1;Map2k4;Mb;Mmp9;Mylk2;Myo18b;Ndnf;Ndp;Nedd4;Ngp;Notch1;Nr2f2…
41	GO:0050793	regulation_of_developmental_process	2661	198	4.3e-09	Acsl6;Actn3;Acvr1b;Adam9;Adamts1;Adamts12;Adcy6;Adgra2;Adgrl3;Adipoq;Adnp;Agt;Agtr2;Amot;Ank;Apc;Apc2;Arsb;Aspm;Atxn1l;Bhlhb9;Bmp2k;Brca1;Btc;Camp;Cav1;Cbln2;Ccnb1;Ccnd1;Ccr1l1;Ccr3;Cd109;Cd28;Cdc20;Cdk1;Cited1;Clstn2;Cnr1;Cpe;Cpne1;Crk;Crkl;Csf1;Csrp3;Cul4a;Cx3cl1;Cxcl12;Dab2;Dixdc1;Dlk1;Dock1;Draxin;Dusp6;Dvl3;Ect2;Ednra;Efemp1;Emilin3;Enc1;Enpp2;Epb41;Epb41l2;Epha7;Eps8;Ereg;Etv4;Etv5;Fanca;Fa…
42	GO:0006464	cellular_protein_modification_process	3868	266	9.7e-09	1700012B09Rik;Abi1;Acsl1;Actn2;Acvr1b;Adam9;Adipoq;Adnp;Adra1b;Agt;Agtr2;Alg10b;Alox15;Alpk3;Apc;Art1;Art3;Asb10;Asb12;Asb16;Asb5;Asph;Aurkb;B3galnt1;B3galt1;B3galt2;B3gat1;Bach1;Bmp2k;Brca1;Brd1;Brms1l;Bub1;Bub1b;Camk2d;Camp;Cav1;Cbx4;Ccna2;Ccnb1;Ccnd1;Ccnf;Ccr1l1;Ccr3;Cd109;Cd300ld5;Cdc20;Cdc23;Cdc6;Cdk1;Cdk14;Cdkn2c;Chek1;Clspn;Cpe;Crk;Crkl;Csf1;Ctnnd1;Cttnbp2nl;Cx3cl1;Dab2;Dcaf7;Dixdc1;Dr1;Dt…
43	GO:0036211	protein_modification_process	3868	266	9.7e-09	1700012B09Rik;Abi1;Acsl1;Actn2;Acvr1b;Adam9;Adipoq;Adnp;Adra1b;Agt;Agtr2;Alg10b;Alox15;Alpk3;Apc;Art1;Art3;Asb10;Asb12;Asb16;Asb5;Asph;Aurkb;B3galnt1;B3galt1;B3galt2;B3gat1;Bach1;Bmp2k;Brca1;Brd1;Brms1l;Bub1;Bub1b;Camk2d;Camp;Cav1;Cbx4;Ccna2;Ccnb1;Ccnd1;Ccnf;Ccr1l1;Ccr3;Cd109;Cd300ld5;Cdc20;Cdc23;Cdc6;Cdk1;Cdk14;Cdkn2c;Chek1;Clspn;Cpe;Crk;Crkl;Csf1;Ctnnd1;Cttnbp2nl;Cx3cl1;Dab2;Dcaf7;Dixdc1;Dr1;Dt…
44	GO:0032989	cellular_component_morphogenesis	1191	105	1.2e-08	Abi1;Acta1;Actc1;Actn2;Adnp;Apc;Bhlhb9;Bhlhe22;Casq1;Cdh11;Cfl2;Clic5;Col18a1;Cpne1;Crk;Crkl;Csrp3;Ctnnd2;Cxcl12;Dab2;Dixdc1;Dock1;Draxin;Ect2;Enpp2;Epb41;Epb41l2;Epha7;Eps8;Etv4;Fez1;Fgf13;Fgfrl1;Fmnl2;Foxg1;Frmd6;Fzd4;Gap43;Gas1;Gm21320;Gna12;Grem1;Has2;Hexb;Id1;Isl1;Kif14;Klhl10;Klhl41;Krt8;Lats1;Lats2;Ldb3;Lingo3;Lmod3;Lpar3;Lrrc38;Lrrn3;Msn;Myoz1;Myoz2;Myoz3;Mypn;Neb;Nedd4;Nefl;Net1;Ngef;Nlg…
45	GO:0051276	chromosome_organization	1227	107	1.5e-08	Apc;Asf1b;Aurkb;Bahcc1;Brca1;Brd1;Brms1l;Bub1;Bub1b;Camk2d;Cbx4;Ccnb1;Cdc20;Cdc23;Cdc6;Cdk1;Cenpq;Cep192;Cep55;Chek1;Cul4a;Dck;Dr1;Dsn1;Ercc6l;Fmr1;Hcfc1;Hmga1;Hmga1-rs1;Hmga2;Hmgb3;Hnrnpa1;Hnrnpa2b1;Isl1;Kdm2b;Kdm3a;Kdm4a;Kdm4c;Kdm5d;Kif14;Kif18a;Kif18b;Kif23;Kif2c;Kif4;Kifc1;Kntc1;Lats1;Mad2l1;Mcm2;Mcm4;Mcm5;Mis12;Mki67;Msh6;Myc;Ncapd2;Ncapd3;Ncapg;Ncapg2;Ncaph;Ncoa2;Ndc1;Ndc80;Nek2;Nup107;Nup1…
46	GO:0048468	cell_development	2443	182	2e-08	Abi1;Acsl6;Acta1;Actc1;Actn2;Actn3;Adamts1;Adcy6;Adgra2;Adipoq;Adnp;Agt;Agtr2;Alg10b;Alpk3;Ank1;Apc;Arsb;Aspm;Bhlhb9;Bhlhe22;Cacna1s;Camk2d;Casp2;Casq1;Cav1;Ccnb1;Cdc20;Cdh11;Cdk1;Cfl2;Clic5;Cnr1;Col18a1;Cpne1;Crk;Crkl;Csf1;Csrp3;Ctnnd2;Cx3cl1;Cxcl12;Dab2;Ddias;Dixdc1;Dock1;Draxin;Ect2;Ednra;Efemp1;Enc1;Enpp2;Epha7;Ereg;Etv4;Etv5;Fat4;Fez1;Fgf13;Fgfrl1;Fmn2;Fmr1;Fndc3a;Foxg1;Frmd6;Frs2;Fzd4;Gap43…
47	GO:0035295	tube_development	1162	102	2.4e-08	Actc1;Adamts1;Adamts12;Adgra2;Agt;Agtr2;Aldh1a7;Alx4;Amot;Atxn1l;Brca1;C2cd3;Camp;Cav1;Ccnb1;Ccr3;Cited1;Col18a1;Col2a1;Csf1;Cx3cl1;Cxcl12;Dvl3;E2f7;E2f8;Ednra;Emilin3;Enpep;Enpp2;Epha7;Ereg;Etv4;Etv5;Fat4;Fgf10;Foxl1;Foxm1;Fzd4;Gas1;Gjc1;Gm10698;Grem1;Has2;Hmga2;Hnrnpa1;Hpgd;Id1;Irx1;Irx2;Isl1;Itga6;Kctd10;Kdm2b;Kif18a;Lbx1;Lep;Lrp5;Mmp9;Myc;Myo18b;Ndnf;Nedd4;Ngp;Notch1;Nr2f2;Ntn1;Numb;Paxip1;Pd…
48	GO:0006796	phosphate-containing_compound_metabolic_process	3290	231	2.5e-08	Abi1;Acly;Acot5;Acpp;Acsl1;Acsl6;Actn2;Actn3;Acvr1b;Adam9;Adcy6;Adcyap1r1;Adipoq;Adk;Adnp;Adra1b;Agpat9;Agt;Agtr2;Alox15;Alpk3;Alpl;Ampd1;Apc;Atic;Atp1a2;Atp1b1;Aurkb;Bmp2k;Bub1;Bub1b;Camk2d;Camp;Car3;Cav1;Ccdc8;Ccna2;Ccnb1;Ccnd1;Ccr1l1;Ccr3;Cd109;Cdc6;Cdk1;Cdk14;Cdkn2c;Cep192;Ces1d;Chek1;Chp2;Ckm;Ckmt2;Clspn;Cox8b;Crk;Crkl;Csf1;Ctnnd1;Cttnbp2nl;Cx3cl1;Dab2;Dck;Dctd;Dgat2;Dixdc1;Dusp4;Dusp6;Dvl3;…
49	GO:0031032	actomyosin_structure_organization	191	30	3e-08	2310002L09Rik;Acta1;Actc1;Actn2;Arhgap6;Casq1;Cfl2;Csrp3;Epb41;Epb41l2;Frmd6;Kif23;Kiss1r;Klhl41;Krt8;Ldb3;Lmod3;Myoz1;Myoz2;Myoz3;Mypn;Neb;Obscn;Pdgfra;Pik3r1;Racgap1;Smad3;Tcap;Ttc8;Ttn
50	GO:0033044	regulation_of_chromosome_organization	341	43	3e-08	Apc;Aurkb;Brca1;Bub1;Bub1b;Camk2d;Ccnb1;Cdc23;Cdc6;Cep192;Chek1;Fmr1;Hmga1;Hmga1-rs1;Hnrnpa1;Hnrnpa2b1;Isl1;Kdm3a;Kdm4a;Kdm4c;Kifc1;Mad2l1;Mki67;Myc;Ndc80;Nek2;Paxip1;Phf2;Phf8;Pkd2;Plk1;Rad21;Sgol2a;Snai2;Stil;Tada2b;Tnks2;Ttk;Ube2c;Ubr5;Uhrf1;Uty;Wdhd1
51	GO:0006793	phosphorus_metabolic_process	3309	231	4.2e-08	Abi1;Acly;Acot5;Acpp;Acsl1;Acsl6;Actn2;Actn3;Acvr1b;Adam9;Adcy6;Adcyap1r1;Adipoq;Adk;Adnp;Adra1b;Agpat9;Agt;Agtr2;Alox15;Alpk3;Alpl;Ampd1;Apc;Atic;Atp1a2;Atp1b1;Aurkb;Bmp2k;Bub1;Bub1b;Camk2d;Camp;Car3;Cav1;Ccdc8;Ccna2;Ccnb1;Ccnd1;Ccr1l1;Ccr3;Cd109;Cdc6;Cdk1;Cdk14;Cdkn2c;Cep192;Ces1d;Chek1;Chp2;Ckm;Ckmt2;Clspn;Cox8b;Crk;Crkl;Csf1;Ctnnd1;Cttnbp2nl;Cx3cl1;Dab2;Dck;Dctd;Dgat2;Dixdc1;Dusp4;Dusp6;Dvl3;…
52	GO:0007010	cytoskeleton_organization	1269	108	4.6e-08	2310002L09Rik;Abi1;Acta1;Actc1;Actn2;Add2;Alox15;Amot;Apc;Apc2;Arhgap6;Aspm;Aurkb;Baiap2l2;Bora;Brca1;C2cd3;Casq1;Cav1;Ccdc8;Ccnb1;Ccnf;Cdc20;Cdk1;Cep192;Cfl2;Chek1;Ckap2;Cobll1;Crk;Csrp3;Dixdc1;Dock1;Epb41;Epb41l2;Eps8;Fchsd2;Fgf10;Fgf13;Fignl1;Fmn2;Fmnl2;Frmd6;Hook1;Id1;Kif11;Kif14;Kif18a;Kif18b;Kif20a;Kif23;Kif2c;Kif4;Kifc1;Kiss1r;Klhl41;Krt8;Lats1;Ldb3;Lmod3;Map7d2;Myh2;Myoz1;Myoz2;Myoz3;Mypn…
53	GO:0051239	regulation_of_multicellular_organismal_process	3060	216	5.7e-08	Acpp;Acsl6;Actn3;Acvr1b;Adam9;Adamts1;Adamts12;Adcy6;Adgra2;Adgrl3;Adipoq;Adk;Adnp;Adra1b;Agt;Agtr2;Amot;Ank;Apc;Aqp4;Arsb;Asph;Aspm;Atp1a2;Atp1b1;Atp2a1;Atxn1l;Bhlhb9;Bmp2k;Brca1;Camk2d;Camp;Casq1;Cav1;Cbln2;Ccnb1;Ccnd1;Ccr1l1;Ccr3;Cd109;Cd28;Cd300ld5;Cdc20;Cdk1;Chrm3;Cited1;Clstn2;Cmya5;Cnr1;Cpe;Cpne1;Csf1;Csrp3;Cul4a;Cx3cl1;Cxcl12;Dab2;Dixdc1;Dock1;Draxin;Dusp6;Dvl3;Ect2;Ednra;Efemp1;Emilin3;E…
54	GO:0071495	cellular_response_to_endogenous_stimulus	1495	122	6e-08	Acap2;Acsl1;Acsl6;Actn2;Adam9;Adamts1;Adamts12;Adcy6;Adipoq;Agt;Agtr2;Apc;Aqp4;Atp1a2;Baiap2l2;Brca1;Camp;Cav1;Ccna2;Cd109;Cdc6;Chek1;Chrdl1;Chrm3;Cited1;Col2a1;Col4a6;Crk;Cstf2;Dab2;Dusp6;Enpp2;Fat4;Fgf10;Fgfrl1;Frs2;Gdf10;Ghr;Gm21320;Gpam;Gpd1;Grb14;Grem1;Grem2;Has2;Hfe2;Hmga2;Hnrnpa1;Hpgd;Id1;Isl1;Kcnd3;Kdm3a;Kdm5d;Kif18a;Klf3;Lats1;Lats2;Lep;Lmnb1;Ltbp1;Ltbp4;Lypd1;Mcm2;Mmp1a;Msn;Mstn;Mtmr4;M…
55	GO:0061640	cytoskeleton-dependent_cytokinesis	49	14	8.2e-08	Anln;Apc;Aurkb;Cep55;Ckap2;Fmn2;Kif20a;Kif23;Kif4;Nusap1;Plk1;Racgap1;Usp8;Zfp365
56	GO:0035239	tube_morphogenesis	895	82	1.1e-07	Adamts1;Adamts12;Adgra2;Agt;Agtr2;Amot;Brca1;C2cd3;Camp;Cav1;Ccr3;Cited1;Col18a1;Csf1;Cx3cl1;Cxcl12;Dvl3;E2f7;E2f8;Ednra;Emilin3;Enpep;Enpp2;Epha7;Ereg;Etv4;Etv5;Fat4;Fgf10;Foxm1;Fzd4;Gjc1;Gm10698;Grem1;Has2;Hmga2;Hpgd;Id1;Irx1;Irx2;Isl1;Kctd10;Kdm2b;Lbx1;Lep;Lrp5;Mmp9;Myc;Myo18b;Ndnf;Nedd4;Ngp;Notch1;Nr2f2;Ntn1;Paxip1;Pde3b;Pdgfra;Pkd1;Pkd2;Plau;Plcg1;Prkca;Prl2c2;Prl2c3;Ptn;Rapgef2;Rgma;Rnf213;…
57	GO:0045786	negative_regulation_of_cell_cycle	526	56	1.1e-07	Apc;Aurkb;Brca1;Bub1;Bub1b;Casp2;Ccnb1;Ccnd1;Ccnf;Cdk1;Cdkn2c;Cep192;Chek1;Clspn;Crlf3;Cul4a;Ddias;Dtl;E2f7;E2f8;Ern1;Fgf10;Foxm1;Gas1;Hbp1;Hpgd;Kifc1;Kntc1;Lats1;Lats2;Mad2l1;Mlxipl;Myc;Ndc80;Nek2;Nr2f2;Pkd1;Pkd2;Plk1;Pnpt1;Prkaa2;Rfwd3;Rraga;Slfn9;Smad3;Stil;Tfap4;Tfdp2;Ticrr;Top2a;Topbp1;Trp53bp1;Ttk;Uhmk1;Zfp36l2;Zwilch
58	GO:0045787	positive_regulation_of_cell_cycle	348	42	1.5e-07	Aurkb;Brca1;Btc;Casp2;Ccnb1;Ccnd1;Cd28;Cdc6;Cdk1;Crlf3;Cul4a;Dbf4;E2f7;E2f8;Ect2;Ereg;Fgf10;Fosl1;Foxg1;Hcfc1;Kif14;Kif23;Lrp5;Mad2l1;Mlxipl;Mrgprb1;Myc;Ndc80;Nusap1;Pkd2;Plk4;Prkca;Racgap1;Rad21;Sgol2a;Stil;Tbx3;Tfap4;Tfdp2;Trim32;Ube2c;Wnt5a
59	GO:0006996	organelle_organization	3826	257	1.7e-07	2310002L09Rik;Abi1;Acta1;Actc1;Actn2;Adcy3;Add2;Alox15;Amot;Ank1;Apc;Apc2;Arhgap6;Arl1;Asf1b;Aspm;Atl2;Atl3;Atp1b1;Atp2a1;Aurkb;B3gat1;Bahcc1;Baiap2l2;Bora;Brca1;Brd1;Brms1l;Btc;Bub1;Bub1b;C2cd3;Cacna1s;Camk2d;Camp;Casq1;Cav1;Cbx4;Ccdc8;Ccnb1;Ccnb2;Ccnf;Cd28;Cd93;Cdc20;Cdc23;Cdc6;Cdk1;Cenpq;Cep192;Cep55;Cfl2;Chek1;Cidec;Ckap2;Clvs1;Cobll1;Crk;Csrp3;Cul4a;Dck;Dixdc1;Doc2b;Dock1;Dr1;Dsn1;Epb41;Epb4…
60	GO:0043412	macromolecule_modification	4103	272	2e-07	1700012B09Rik;Abi1;Acsl1;Actn2;Acvr1b;Adam9;Adipoq;Adnp;Adra1b;Agt;Agtr2;Alg10b;Alox15;Alpk3;Apc;Apobec2;Art1;Art3;Asb10;Asb12;Asb16;Asb5;Asf1b;Asph;Aurkb;B3galnt1;B3galt1;B3galt2;B3gat1;Bach1;Bmp2k;Brca1;Brd1;Brms1l;Bub1;Bub1b;Camk2d;Camp;Cav1;Cbx4;Ccna2;Ccnb1;Ccnd1;Ccnf;Ccr1l1;Ccr3;Cd109;Cd300ld5;Cdc20;Cdc23;Cdc6;Cdk1;Cdk14;Cdkn2c;Chek1;Clspn;Cpe;Crk;Crkl;Csf1;Ctnnd1;Cttnbp2nl;Cx3cl1;Dab2;Dcaf7…
61	GO:0000226	microtubule_cytoskeleton_organization	513	54	2.6e-07	Apc;Apc2;Aspm;Aurkb;Bora;Brca1;C2cd3;Cav1;Ccdc8;Ccnb1;Ccnf;Cdc20;Cdk1;Cep192;Chek1;Ckap2;Dixdc1;Fgf10;Fgf13;Fignl1;Fmn2;Hook1;Kif11;Kif14;Kif18a;Kif18b;Kif20a;Kif23;Kif2c;Kif4;Kifc1;Map7d2;Ndc1;Ndc80;Nedd1;Nefl;Nek2;Nusap1;Pkd1;Pkd2;Plk1;Plk4;Prc1;Racgap1;Sgol1;Spag5;Spc25;Stil;Tpx2;Trdn;Trim54;Tuba8;Wee1;Xiap
62	GO:0048513	animal_organ_development	4026	267	2.7e-07	1190002N15Rik;Abi1;Acta1;Actc1;Actn2;Actn3;Acvr1b;Adam9;Adamts1;Adamts12;Adamts4;Add2;Adgrl3;Adipoq;Adra1b;Agt;Agtr2;Aldh1a7;Alg10b;Alox15;Alpk3;Alpl;Alx4;Ank;Ank1;Anln;Apc;Aspm;Atic;Atxn1l;Bhlhe22;Bmp2k;Brca1;C2cd3;Cacna1s;Camk2d;Camp;Car4;Casp2;Casq1;Cav1;Ccna2;Ccnb1;Ccnb2;Ccnd1;Ccnf;Ccr1l1;Cd109;Cd164;Cd28;Cd300ld5;Cdk1;Cdo1;Cfl2;Chrdl1;Chrna1;Cited1;Ckmt2;Clic5;Col2a1;Cpe;Crkl;Csf1;Csrp3;Ctnn…
63	GO:0007399	nervous_system_development	2620	187	2.8e-07	Abi1;Acsl6;Acvr1b;Adamts1;Adcy6;Adgra2;Adgrl3;Adnp;Agt;Agtr2;Alg10b;Apc;Arsb;Aspm;Atic;Bche;Bhlhb9;Bhlhe22;Brca1;C2cd3;Camk2d;Casp2;Cav1;Cbln2;Ccr1l1;Cdc20;Cdh11;Cdk1;Cdkn2c;Chrdl1;Cited1;Clic5;Clstn2;Cnr1;Col2a1;Cpe;Cpne1;Csf1;Ctnnd1;Ctnnd2;Cx3cl1;Cxcl12;Dab2;Dixdc1;Draxin;Dvl3;Ect2;Ednra;Efemp1;Enc1;Eno3;Enpp2;Epha7;Etv4;Etv5;Fat4;Fez1;Fgf10;Fgf13;Fmr1;Fnbp1l;Foxg1;Frs2;Fzd4;Gap43;Gas1;Gdf10;Gm…
64	GO:0051783	regulation_of_nuclear_division	180	27	3.7e-07	Apc;Btc;Bub1;Bub1b;Ccdc8;Ccnb1;Cd28;Cdc20;Cdc23;Cdc6;Cep192;Chek1;Ereg;Kif11;Kntc1;Lrp5;Mad2l1;Mki67;Ndc80;Nek2;Nusap1;Plk1;Sgol2a;Stil;Ttk;Ube2c;Wnt5a
65	GO:0000281	mitotic_cytokinesis	40	12	3.8e-07	Anln;Apc;Cep55;Ckap2;Kif20a;Kif23;Kif4;Nusap1;Plk1;Racgap1;Usp8;Zfp365
66	GO:0007088	regulation_of_mitotic_nuclear_division	149	24	4.4e-07	Apc;Btc;Bub1;Bub1b;Ccdc8;Ccnb1;Cd28;Cdc23;Cdc6;Cep192;Chek1;Ereg;Kif11;Kntc1;Lrp5;Mad2l1;Mki67;Ndc80;Nek2;Nusap1;Plk1;Stil;Ttk;Ube2c
67	GO:0030071	regulation_of_mitotic_metaphase/anaphase_transition	48	13	4.7e-07	Apc;Bub1;Bub1b;Ccnb1;Cdc23;Cdc6;Cep192;Mad2l1;Ndc80;Plk1;Stil;Ttk;Ube2c
68	GO:0007507	heart_development	649	63	4.8e-07	1190002N15Rik;Actc1;Actn2;Adamts1;Adra1b;Agt;Agtr2;Alpk3;C2cd3;Camk2d;Ccnb1;Cdk1;Ckmt2;Col2a1;Cpe;Crkl;Csrp3;Dusp6;Dvl3;Ednra;Fat4;Fgfrl1;Foxl1;Frs2;Gjc1;Gm10698;Grem1;Has2;Id1;Isl1;Kctd10;Lbx1;Ltbp1;Maml1;Map2k4;Mb;Mmp9;Mylk2;Myo18b;Nedd4;Notch1;Pdgfra;Pkd1;Pkd2;Ptn;Sav1;Sgcg;Smad3;Smyd1;Snai2;Sox9;Srl;Stil;Tbx3;Tcap;Tead1;Tead2;Tfdp2;Ttn;Uty;Vcan;Wnt5a;Xirp2
69	GO:0060537	muscle_tissue_development	470	50	5.3e-07	1190002N15Rik;Acta1;Actc1;Actn2;Actn3;Agt;Agtr2;Alpk3;Cacna1s;Camk2d;Camp;Casq1;Cav1;Ccnb1;Cdk1;Cfl2;Chrna1;Ckmt2;Csrp3;Gjc1;Grem1;Isl1;Klhl31;Klhl40;Klhl41;Maml1;Map2k4;Megf10;Mstn;Myc;Myf6;Mylk2;Mylpf;Myo18b;Myom2;Notch1;Nr2f2;Pdgfra;Pkd2;Sav1;Sgcg;Smad3;Smyd1;Sox9;Tbx3;Tcap;Ttn;Vgll2;Wnt5a;Xirp2
70	GO:0010948	negative_regulation_of_cell_cycle_process	241	32	5.5e-07	Apc;Aurkb;Brca1;Bub1;Bub1b;Casp2;Ccnb1;Ccnd1;Ccnf;Cdk1;Cep192;Chek1;Clspn;E2f7;E2f8;Fgf10;Kifc1;Mad2l1;Mlxipl;Ndc80;Nek2;Pkd2;Plk1;Rfwd3;Slfn9;Stil;Tfap4;Tfdp2;Ticrr;Topbp1;Ttk;Zfp36l2
71	GO:0045595	regulation_of_cell_differentiation	1886	142	5.7e-07	Acsl6;Actn3;Acvr1b;Adamts1;Adamts12;Adcy6;Adgra2;Adipoq;Adnp;Apc;Apc2;Arsb;Aspm;Bhlhb9;Btc;Cav1;Ccnd1;Ccr1l1;Cd109;Cd28;Cdc20;Cdk1;Cited1;Cnr1;Cpne1;Crk;Crkl;Csf1;Csrp3;Cul4a;Cx3cl1;Cxcl12;Dab2;Dixdc1;Dlk1;Dock1;Draxin;Dusp6;Ect2;Efemp1;Enc1;Enpp2;Epha7;Ereg;Etv5;Fanca;Fat4;Fez1;Fgf10;Fgf13;Fmr1;Foxg1;Gabpa;Gdf10;Ghr;Grem1;Has2;Hbp1;Hmga2;Hmgb3;Id1;Il1r1;Il1rap;Isl1;Kdm3a;Kdm4a;Kdm4c;Kif14;Kifc1;…
72	GO:0014706	striated_muscle_tissue_development	445	48	6e-07	1190002N15Rik;Acta1;Actc1;Actn2;Actn3;Agt;Agtr2;Alpk3;Cacna1s;Camk2d;Camp;Casq1;Cav1;Ccnb1;Cdk1;Cfl2;Chrna1;Ckmt2;Csrp3;Gjc1;Grem1;Isl1;Klhl31;Klhl40;Klhl41;Maml1;Map2k4;Megf10;Mstn;Myc;Myf6;Mylk2;Mylpf;Myo18b;Myom2;Notch1;Nr2f2;Pdgfra;Sav1;Sgcg;Smad3;Smyd1;Tbx3;Tcap;Ttn;Vgll2;Wnt5a;Xirp2
73	GO:0016310	phosphorylation	2426	174	6e-07	Abi1;Acsl1;Actn2;Actn3;Acvr1b;Adam9;Adipoq;Adk;Adnp;Adra1b;Agt;Alox15;Alpk3;Apc;Aurkb;Bmp2k;Bub1;Bub1b;Camk2d;Camp;Cav1;Ccna2;Ccnb1;Ccnd1;Ccr1l1;Ccr3;Cd109;Cdc6;Cdk1;Cdk14;Cdkn2c;Chek1;Ckm;Ckmt2;Clspn;Cox8b;Crk;Crkl;Csf1;Ctnnd1;Cx3cl1;Dab2;Dck;Dixdc1;Dusp4;Dusp6;Dvl3;Ect2;Eda2r;Ednra;Efemp1;Eno3;Enpp2;Epha7;Ereg;Ern1;Etnk1;Fbxw11;Fgf10;Fgf13;Fmr1;Foxm1;Frs2;Fzd4;Gbp6;Gdf10;Ghr;Gpd1;Gprc5a;Grem1;G…
74	GO:1902099	regulation_of_metaphase/anaphase_transition_of_cell_cycle	49	13	6.1e-07	Apc;Bub1;Bub1b;Ccnb1;Cdc23;Cdc6;Cep192;Mad2l1;Ndc80;Plk1;Stil;Ttk;Ube2c
75	GO:0048522	positive_regulation_of_cellular_process	5230	330	7.6e-07	Abi1;Acly;Acpp;Acsl1;Acsl6;Actn2;Actn3;Acvr1b;Adam9;Adamts1;Adcyap1r1;Adgra2;Adgrl3;Adipoq;Adk;Adnp;Adra1b;Agt;Agtr2;Aldh1a7;Alox15;Alx4;Amot;Ank1;Apc;Arhgap6;Arhgef11;Arsb;Asph;Aspm;Atp1b1;Atxn1l;Aurkb;Bach1;Baiap2l2;Bhlhb9;Brca1;Btc;Bub1;C330027C09Rik;Cacna1i;Camk2d;Camp;Casp2;Cav1;Cbln2;Ccna2;Ccnb1;Ccnd1;Ccr1l1;Ccr3;Cd28;Cd300ld5;Cd93;Cdc20;Cdc6;Cdca7l;Cdk1;Cfl2;Chek1;Chp2;Cited1;Ckap2;Clspn;C…
76	GO:0019220	regulation_of_phosphate_metabolic_process	1684	129	8.3e-07	Abi1;Acsl1;Actn3;Acvr1b;Adam9;Adcyap1r1;Adipoq;Adnp;Adra1b;Agt;Agtr2;Alox15;Apc;Camk2d;Camp;Cav1;Ccdc8;Ccna2;Ccnb1;Ccnd1;Ccr1l1;Cd109;Cdc6;Cdk1;Cdkn2c;Cep192;Chp2;Clspn;Crk;Crkl;Csf1;Ctnnd1;Cx3cl1;Dab2;Dixdc1;Dusp4;Dusp6;Dvl3;Ect2;Eda2r;Ednra;Enpp2;Epha7;Ereg;Ern1;Fgf10;Fgf13;Fmr1;Foxm1;Frs2;Fzd4;Gbp6;Gdf10;Ghr;Gpd1;Gprc5a;Grem1;Hpca;Hrc;Id1;Iqgap3;Itga6;Kif14;Kiss1r;Kitl;Lats1;Lats2;Lep;Lmnb1;Lp…
77	GO:0051174	regulation_of_phosphorus_metabolic_process	1685	129	8.5e-07	Abi1;Acsl1;Actn3;Acvr1b;Adam9;Adcyap1r1;Adipoq;Adnp;Adra1b;Agt;Agtr2;Alox15;Apc;Camk2d;Camp;Cav1;Ccdc8;Ccna2;Ccnb1;Ccnd1;Ccr1l1;Cd109;Cdc6;Cdk1;Cdkn2c;Cep192;Chp2;Clspn;Crk;Crkl;Csf1;Ctnnd1;Cx3cl1;Dab2;Dixdc1;Dusp4;Dusp6;Dvl3;Ect2;Eda2r;Ednra;Enpp2;Epha7;Ereg;Ern1;Fgf10;Fgf13;Fmr1;Foxm1;Frs2;Fzd4;Gbp6;Gdf10;Ghr;Gpd1;Gprc5a;Grem1;Hpca;Hrc;Id1;Iqgap3;Itga6;Kif14;Kiss1r;Kitl;Lats1;Lats2;Lep;Lmnb1;Lp…
78	GO:0010927	cellular_component_assembly_involved_in_morphogenesis	113	20	8.6e-07	Acta1;Actc1;Actn2;Casq1;Cfl2;Csrp3;Klhl41;Krt8;Ldb3;Lmod3;Myoz1;Myoz2;Myoz3;Mypn;Neb;Obscn;Pdgfra;Tbc1d20;Tcap;Ttn
79	GO:0048518	positive_regulation_of_biological_process	5817	361	8.7e-07	Abi1;Acly;Acpp;Acsl1;Acsl6;Acta1;Actc1;Actn2;Actn3;Acvr1b;Adam9;Adamts1;Adcyap1r1;Adgra2;Adgrl3;Adipoq;Adk;Adnp;Adra1b;Agt;Agtr2;Aldh1a7;Alox15;Alx4;Amot;Ank1;Apc;Apc2;Arhgap6;Arhgef11;Arsb;Asph;Aspm;Atp1b1;Atp2a1;Atxn1l;Aurkb;Bach1;Baiap2l2;Bhlhb9;Brca1;Btc;Bub1;C330027C09Rik;C7;Cacna1i;Camk2d;Camp;Casp2;Cav1;Cbln2;Ccna2;Ccnb1;Ccnd1;Ccr1l1;Ccr3;Cd28;Cd300ld5;Cd93;Cdc20;Cdc6;Cdca7l;Cdk1;Cenpq;Cfl…
80	GO:0022610	biological_adhesion	1556	121	8.9e-07	Abi1;Actn2;Actn3;Adam9;Adamts12;Adgrl3;Adipoq;Adk;Agt;Alox15;Anln;Apc;Arhgap6;Atic;Atp1b1;Bzw1;C330027C09Rik;Cav1;Ccnb2;Cd164;Cd28;Cd33;Cdh11;Clstn2;Cobll1;Col15a1;Col18a1;Col6a6;Crk;Crkl;Csf1;Cx3cl1;Cxcl12;Dab2;Dock1;Edil3;Eif2s3y;Enpp2;Epha7;Fat4;Fez1;Fgfrl1;Fmnl2;Fnbp1l;Frem1;Fzd4;Gbp6;Gcnt1;Gpam;Gprc5a;Grem1;Has2;Hcfc1;Hspd1;Id1;Itga6;Itgb6;Kif14;Kitl;Lep;Megf10;Mex3b;Mpdz;Msn;Mybpc1;Mybpc2;N…
81	GO:0007155	cell_adhesion	1540	120	9e-07	Abi1;Actn2;Actn3;Adam9;Adamts12;Adgrl3;Adipoq;Adk;Agt;Alox15;Anln;Apc;Arhgap6;Atic;Atp1b1;Bzw1;C330027C09Rik;Cav1;Ccnb2;Cd164;Cd28;Cd33;Cdh11;Clstn2;Cobll1;Col15a1;Col18a1;Col6a6;Crk;Crkl;Csf1;Cx3cl1;Cxcl12;Dab2;Dock1;Edil3;Eif2s3y;Enpp2;Epha7;Fat4;Fez1;Fgfrl1;Fmnl2;Fnbp1l;Frem1;Fzd4;Gcnt1;Gpam;Gprc5a;Grem1;Has2;Hcfc1;Hspd1;Id1;Itga6;Itgb6;Kif14;Kitl;Lep;Megf10;Mex3b;Mpdz;Msn;Mybpc1;Mybpc2;Ndnf;N…
82	GO:1901700	response_to_oxygen-containing_compound	2086	153	9.2e-07	Acsl1;Acsl6;Actc1;Actn2;Adam9;Adamts1;Adcy3;Adcy6;Adcyap1r1;Adgrl3;Adipoq;Adnp;Adra1b;Agt;Agtr2;Aldh1a7;Alpl;Apc;Aqp4;Asph;Atp1a2;Atp2a1;Baiap2l2;Bche;Brca1;Camp;Car3;Cav1;Ccna2;Ccnb1;Ccnd1;Cdc6;Cdk1;Cdo1;Chrm3;Cited1;Cnr1;Col18a1;Col2a1;Col4a6;Crk;Cxcl12;Cyp2e1;Ddias;Dgat2;Ect2;Edem3;Ednra;Enpp2;Epm2aip1;Eps8;Erbb2ip;Ereg;Ern1;Fgf10;Fosl1;Foxm1;Fzd4;Gatm;Gbp6;Gcnt1;Ghr;Gm21320;Gnao1;Gpam;Gpd1;Gr…
83	GO:0051304	chromosome_separation	76	16	9.7e-07	Apc;Bub1;Bub1b;Ccnb1;Cdc23;Cdc6;Cep192;Mad2l1;Ncapd2;Ncapd3;Ndc80;Plk1;Stil;Top2a;Ttk;Ube2c
84	GO:0007091	metaphase/anaphase_transition_of_mitotic_cell_cycle	51	13	1e-06	Apc;Bub1;Bub1b;Ccnb1;Cdc23;Cdc6;Cep192;Mad2l1;Ndc80;Plk1;Stil;Ttk;Ube2c
85	GO:2001251	negative_regulation_of_chromosome_organization	135	22	1.1e-06	Apc;Brca1;Bub1;Bub1b;Ccnb1;Cep192;Hmga1;Hmga1-rs1;Hnrnpa1;Kdm3a;Kdm4a;Kdm4c;Kifc1;Mad2l1;Ndc80;Phf2;Phf8;Plk1;Stil;Tnks2;Ttk;Ubr5
86	GO:1901990	regulation_of_mitotic_cell_cycle_phase_transition	261	33	1.1e-06	Apc;Bub1;Bub1b;Camk2d;Casp2;Ccna2;Ccnb1;Ccnd1;Cdc23;Cdc6;Cdk1;Cep192;Chek1;Clspn;Cul4a;Dbf4;E2f7;Kif14;Kntc1;Mad2l1;Ndc80;Pid1;Pkd2;Plk1;Rfwd3;Slfn9;Stil;Tfdp2;Ticrr;Topbp1;Ttk;Ube2c;Zfp36l2
87	GO:0010965	regulation_of_mitotic_sister_chromatid_separation	52	13	1.3e-06	Apc;Bub1;Bub1b;Ccnb1;Cdc23;Cdc6;Cep192;Mad2l1;Ndc80;Plk1;Stil;Ttk;Ube2c
88	GO:0044784	metaphase/anaphase_transition_of_cell_cycle	52	13	1.3e-06	Apc;Bub1;Bub1b;Ccnb1;Cdc23;Cdc6;Cep192;Mad2l1;Ndc80;Plk1;Stil;Ttk;Ube2c
89	GO:0030261	chromosome_condensation	37	11	1.3e-06	Ccnb1;Cdk1;Hmga2;Ncapd2;Ncapd3;Ncapg;Ncapg2;Ncaph;Nusap1;Top2a;Ttn
90	GO:0008283	cell_proliferation	2183	158	1.3e-06	1190002N15Rik;Abi1;Acsl6;Adipoq;Adk;Adra1b;Agt;Agtr2;Alox15;Apc;Apc2;Appl2;Asph;Aspm;Atxn1l;Aurkb;Bche;Brca1;Btc;Bub1;C330027C09Rik;Camk2d;Camp;Cav1;Ccna2;Ccnb1;Ccnd1;Ccr3;Cd109;Cd28;Cdc20;Cdc6;Cdca7;Cdca7l;Cdk1;Cdkn2c;Chek1;Chp2;Col18a1;Crkl;Csf1;Cul4a;Cx3cl1;Cxcl12;Dab2;Dgcr8;Dixdc1;E2f7;E2f8;Ednra;Efemp1;Enpep;Enpp2;Eps8;Ereg;Ern1;Etv4;Etv5;Fam83a;Fanca;Fat4;Fgf10;Fgf13;Fgfrl1;Fignl1;Fosl1;Fox…
91	GO:0007517	muscle_organ_development	431	46	1.4e-06	Acta1;Actc1;Actn3;Alx4;Cacna1s;Camp;Casq1;Cav1;Ccnb1;Cd164;Cdk1;Cfl2;Chrna1;Ckmt2;Csrp3;Fgfrl1;Foxk1;Grem1;Isl1;Jph1;Klhl31;Klhl40;Klhl41;Ky;Lbx1;Megf10;Mstn;Myc;Myf6;Mylk2;Mylpf;Myom2;Notch1;Nr2f2;Sav1;Sgcg;Smad3;Smtnl1;Smyd1;Tcap;Tcf12;Trim72;Ttn;Vgll2;Wnt5a;Xirp2
92	GO:0022603	regulation_of_anatomical_structure_morphogenesis	1078	90	1.5e-06	Adam9;Adamts1;Adamts12;Adgra2;Adipoq;Adnp;Agt;Agtr2;Amot;Apc;Bhlhb9;Brca1;Camp;Ccr3;Cited1;Cpe;Crk;Crkl;Csf1;Cx3cl1;Cxcl12;Dab2;Dixdc1;Dock1;Draxin;Dusp6;Dvl3;Ednra;Emilin3;Enpp2;Epb41;Epb41l2;Epha7;Eps8;Ereg;Etv4;Etv5;Fez1;Fgf10;Fgf13;Fmnl2;Frs2;Fzd4;Gna12;Grem1;Has2;Hexb;Hmga2;Id1;Isl1;Lep;Lpar3;Mmp9;Msn;Myc;Myf6;Nedd4;Nefl;Net1;Ngef;Ngp;Nlgn3;Notch1;Ntn1;Numb;Pde3b;Pdgfra;Pid1;Pkd2;Plau;Plcg1;…
93	GO:0048519	negative_regulation_of_biological_process	5418	338	1.6e-06	Abi1;Actc1;Actn2;Actn3;Acvr1b;Adamts1;Adamts12;Adcy6;Adcyap1r1;Add2;Adgra2;Adipoq;Adnp;Adra1b;Agt;Agtr2;Alox15;Amot;Apc;Apc2;Appl2;Aqp4;Arhgap6;Asph;Aspm;Astn2;Atp1a2;Atp2a1;Atxn1l;Aurkb;Bach1;Bahcc1;Bche;Bhlhb9;Bhlhe22;Brca1;Brms1l;Btc;Bub1;Bub1b;Camk2d;Camp;Casp2;Casq1;Cav1;Cbx4;Ccdc8;Ccnb1;Ccnd1;Ccnf;Ccr1l1;Cd109;Cd28;Cd300ld5;Cdk1;Cdkn2c;Cep192;Chek1;Chrdl1;Cited1;Ckap2;Clspn;Cmya5;Cnr1;Col2a…
94	GO:0055006	cardiac_cell_development	88	17	1.6e-06	Actc1;Actn2;Agt;Agtr2;Alpk3;Camk2d;Ccnb1;Cdk1;Csrp3;Maml1;Map2k4;Myo18b;Notch1;Pdgfra;Tbx3;Tcap;Ttn
95	GO:1905818	regulation_of_chromosome_separation	53	13	1.6e-06	Apc;Bub1;Bub1b;Ccnb1;Cdc23;Cdc6;Cep192;Mad2l1;Ndc80;Plk1;Stil;Ttk;Ube2c
96	GO:0048523	negative_regulation_of_cellular_process	4844	307	1.7e-06	Abi1;Actc1;Actn2;Actn3;Acvr1b;Adamts12;Adcy6;Adcyap1r1;Add2;Adgra2;Adipoq;Adnp;Adra1b;Agt;Agtr2;Alox15;Apc;Apc2;Appl2;Aqp4;Arhgap6;Asph;Aspm;Atp1a2;Atxn1l;Aurkb;Bach1;Bahcc1;Bche;Bhlhb9;Bhlhe22;Brca1;Brms1l;Btc;Bub1;Bub1b;Camk2d;Casp2;Casq1;Cav1;Cbx4;Ccdc8;Ccnb1;Ccnd1;Ccnf;Cd109;Cd300ld5;Cdk1;Cdkn2c;Cep192;Chek1;Chrdl1;Cited1;Ckap2;Clspn;Cmya5;Cnr1;Col2a1;Cpne1;Crlf3;Csrp3;Ctnnd1;Cul4a;Cx3cl1;Cxc…
97	GO:0000910	cytokinesis	140	22	2e-06	Anln;Apc;Aurkb;Cdc6;Cep55;Ckap2;E2f7;E2f8;Ect2;Fmn2;Kif14;Kif20a;Kif23;Kif4;Mrgprb1;Nusap1;Plk1;Prc1;Racgap1;Sept6;Usp8;Zfp365
98	GO:0051306	mitotic_sister_chromatid_separation	54	13	2e-06	Apc;Bub1;Bub1b;Ccnb1;Cdc23;Cdc6;Cep192;Mad2l1;Ndc80;Plk1;Stil;Ttk;Ube2c
99	GO:0060070	canonical_Wnt_signaling_pathway	293	35	2.1e-06	Apc;Apc2;Aspm;Cav1;Ccnd1;Cdk14;Ctnnd1;Ctnnd2;Dab2;Dixdc1;Draxin;Dvl3;Fgf10;Fzd4;Grem1;Isl1;Lats1;Lats2;Lrp5;Myc;Ndp;Notch1;Rab5a;Rgs20;Rnf146;Scyl2;Smad3;Snai2;Sox9;Tnks2;Ubr5;Uty;Wnt5a;Wwtr1;Xiap
100	GO:0048646	anatomical_structure_formation_involved_in_morphogenesis	1153	94	2.4e-06	Abi1;Acta1;Actc1;Actn2;Adam9;Adamts1;Adgra2;Agt;Aldh1a7;Amot;Brca1;Cacna1s;Camp;Casq1;Cav1;Ccr3;Cd109;Cfl2;Col18a1;Col2a1;Csrp3;Cx3cl1;Cxcl12;Dusp4;Dusp6;Dvl3;E2f7;E2f8;Ednra;Emilin3;Enpep;Enpp2;Ereg;Fgf10;Frs2;Gm10698;Grem1;Id1;Irx1;Irx2;Isl1;Itga6;Kctd10;Kdm2b;Kdm4c;Klhl41;Krt8;Lats1;Lats2;Ldb3;Lep;Lmod3;Mmp9;Mob1a;Myf6;Myoz1;Myoz2;Myoz3;Mypn;Ndnf;Neb;Ngp;Notch1;Nr2f2;Obscn;Pde3b;Pdgfra;Pkd1;Pk…
101	GO:0045930	negative_regulation_of_mitotic_cell_cycle	234	30	2.6e-06	Apc;Bub1;Bub1b;Casp2;Ccnb1;Ccnd1;Cdk1;Cep192;Chek1;Clspn;Ddias;E2f7;Gas1;Kntc1;Mad2l1;Ndc80;Pkd2;Plk1;Pnpt1;Rfwd3;Slfn9;Smad3;Stil;Tfdp2;Ticrr;Top2a;Topbp1;Ttk;Zfp36l2;Zwilch
102	GO:0070848	response_to_growth_factor	756	68	2.6e-06	Acap2;Adam9;Adamts12;Adgra2;Agt;Agtr2;Apc;Cav1;Ccna2;Cd109;Chrdl1;Cited1;Col2a1;Crk;Cstf2;Dab2;Dusp6;Emilin3;Ern1;Fat4;Fez1;Fgf10;Fgfrl1;Frs2;Fzd4;Gas1;Gdf10;Grem1;Grem2;Has2;Hfe2;Hnrnpa1;Hpgd;Id1;Il1r1;Kcnc1;Kcnd3;Ltbp1;Ltbp4;Mcm2;Mstn;Mtmr4;Myc;Nedd4;Notch1;Nrep;Pde8a;Pdgfra;Peg10;Penk;Pik3r1;Pkd2;Plau;Plcg1;Ptn;Rapgef2;Rgma;Rgmb;Sdcbp;Shcbp1;Smad3;Snai2;Sox9;Spred1;Usp9x;Wnt5a;Zfp36l2;Zfyve16
103	GO:0010720	positive_regulation_of_cell_development	610	58	2.7e-06	Acsl6;Actn3;Adamts1;Adipoq;Adnp;Arsb;Aspm;Bhlhb9;Cdk1;Cnr1;Cpne1;Crk;Crkl;Csf1;Cx3cl1;Cxcl12;Dab2;Dixdc1;Dock1;Ect2;Enc1;Enpp2;Etv5;Fez1;Fmr1;Foxg1;Has2;Il1r1;Il1rap;Kdm4a;Kdm4c;Lpar3;Mapk6;Mmd;Myc;Myf6;Ndnf;Nefl;Negr1;Net1;Nlgn3;Notch1;Ntn1;Numb;Prkci;Prl2c2;Prl2c3;Ptn;Rapgef2;Rgma;Sema3a;Sema5a;Sema7a;Tcf12;Trim32;Wnt5a;Xlr3a;Xrcc2
104	GO:0071310	cellular_response_to_organic_substance	2536	177	2.7e-06	Acap2;Acsl1;Acsl6;Actn2;Adam9;Adamts1;Adamts12;Adcy3;Adcy6;Adgra2;Adipoq;Agt;Agtr2;Alox15;Alpl;Apc;Aqp4;Atp1a2;Baiap2l2;Brca1;Camk2d;Camp;Cav1;Ccna2;Ccnb1;Ccnd1;Ccr1l1;Ccr3;Cd109;Cd300ld5;Cdc6;Chek1;Chrdl1;Chrm3;Cited1;Col2a1;Col4a6;Cpne1;Crk;Csf1;Cstf2;Cx3cl1;Cxcl12;Dab2;Ddias;Dgat2;Dusp6;Edem3;Emilin3;Enpp2;Erbb2ip;Ereg;Ern1;Fat4;Fez1;Fgf10;Fgfrl1;Frs2;Fzd4;Gas1;Gbp6;Gdf10;Ghr;Gm21320;Gpam;Gpd1…
105	GO:1901987	regulation_of_cell_cycle_phase_transition	284	34	2.7e-06	Apc;Bub1;Bub1b;Camk2d;Casp2;Ccna2;Ccnb1;Ccnd1;Cdc23;Cdc6;Cdk1;Cep192;Chek1;Clspn;Cul4a;Dbf4;E2f7;Kif14;Kntc1;Mad2l1;Ndc80;Paxip1;Pid1;Pkd2;Plk1;Rfwd3;Slfn9;Stil;Tfdp2;Ticrr;Topbp1;Ttk;Ube2c;Zfp36l2
106	GO:0051240	positive_regulation_of_multicellular_organismal_process	1741	130	2.9e-06	Acsl6;Actn3;Acvr1b;Adam9;Adamts1;Adgra2;Adgrl3;Adipoq;Adk;Adnp;Adra1b;Agt;Agtr2;Amot;Arsb;Aspm;Atp2a1;Atxn1l;Bhlhb9;Brca1;Camk2d;Camp;Cav1;Cbln2;Ccnb1;Ccnd1;Ccr1l1;Ccr3;Cd28;Cdc20;Cdk1;Chrm3;Clstn2;Cnr1;Cpne1;Csf1;Cx3cl1;Cxcl12;Dab2;Dixdc1;Dock1;Ect2;Ednra;Enc1;Enpp2;Ereg;Etv5;Fez1;Fgf10;Fmr1;Foxg1;Frs2;Gdf10;Ghr;Gpam;Grem1;Has2;Hbp1;Hmga2;Hrc;Hspd1;Il1r1;Il1rap;Iqgap3;Isl1;Kdm2b;Kdm4a;Kdm4c;Kitl…
107	GO:0033045	regulation_of_sister_chromatid_segregation	73	15	2.9e-06	Apc;Bub1;Bub1b;Ccnb1;Cdc23;Cdc6;Cep192;Mad2l1;Ndc80;Plk1;Rad21;Sgol2a;Stil;Ttk;Ube2c
108	GO:0016055	Wnt_signaling_pathway	471	48	3e-06	Apc;Apc2;Aspm;Cav1;Ccnd1;Cdk14;Cpe;Ctnnd1;Ctnnd2;Dab2;Depdc1b;Dixdc1;Draxin;Dvl3;Fbxw11;Fgf10;Foxl1;Fzd4;Gnao1;Grem1;Hbp1;Hmga2;Isl1;Lats1;Lats2;Lrp5;Myc;Ndp;Ndrg2;Notch1;Prickle2;Prkaa2;Rab5a;Rgs20;Rnf146;Rnf213;Rspo4;Scyl2;Smad3;Snai2;Sox9;Tnks2;Ubr5;Uty;Wnt5a;Wwtr1;Xiap;Zbtb33
109	GO:0008284	positive_regulation_of_cell_proliferation	1003	84	3.1e-06	Adk;Agt;Agtr2;Alox15;Aspm;Atxn1l;Btc;C330027C09Rik;Camk2d;Camp;Cav1;Ccna2;Ccnb1;Ccnd1;Ccr3;Cd28;Cdc20;Cdc6;Cdca7l;Cdk1;Chp2;Col18a1;Crkl;Csf1;Cul4a;Cx3cl1;Cxcl12;Ednra;Efemp1;Enpp2;Ereg;Ern1;Etv5;Fgf10;Foxg1;Foxm1;Gas1;Gpam;Grem1;Has2;Hmga2;Id1;Iqgap3;Isl1;Kdm4c;Kif14;Kitl;Lep;Lrp5;Mlxipl;Mmp9;Myc;Notch1;Ntn1;Pdgfra;Pid1;Pkd2;Pla2g4a;Plau;Prc1;Prkca;Prkci;Prl2c2;Prl2c3;Ptgfr;Ptn;Ptprn;Rab5a;Rprd1…
110	GO:0198738	cell-cell_signaling_by_wnt	472	48	3.2e-06	Apc;Apc2;Aspm;Cav1;Ccnd1;Cdk14;Cpe;Ctnnd1;Ctnnd2;Dab2;Depdc1b;Dixdc1;Draxin;Dvl3;Fbxw11;Fgf10;Foxl1;Fzd4;Gnao1;Grem1;Hbp1;Hmga2;Isl1;Lats1;Lats2;Lrp5;Myc;Ndp;Ndrg2;Notch1;Prickle2;Prkaa2;Rab5a;Rgs20;Rnf146;Rnf213;Rspo4;Scyl2;Smad3;Snai2;Sox9;Tnks2;Ubr5;Uty;Wnt5a;Wwtr1;Xiap;Zbtb33
111	GO:0090068	positive_regulation_of_cell_cycle_process	249	31	3.3e-06	Aurkb;Brca1;Btc;Casp2;Ccnb1;Ccnd1;Cd28;Cdc6;Cdk1;Crlf3;Cul4a;Dbf4;E2f7;E2f8;Ect2;Ereg;Kif14;Kif23;Lrp5;Mad2l1;Mrgprb1;Ndc80;Nusap1;Pkd2;Plk4;Racgap1;Rad21;Sgol2a;Tfdp2;Ube2c;Wnt5a
112	GO:0055013	cardiac_muscle_cell_development	83	16	3.3e-06	Actc1;Actn2;Agt;Agtr2;Alpk3;Camk2d;Ccnb1;Cdk1;Csrp3;Maml1;Map2k4;Myo18b;Pdgfra;Tbx3;Tcap;Ttn
113	GO:0030029	actin_filament-based_process	733	66	3.5e-06	2310002L09Rik;Abi1;Acap2;Acta1;Actc1;Actn2;Add2;Alox15;Amot;Arhgap6;Atp1a2;Baiap2l2;Camk2d;Casq1;Cav1;Cfl2;Cobll1;Crk;Csrp3;Dixdc1;Epb41;Epb41l2;Eps8;Fchsd2;Fgf10;Fgf13;Fmn2;Fmnl2;Fnbp1l;Frmd6;Id1;Kcnd3;Kcnh2;Kif23;Kiss1r;Klhl41;Krt8;Lats1;Ldb3;Lmod3;Myh2;Mylk2;Myoz1;Myoz2;Myoz3;Mypn;Neb;Nrap;Nup155;Obscn;Pdgfra;Pik3r1;Plekhh2;Prkci;Racgap1;Scn4b;Sdcbp;Sema5a;Smad3;Tcap;Tnni2;Trim32;Ttc8;Ttn;Uty;…
114	GO:0042325	regulation_of_phosphorylation	1534	117	3.5e-06	Abi1;Acsl1;Actn3;Acvr1b;Adam9;Adipoq;Adnp;Adra1b;Agt;Alox15;Apc;Camk2d;Camp;Cav1;Ccna2;Ccnb1;Ccnd1;Ccr1l1;Cd109;Cdc6;Cdk1;Cdkn2c;Clspn;Crk;Crkl;Csf1;Ctnnd1;Cx3cl1;Dab2;Dixdc1;Dusp4;Dusp6;Dvl3;Ect2;Eda2r;Ednra;Enpp2;Epha7;Ereg;Ern1;Fgf10;Fgf13;Fmr1;Foxm1;Frs2;Fzd4;Gbp6;Gdf10;Ghr;Gpd1;Gprc5a;Grem1;Hrc;Id1;Iqgap3;Itga6;Kif14;Kiss1r;Kitl;Lats1;Lats2;Lep;Lmnb1;Lpar3;Lrp5;Lrrc4;Lrrn3;Map2k4;Mcm2;Mlxipl…
115	GO:1901991	negative_regulation_of_mitotic_cell_cycle_phase_transition	157	23	4.1e-06	Apc;Bub1;Bub1b;Casp2;Ccnb1;Ccnd1;Cdk1;Cep192;Chek1;Clspn;E2f7;Mad2l1;Ndc80;Pkd2;Plk1;Rfwd3;Slfn9;Stil;Tfdp2;Ticrr;Topbp1;Ttk;Zfp36l2
116	GO:0060828	regulation_of_canonical_Wnt_signaling_pathway	227	29	4.1e-06	Apc;Apc2;Aspm;Cav1;Cdk14;Ctnnd1;Ctnnd2;Dab2;Dixdc1;Draxin;Dvl3;Fgf10;Grem1;Isl1;Lats1;Lats2;Lrp5;Notch1;Rgs20;Rnf146;Scyl2;Smad3;Snai2;Sox9;Tnks2;Ubr5;Wnt5a;Wwtr1;Xiap
117	GO:0030111	regulation_of_Wnt_signaling_pathway	302	35	4.1e-06	Apc;Apc2;Aspm;Cav1;Ccnd1;Cdk14;Ctnnd1;Ctnnd2;Dab2;Depdc1b;Dixdc1;Draxin;Dvl3;Fgf10;Foxl1;Fzd4;Grem1;Hmga2;Isl1;Lats1;Lats2;Lrp5;Notch1;Rgs20;Rnf146;Rnf213;Scyl2;Smad3;Snai2;Sox9;Tnks2;Ubr5;Wnt5a;Wwtr1;Xiap
118	GO:0071363	cellular_response_to_growth_factor_stimulus	722	65	4.2e-06	Acap2;Adam9;Adamts12;Adgra2;Agt;Agtr2;Apc;Cav1;Ccna2;Cd109;Chrdl1;Cited1;Col2a1;Crk;Cstf2;Dab2;Dusp6;Emilin3;Ern1;Fat4;Fez1;Fgf10;Fgfrl1;Frs2;Fzd4;Gas1;Gdf10;Grem1;Grem2;Has2;Hfe2;Hnrnpa1;Hpgd;Id1;Kcnd3;Ltbp1;Ltbp4;Mcm2;Mstn;Mtmr4;Myc;Nedd4;Notch1;Nrep;Pde8a;Pdgfra;Peg10;Penk;Pkd2;Plau;Plcg1;Ptn;Rapgef2;Rgma;Rgmb;Sdcbp;Shcbp1;Smad3;Snai2;Sox9;Spred1;Usp9x;Wnt5a;Zfp36l2;Zfyve16
119	GO:0051130	positive_regulation_of_cellular_component_organization	1442	111	4.3e-06	Acsl6;Actn2;Adam9;Adamts1;Adgrl3;Adnp;Agt;Alox15;Ank1;Apc;Arsb;Atp1b1;Aurkb;Baiap2l2;Bhlhb9;Brca1;Btc;Cav1;Cbln2;Ccnb1;Cd28;Cd93;Cdc20;Cfl2;Clstn2;Clvs1;Cnr1;Crk;Crkl;Cul4a;Cx3cl1;Cxcl12;Dab2;Dixdc1;Doc2b;Dock1;Efemp1;Enc1;Enpp2;Ereg;Fam131b;Fez1;Fmn2;Fmr1;Fnbp1l;Fosl1;Grem1;Has2;Hcar1;Hnrnpa1;Hnrnpa2b1;Ice1;Id1;Il1rap;Isl1;Kcnk3;Kifc1;Kiss1r;Lingo2;Lpar3;Lrp5;Lrrn3;Mapk6;Mex3b;Mex3c;Mmp1a;Mmp9;M…
120	GO:2000026	regulation_of_multicellular_organismal_development	2042	147	4.5e-06	Acsl6;Actn3;Acvr1b;Adamts1;Adamts12;Adcy6;Adgra2;Adgrl3;Adipoq;Adnp;Agt;Agtr2;Amot;Ank;Apc;Arsb;Aspm;Atxn1l;Bhlhb9;Bmp2k;Brca1;Camp;Cav1;Cbln2;Ccnb1;Ccnd1;Ccr1l1;Ccr3;Cd109;Cd28;Cdc20;Cdk1;Cited1;Clstn2;Cnr1;Cpe;Cpne1;Csf1;Cul4a;Cx3cl1;Cxcl12;Dab2;Dixdc1;Draxin;Dusp6;Dvl3;Ect2;Ednra;Efemp1;Emilin3;Enc1;Enpp2;Epha7;Ereg;Etv4;Etv5;Fanca;Fat4;Fez1;Fgf10;Fgf13;Fmr1;Foxg1;Frs2;Fzd4;Gabpa;Grem1;Hmga2;H…
121	GO:0042493	response_to_drug	1397	108	4.8e-06	Acsl1;Actc1;Adam9;Adcy3;Adcy6;Adcyap1r1;Adgrl3;Adipoq;Adra1b;Agt;Agtr2;Aldh1a7;Apc;Aqp4;Asph;Atp1a2;Bche;Brca1;Car3;Car4;Cav1;Ccna2;Ccnb1;Ccnd1;Cdk1;Cdo1;Chek1;Chrm3;Chrna1;Cnr1;Col18a1;Col2a1;Cox8b;Crk;Cxcl12;Cyp2e1;Dusp6;Dvl3;Ect2;Ednra;Eno3;Enpp2;Eps8;Erbb2ip;Fmr1;Fosl1;Fzd4;Gabrg3;Ghr;Gna12;Gnao1;Hbp1;Hnrnpa1;Hpca;Hsd11b2;Hspd1;Id1;Il1r1;Kcnc1;Kcnh2;Kcnj11;Kcnk3;Lep;Lmnb1;Lypd1;Mb;Mcm2;Mmp1a;…
122	GO:0033047	regulation_of_mitotic_sister_chromatid_segregation	58	13	4.8e-06	Apc;Bub1;Bub1b;Ccnb1;Cdc23;Cdc6;Cep192;Mad2l1;Ndc80;Plk1;Stil;Ttk;Ube2c
123	GO:0007093	mitotic_cell_cycle_checkpoint	149	22	5.7e-06	Apc;Bub1;Bub1b;Casp2;Ccnb1;Ccnd1;Cdk1;Cep192;Chek1;Clspn;Kntc1;Mad2l1;Ndc80;Plk1;Rfwd3;Stil;Tfdp2;Ticrr;Top2a;Topbp1;Ttk;Zwilch
124	GO:0048589	developmental_growth	789	69	5.8e-06	1190002N15Rik;Actn3;Adnp;Adra1b;Agt;Agtr2;Aspm;Camk2d;Ccnb1;Cdk1;Chek1;Chrna1;Col2a1;Cpne1;Csf1;Cxcl12;Draxin;Dusp6;Eno3;Epha7;Ereg;Fgf10;Fgf13;Gap43;Gas1;Gatm;Ghr;Gm10698;Gpam;Gpr149;Hmga2;Isl1;Lats1;Lats2;Lep;Lpar3;Map2k4;Mex3c;Mstn;Myf6;Ncapg2;Nlgn3;Notch1;Nrn1;Ntn1;Pdgfra;Plau;Rgma;Sav1;Sema3a;Sema5a;Sema6d;Sema7a;Slc12a2;Smad3;Sox9;Spp1;Stil;Tmtc3;Tnks2;Tnr;Tshr;Ttc8;Ttn;Usp9x;Wnt5a;Wwtr1;Xr…
125	GO:0009893	positive_regulation_of_metabolic_process	3417	225	6.1e-06	Abi1;Acly;Acsl1;Acsl6;Acta1;Actc1;Actn3;Acvr1b;Adam9;Adcyap1r1;Adipoq;Adnp;Adra1b;Agt;Agtr2;Alox15;Alx4;Apc;Apc2;Arhgef11;Asph;Atp1b1;Aurkb;Bach1;Brca1;Camk2d;Camp;Cav1;Ccna2;Ccnb1;Ccnd1;Ccr1l1;Cd28;Cd300ld5;Cd93;Cdc20;Cdc6;Cdk1;Chek1;Chp2;Cited1;Ckap2;Clspn;Clvs1;Crk;Crkl;Crlf3;Csf1;Csrp3;Ctnnd1;Cul4a;Cx3cl1;Dab2;Dgat2;Dhx9;Dixdc1;Dvl3;E2f7;E2f8;Eaf1;Ect2;Eda2r;Ednra;Enpp2;Epha7;Epm2aip1;Ereg;Er…
126	GO:0045214	sarcomere_organization	43	11	6.6e-06	Actn2;Casq1;Cfl2;Klhl41;Krt8;Ldb3;Mypn;Neb;Obscn;Tcap;Ttn
127	GO:0006468	protein_phosphorylation	2026	145	7.2e-06	Abi1;Acsl1;Actn2;Acvr1b;Adam9;Adipoq;Adnp;Adra1b;Agt;Alox15;Alpk3;Apc;Aurkb;Bmp2k;Bub1;Bub1b;Camk2d;Camp;Cav1;Ccna2;Ccnb1;Ccnd1;Ccr1l1;Ccr3;Cd109;Cdc6;Cdk1;Cdk14;Cdkn2c;Chek1;Clspn;Crk;Crkl;Csf1;Ctnnd1;Cx3cl1;Dab2;Dixdc1;Dusp4;Dusp6;Dvl3;Ect2;Eda2r;Ednra;Efemp1;Enpp2;Epha7;Ereg;Ern1;Fbxw11;Fgf10;Fgf13;Fmr1;Foxm1;Frs2;Fzd4;Gbp6;Gdf10;Ghr;Gprc5a;Grem1;Gucy2e;Hrc;Hunk;Id1;Iqgap3;Kcnh2;Kif14;Kiss1r;K…
128	GO:0090257	regulation_of_muscle_system_process	234	29	7.4e-06	Actn3;Adk;Adra1b;Agt;Asph;Atp1a2;Atp1b1;Atp2a1;Camk2d;Casq1;Cav1;Chrm3;Cmya5;Fgf13;Hrc;Hspb6;Mstn;Mtmr4;Mylk2;Nedd4;Prkca;Smad3;Srl;Tead1;Tnnc2;Tnni2;Tnnt3;Trim63;Ttn
129	GO:0070252	actin-mediated_cell_contraction	98	17	7.5e-06	Acta1;Actc1;Actn2;Atp1a2;Camk2d;Cav1;Fgf13;Frmd6;Kcnd3;Kcnh2;Myh2;Mylk2;Nup155;Scn4b;Tnni2;Ttn;Uty
130	GO:0001763	morphogenesis_of_a_branching_structure	247	30	7.8e-06	Agt;Agtr2;Cited1;Cpe;Csf1;Ctnnd2;Cxcl12;Ednra;Epha7;Etv4;Etv5;Fat4;Fgf10;Frs2;Grem1;Hmga2;Lrp5;Myc;Notch1;Pdgfra;Pkd1;Pkd2;Sema3a;Sema5a;Slc12a2;Snai2;Sox9;Tbx3;Tmtc3;Wnt5a
131	GO:0045841	negative_regulation_of_mitotic_metaphase/anaphase_transition	36	10	7.8e-06	Apc;Bub1;Bub1b;Ccnb1;Cep192;Mad2l1;Ndc80;Plk1;Stil;Ttk
132	GO:0071174	mitotic_spindle_checkpoint	36	10	7.8e-06	Apc;Bub1;Bub1b;Ccnb1;Cep192;Mad2l1;Ndc80;Plk1;Stil;Ttk
133	GO:2000816	negative_regulation_of_mitotic_sister_chromatid_separation	36	10	7.8e-06	Apc;Bub1;Bub1b;Ccnb1;Cep192;Mad2l1;Ndc80;Plk1;Stil;Ttk
134	GO:0010033	response_to_organic_substance	3591	234	7.8e-06	Acap2;Acsl1;Acsl6;Acta1;Actc1;Actn2;Adam9;Adamts1;Adamts12;Adcy3;Adcy6;Adcyap1r1;Adgra2;Adgrl3;Adipoq;Adnp;Adra1b;Agt;Agtr2;Aldh1a7;Alox15;Alpl;Ampd1;Apc;Aqp4;Arsb;Asph;Atp1a2;Atp2a1;Baiap2l2;Bche;Brca1;Camk2d;Camp;Car3;Car4;Casq1;Cav1;Ccna2;Ccnb1;Ccnd1;Ccr1l1;Ccr3;Cd109;Cd300ld5;Cdc6;Cdk1;Cdo1;Chek1;Chrdl1;Chrm3;Cited1;Cnr1;Col2a1;Col4a6;Cpne1;Crk;Csf1;Cstf2;Cx3cl1;Cxcl12;Cyp2e1;Dab2;Ddias;Dgat2…
135	GO:0031399	regulation_of_protein_modification_process	1760	129	7.9e-06	Abi1;Acsl1;Acvr1b;Adam9;Adipoq;Adnp;Adra1b;Agt;Agtr2;Alox15;Apc;Brca1;Camk2d;Camp;Cav1;Ccna2;Ccnb1;Ccnd1;Ccr1l1;Cd109;Cd300ld5;Cdc20;Cdc6;Cdk1;Cdkn2c;Chek1;Clspn;Crk;Crkl;Csf1;Ctnnd1;Cx3cl1;Dab2;Dixdc1;Dusp4;Dusp6;Dvl3;Ect2;Eda2r;Ednra;Enpp2;Epha7;Ereg;Ern1;Fgf10;Fgf13;Fmr1;Foxm1;Frs2;Fzd4;Gbp6;Gdf10;Ghr;Gprc5a;Grem1;Hhatl;Hrc;Id1;Iqgap3;Isl1;Kdm3a;Kdm4a;Kdm4c;Kif14;Kifc1;Kiss1r;Kitl;Klhl40;Lats1…
136	GO:0060047	heart_contraction	260	31	8.1e-06	Actc1;Adra1b;Agt;Agtr2;Asph;Atp1a2;Atp1b1;Camk2d;Casq1;Cav1;Csrp3;Fgf13;Gjc1;Gnai3;Gnao1;Hrc;Isl1;Kcnd3;Kcnh2;Myl1;Nup155;Pik3r1;Prkca;Scn4b;Sema3a;Sgcg;Tcap;Tnni2;Trdn;Ttn;Uty
137	GO:0009887	animal_organ_morphogenesis	1172	93	8.3e-06	Acta1;Actc1;Actn3;Adamts1;Adamts4;Agt;Agtr2;Aldh1a7;Alpl;Alx4;Apc;Bhlhe22;C2cd3;Cav1;Cited1;Clic5;Col2a1;Cpe;Crkl;Csf1;Ctnnd1;Dab2;Dvl3;Ednra;Efemp1;Ereg;Etv4;Etv5;Fat4;Fgf10;Fgfrl1;Foxg1;Frem1;Frs2;Fzd4;Gas1;Gcnt1;Gcnt4;Ghr;Gm10698;Grem1;Has2;Hmga2;Id1;Impad1;Irx1;Irx2;Isl1;Itga6;Kdm2b;Klhl10;Lbx1;Lrig1;Lrp5;Mki67;Msn;Myc;Myf6;Mylk2;Nedd4;Notch1;Ntn1;Numb;Pdgfra;Pkd1;Pkd2;Plau;Prickle2;Prkci;Ptn…
138	GO:0033043	regulation_of_organelle_organization	1401	107	9.1e-06	Actn2;Add2;Alox15;Ank1;Apc;Apc2;Arhgap6;Atp1b1;Aurkb;Baiap2l2;Bora;Brca1;Btc;Bub1;Bub1b;Camk2d;Cav1;Ccdc8;Ccnb1;Ccnf;Cd28;Cd93;Cdc20;Cdc23;Cdc6;Cep192;Cfl2;Chek1;Ckap2;Clvs1;Crk;Dixdc1;Doc2b;Eps8;Ereg;Fam131b;Fchsd2;Fez1;Fgf13;Fmn2;Fmr1;Hcar1;Hmga1;Hmga1-rs1;Hnrnpa1;Hnrnpa2b1;Id1;Isl1;Kcnk3;Kdm3a;Kdm4a;Kdm4c;Kif11;Kif18a;Kifc1;Kiss1r;Kntc1;Lats1;Lmod3;Lrp5;Mad2l1;Mex3c;Mki67;Mmp9;Mrps2;Msn;Mstn;M…
139	GO:0030335	positive_regulation_of_cell_migration	505	49	9.2e-06	Acvr1b;Adam9;Adgra2;Agt;Amot;Apc;Camk2d;Ccr1l1;Col18a1;Crk;Csf1;Cx3cl1;Cxcl12;Dab2;Dock1;Ednra;Enpp2;Fam110c;Fgf10;Has2;Il1r1;Itga6;Kitl;Med23;Mmp1a;Mmp9;Myc;Notch1;Numb;Pdgfra;Pik3r1;Pkd2;Plau;Plcg1;Prkca;Prl2c2;Prl2c3;Rab5a;Rapgef2;Sdcbp;Sema3a;Sema5a;Sema6d;Sema7a;Smad3;Snai2;Sox9;Trim32;Wnt5a
140	GO:0051962	positive_regulation_of_nervous_system_development	606	56	9.2e-06	Acsl6;Adamts1;Adgrl3;Adnp;Arsb;Aspm;Bhlhb9;Cbln2;Cdc20;Clstn2;Cnr1;Cpne1;Csf1;Cx3cl1;Cxcl12;Dixdc1;Ect2;Enc1;Enpp2;Etv5;Fez1;Fmr1;Foxg1;Il1r1;Il1rap;Kdm4a;Kdm4c;Lingo2;Lpar3;Lrrn3;Mapk6;Mmd;Myc;Ndnf;Nefl;Negr1;Nlgn3;Notch1;Ntn1;Numb;Prkca;Prkci;Prl2c2;Prl2c3;Ptn;Rapgef2;Rgma;Sema3a;Sema5a;Sema7a;Syndig1;Tcf12;Trim32;Wnt5a;Xlr3a;Xrcc2
141	GO:0050790	regulation_of_catalytic_activity	2328	162	9.5e-06	Abi1;Acap2;Acsl1;Actn2;Adam9;Adcy3;Adcyap1r1;Adipoq;Adnp;Agt;Agtr2;Amot;Apc;Apc2;Appl2;Arhgap32;Arhgap6;Arhgef11;Arl1;Asph;Atp1b1;Aurkb;Bmp2k;Camk2d;Cav1;Ccdc8;Ccna2;Ccnd1;Cd109;Cdc20;Cdc6;Cdk1;Cdkn2c;Cep192;Chp2;Ckmt2;Clspn;Cnr1;Crk;Crkl;Csf1;Cx3cl1;Dab2;Depdc1a;Depdc1b;Dis3;Dock1;Dock11;Dusp4;Dusp6;Dvl3;Ect2;Ednra;Epha7;Epm2aip1;Ereg;Ern1;Fgf10;Fgf13;Fnbp1l;Frs2;Fzd4;Ghr;Gm10698;Gnao1;Gprc5a;Gr…
142	GO:0045444	fat_cell_differentiation	237	29	9.5e-06	Adipoq;Aldh6a1;Arxes1;Ccnd1;Dlk1;Fgf10;Gdf10;Itga6;Lep;Lgals12;Lrp5;Mb;Mex3c;Mrap;Pid1;Sav1;Scd1;Slc2a4;Smad3;Snai2;Steap4;Sult1e1;Trib2;Trim32;Ttc8;Wnt5a;Wwtr1;Zadh2;Zfp36l2
143	GO:0006928	movement_of_cell_or_subcellular_component	1952	140	9.5e-06	Abi1;Acta1;Actc1;Actn2;Acvr1b;Adam9;Adamts12;Adcy3;Adgra2;Adgrl3;Adipoq;Agt;Agtr2;Amot;Anln;Apc;Apc2;Arsb;Aspm;Atp1a2;Atp1b1;Cacna1i;Camk2d;Cav1;Ccr1l1;Ccr3;Cdk1;Col18a1;Crk;Csf1;Cx3cl1;Cxcl12;Dab2;Depdc1b;Dixdc1;Dock1;Draxin;Ednra;Efemp1;Emilin3;Enpep;Enpp2;Epha7;Eps8;Ereg;Etv4;Fam110c;Fez1;Fgf10;Fgf13;Fmn2;Fnbp1l;Foxg1;Frmd6;Gap43;Gas1;Gcnt1;Gna12;Grb14;Grem1;Has2;Hexb;Il1r1;Isl1;Itga6;Itgam;Kc…
144	GO:0051960	regulation_of_nervous_system_development	987	81	9.8e-06	Acsl6;Adamts1;Adcy6;Adgrl3;Adnp;Arsb;Aspm;Bhlhb9;Cav1;Cbln2;Cdc20;Cdk1;Clstn2;Cnr1;Cpe;Cpne1;Csf1;Cx3cl1;Cxcl12;Dab2;Dixdc1;Draxin;Dvl3;Ect2;Efemp1;Enc1;Enpp2;Epha7;Etv5;Fez1;Fgf13;Fmr1;Foxg1;Hmga2;Id1;Il1r1;Il1rap;Isl1;Kdm4a;Kdm4c;Kif14;Lbx1;Lingo2;Lpar3;Lrrn3;Mapk6;Mmd;Myc;Ndnf;Nedd4;Nefl;Negr1;Ngef;Nlgn3;Notch1;Nrep;Ntn1;Numb;P2ry12;Prkca;Prkci;Prl2c2;Prl2c3;Ptn;Ptprg;Rapgef2;Rgma;Sema3a;Sema5…
145	GO:0003015	heart_process	263	31	1e-05	Actc1;Adra1b;Agt;Agtr2;Asph;Atp1a2;Atp1b1;Camk2d;Casq1;Cav1;Csrp3;Fgf13;Gjc1;Gnai3;Gnao1;Hrc;Isl1;Kcnd3;Kcnh2;Myl1;Nup155;Pik3r1;Prkca;Scn4b;Sema3a;Sgcg;Tcap;Tnni2;Trdn;Ttn;Uty
146	GO:1902100	negative_regulation_of_metaphase/anaphase_transition_of_cell_cycle	37	10	1e-05	Apc;Bub1;Bub1b;Ccnb1;Cep192;Mad2l1;Ndc80;Plk1;Stil;Ttk
147	GO:1905819	negative_regulation_of_chromosome_separation	37	10	1e-05	Apc;Bub1;Bub1b;Ccnb1;Cep192;Mad2l1;Ndc80;Plk1;Stil;Ttk
148	GO:1901988	negative_regulation_of_cell_cycle_phase_transition	166	23	1e-05	Apc;Bub1;Bub1b;Casp2;Ccnb1;Ccnd1;Cdk1;Cep192;Chek1;Clspn;E2f7;Mad2l1;Ndc80;Pkd2;Plk1;Rfwd3;Slfn9;Stil;Tfdp2;Ticrr;Topbp1;Ttk;Zfp36l2
149	GO:0048869	cellular_developmental_process	4666	292	1.1e-05	Abi1;Acsl6;Acta1;Actc1;Actn2;Actn3;Acvr1b;Adam9;Adamts1;Adamts12;Adcy6;Adcyap1r1;Adgra2;Adgrl3;Adipoq;Adnp;Agt;Agtr2;Aldh6a1;Alg10b;Alpk3;Alpl;Amot;Ank1;Anln;Apc;Apc2;Arsb;Arxes1;Aspm;Bche;Bhlhb9;Bhlhe22;Btc;Cacna1s;Camk2d;Camp;Casp2;Casq1;Cav1;Ccnb1;Ccnd1;Ccr1l1;Cd109;Cd28;Cd300ld5;Cdc20;Cdh11;Cdk1;Cdkn2c;Ces1d;Cfl2;Chrdl1;Cited1;Clic5;Cnr1;Col18a1;Col2a1;Cpne1;Crk;Crkl;Csf1;Csrp3;Ctnnd1;Ctnnd2;…
150	GO:2000147	positive_regulation_of_cell_motility	522	50	1.1e-05	Acvr1b;Adam9;Adgra2;Agt;Amot;Apc;Camk2d;Ccr1l1;Col18a1;Crk;Csf1;Cx3cl1;Cxcl12;Dab2;Dock1;Ednra;Enpp2;Fam110c;Fgf10;Has2;Il1r1;Itga6;Kitl;Med23;Mmp1a;Mmp9;Myc;Notch1;Ntn1;Numb;Pdgfra;Pik3r1;Pkd2;Plau;Plcg1;Prkca;Prl2c2;Prl2c3;Rab5a;Rapgef2;Sdcbp;Sema3a;Sema5a;Sema6d;Sema7a;Smad3;Snai2;Sox9;Trim32;Wnt5a
151	GO:0070887	cellular_response_to_chemical_stimulus	3071	204	1.1e-05	Acap2;Acsl1;Acsl6;Actn2;Adam9;Adamts1;Adamts12;Adcy3;Adcy6;Adgra2;Adipoq;Agt;Agtr2;Alox15;Alpl;Apc;Aqp4;Asph;Atp1a2;Bach1;Baiap2l2;Brca1;Camk2d;Camp;Cav1;Ccna2;Ccnb1;Ccnd1;Ccr1l1;Ccr3;Cd109;Cd300ld5;Cdc6;Cdk1;Cdo1;Chek1;Chp2;Chrdl1;Chrm3;Cited1;Col2a1;Col4a6;Cpne1;Crk;Csf1;Cstf2;Cx3cl1;Cxcl12;Cyp2e1;Dab2;Ddias;Dgat2;Dusp6;Ect2;Edem3;Ednra;Emilin3;Enpp2;Erbb2ip;Ereg;Ern1;Etv5;Fat4;Fez1;Fgf10;Fgfrl…
152	GO:0042698	ovulation_cycle	122	19	1.1e-05	Adamts1;Adnp;Agt;Aldh1a7;Casp2;Enpp2;Ereg;Fzd4;Gdf10;Gpr149;Has2;Lep;Mmp1a;Mstn;Pdgfra;Pla2g4a;Ptn;Ptprn;Wnt5a
153	GO:0006268	DNA_unwinding_involved_in_DNA_replication	12	6	1.2e-05	Hmga1;Hmga1-rs1;Mcm2;Mcm4;Rad51;Top2a
154	GO:0014070	response_to_organic_cyclic_compound	1394	106	1.2e-05	Acsl1;Acsl6;Acta1;Adam9;Adamts1;Adcy3;Adcy6;Adcyap1r1;Adgrl3;Adipoq;Adra1b;Agtr2;Aldh1a7;Alpl;Aqp4;Asph;Atp1a2;Bche;Brca1;Car4;Cav1;Ccna2;Ccnb1;Ccnd1;Cdk1;Cdo1;Chek1;Cited1;Cnr1;Col2a1;Dab2;Dusp6;Ednra;Enpp2;Fgf10;Fosl1;Foxm1;Ghr;Gm21320;Gnao1;Gpd1;Gpr83;Hcfc1;Hmga2;Hnrnpa1;Hpca;Hsd11b2;Hspd1;Id1;Idi1;Isl1;Itga6;Kcnj11;Kdm3a;Kdm5d;Kif18a;Lep;Lmnb1;Ltbp1;Mki67;Mmp1a;Mmp9;Msn;Mstn;Myc;Ncoa2;Nedd4;N…
155	GO:0001568	blood_vessel_development	716	63	1.2e-05	Adamts1;Adgra2;Agt;Amot;Brca1;Camp;Cav1;Ccr3;Cited1;Col18a1;Crkl;Cx3cl1;Cxcl12;E2f7;E2f8;Ednra;Emilin3;Enpep;Enpp2;Ereg;Fgf10;Fosl1;Foxm1;Fzd4;Gjc1;Gm10698;Grem1;Has2;Hpgd;Id1;Isl1;Kctd10;Lep;Lrp5;Ltbp1;Mmp9;Myo18b;Ndnf;Nedd4;Ngp;Notch1;Nr2f2;Paxip1;Pde3b;Pdgfra;Pkd1;Pkd2;Plau;Plcg1;Prkca;Prl2c2;Prl2c3;Ptn;Rapgef2;Reck;Rnf213;Sema5a;Serpinb7;Tbx3;Tead2;Unc5b;Vav3;Wnt5a
156	GO:0007052	mitotic_spindle_organization	102	17	1.3e-05	Aurkb;Bora;Ccnb1;Cdc20;Kif11;Kif23;Kif4;Kifc1;Ndc80;Nek2;Pkd1;Plk1;Racgap1;Spc25;Stil;Tpx2;Xiap
157	GO:0065009	regulation_of_molecular_function	2937	196	1.3e-05	Abi1;Acap2;Acsl1;Actn2;Adam9;Adcy3;Adcyap1r1;Add2;Adipoq;Adnp;Agt;Agtr2;Amot;Apc;Apc2;Appl2;Arhgap32;Arhgap6;Arhgef11;Arl1;Asph;Atp1a2;Atp1b1;Aurkb;Bmp2k;Camk2d;Cav1;Ccdc8;Ccna2;Ccnd1;Cd109;Cdc20;Cdc6;Cdk1;Cdkn2c;Cep192;Chp2;Ckmt2;Clspn;Cnr1;Cpne1;Crk;Crkl;Csf1;Csrp3;Cttnbp2nl;Cx3cl1;Dab2;Depdc1a;Depdc1b;Dis3;Dock1;Dock11;Dusp4;Dusp6;Dvl3;Ect2;Eda2r;Ednra;Epb41;Epha7;Epm2aip1;Erbb2ip;Ereg;Ern1;Fa…
158	GO:0033048	negative_regulation_of_mitotic_sister_chromatid_segregation	38	10	1.3e-05	Apc;Bub1;Bub1b;Ccnb1;Cep192;Mad2l1;Ndc80;Plk1;Stil;Ttk
159	GO:0031577	spindle_checkpoint	46	11	1.3e-05	Apc;Aurkb;Bub1;Bub1b;Ccnb1;Cep192;Mad2l1;Ndc80;Plk1;Stil;Ttk
160	GO:0010243	response_to_organonitrogen_compound	1219	95	1.4e-05	Acsl6;Actn2;Adcy6;Adgrl3;Adipoq;Adra1b;Agt;Agtr2;Asph;Atp2a1;Baiap2l2;Bche;Brca1;Camp;Cav1;Ccna2;Ccnd1;Cdc6;Cdk1;Cdo1;Chek1;Cited1;Cnr1;Col2a1;Col4a6;Crk;Cxcl12;Cyp2e1;Edem3;Ednra;Epm2aip1;Erbb2ip;Ereg;Fosl1;Foxm1;Gatm;Gcnt1;Ghr;Gnao1;Gpam;Gpd1;Grb14;Hbp1;Hpca;Hsd11b2;Hspd1;Id1;Kcnc1;Kcnj11;Klf3;Lep;Lrp5;Mmp1a;Mmp9;Mstn;Mtr;Myc;Nefl;Notch1;P2ry12;Pck1;Pde3b;Pdgfra;Pdk4;Penk;Pid1;Pik3r1;Pla2g4a;Pl…
161	GO:0009725	response_to_hormone	1383	105	1.4e-05	Acsl1;Acsl6;Acta1;Actn2;Adam9;Adamts1;Adcy6;Adcyap1r1;Adipoq;Adra1b;Agt;Agtr2;Aldh1a7;Alpl;Aqp4;Atp1a2;Atp2a1;Baiap2l2;Bche;Brca1;Car4;Cav1;Ccna2;Ccnd1;Cdc6;Cdo1;Chrm3;Cited1;Col2a1;Crk;Cxcl12;Dab2;Enpp2;Epm2aip1;Ereg;Fgf10;Fmr1;Fosl1;Foxm1;Gatm;Gcnt1;Ghr;Gm21320;Gpam;Gpr83;Grb14;Hmga2;Hsd11b2;Hspd1;Isl1;Kcnj11;Kdm3a;Kdm5d;Kif18a;Lats1;Lats2;Lep;Lmnb1;Lrp5;Ltbp1;Lypd1;Mb;Mmp1a;Mmp9;Msn;Mstn;Myc;N…
162	GO:0051261	protein_depolymerization	114	18	1.6e-05	Actn2;Add2;Apc;Apc2;Asph;Cfl2;Ckap2;Eps8;Fgf13;Kif14;Kif18a;Kif18b;Kif2c;Lmod3;Nedd1;Plekhh2;Sema5a;Trim54
163	GO:0048729	tissue_morphogenesis	722	63	1.6e-05	Acta1;Actc1;Adamts12;Agt;Agtr2;Aldh1a7;Astn2;C2cd3;Cited1;Csf1;Ctnnd1;Cxcl12;Dab2;Dvl3;Ednra;Epha7;Etv4;Etv5;Fat4;Fgf10;Foxl1;Frs2;Fzd4;Gcnt1;Gcnt4;Gm10698;Grem1;Hmga2;Irx1;Irx2;Isl1;Kdm2b;Lbx1;Lrp5;Msn;Myc;Myf6;Mylk2;Notch1;Ntn1;Numb;Pdgfra;Pkd1;Pkd2;Prickle2;Rgma;Sema3a;Sema5a;Serpinb5;Slc12a2;Smad3;Snai2;Sox9;Stil;Tbx3;Tcap;Tead1;Tead2;Tmtc3;Ttc8;Ttn;Wnt5a;Xirp2
164	GO:0031589	cell-substrate_adhesion	335	36	1.6e-05	Actn2;Actn3;Adam9;Adamts12;Agt;Alox15;Arhgap6;Crk;Crkl;Csf1;Dab2;Dock1;Edil3;Enpp2;Fgfrl1;Frem1;Fzd4;Grem1;Has2;Id1;Itga6;Itgb6;Kif14;Ndnf;Net1;Nid1;Nid2;Notch1;Pik3r1;Plau;Ptn;Rsu1;Smad3;Smoc1;Sned1;Spp1
165	GO:0060562	epithelial_tube_morphogenesis	390	40	1.7e-05	Adamts12;Agt;Agtr2;C2cd3;Cited1;Csf1;Cxcl12;Dvl3;Ednra;Epha7;Etv4;Etv5;Fat4;Fgf10;Gm10698;Grem1;Hmga2;Irx1;Irx2;Kdm2b;Lbx1;Lrp5;Myc;Notch1;Ntn1;Pdgfra;Pkd1;Pkd2;Rgma;Sema5a;Slc12a2;Smad3;Sox9;Stil;Tbx3;Tcap;Tead1;Tead2;Tmtc3;Wnt5a
166	GO:0040007	growth	1194	93	1.7e-05	1190002N15Rik;Acta1;Actn3;Acvr1b;Adnp;Adra1b;Agt;Agtr2;Alox15;Aspm;Brms1l;Camk2d;Camp;Ccnb1;Ccnb2;Cdk1;Cdkn2c;Chek1;Chrna1;Col2a1;Cpne1;Crlf3;Csf1;Cxcl12;Dab2;Draxin;Dusp6;Emp1;Eno3;Epha7;Ereg;Fgf10;Fgf13;Foxk1;Fubp1;Gap43;Gas1;Gatm;Ghr;Gm10698;Gpam;Gpr149;Grem1;Hmga2;Isl1;Kdm2b;Kif14;Lats1;Lats2;Lep;Lpar3;Ltbp4;Map2k4;Mex3c;Mstn;Myf6;Ncapg2;Ndnf;Nlgn3;Notch1;Nrn1;Ntn1;Pdgfra;Plau;Pnpt1;Rbbp7;Rgm…
167	GO:0010562	positive_regulation_of_phosphorus_metabolic_process	1066	85	1.7e-05	Abi1;Acsl1;Actn3;Acvr1b;Adam9;Adcyap1r1;Adipoq;Adnp;Adra1b;Agt;Agtr2;Alox15;Camk2d;Camp;Cav1;Ccnb1;Ccnd1;Ccr1l1;Cdc6;Cdk1;Chp2;Clspn;Crk;Crkl;Csf1;Ctnnd1;Cx3cl1;Dab2;Dixdc1;Dvl3;Ect2;Eda2r;Ednra;Enpp2;Epha7;Ereg;Ern1;Fgf10;Fgf13;Fmr1;Frs2;Fzd4;Gdf10;Ghr;Gpd1;Grem1;Iqgap3;Itga6;Kif14;Kiss1r;Kitl;Lats1;Lep;Lmnb1;Lpar3;Lrrn3;Map2k4;Mlxipl;Mmd;Mmp9;Mstn;Myc;Pde8a;Pdgfra;Pid1;Pik3r1;Pkd2;Plk1;Ppp2r5a;…
168	GO:0045937	positive_regulation_of_phosphate_metabolic_process	1066	85	1.7e-05	Abi1;Acsl1;Actn3;Acvr1b;Adam9;Adcyap1r1;Adipoq;Adnp;Adra1b;Agt;Agtr2;Alox15;Camk2d;Camp;Cav1;Ccnb1;Ccnd1;Ccr1l1;Cdc6;Cdk1;Chp2;Clspn;Crk;Crkl;Csf1;Ctnnd1;Cx3cl1;Dab2;Dixdc1;Dvl3;Ect2;Eda2r;Ednra;Enpp2;Epha7;Ereg;Ern1;Fgf10;Fgf13;Fmr1;Frs2;Fzd4;Gdf10;Ghr;Gpd1;Grem1;Iqgap3;Itga6;Kif14;Kiss1r;Kitl;Lats1;Lep;Lmnb1;Lpar3;Lrrn3;Map2k4;Mlxipl;Mmd;Mmp9;Mstn;Myc;Pde8a;Pdgfra;Pid1;Pik3r1;Pkd2;Plk1;Ppp2r5a;…
169	GO:0035556	intracellular_signal_transduction	2809	188	1.8e-05	1190002N15Rik;Actn2;Actn3;Adam9;Adcy3;Adcy6;Adcyap1r1;Adipoq;Adra1b;Agpat9;Agt;Agtr2;Alox15;Amot;Apc;Arhgap32;Arhgap6;Arhgef11;Arl1;Asb10;Asb12;Asb16;Asb5;Asph;Atp1a2;Atp1b1;Atp2a1;Aurkb;Brca1;Bub1;Camk2d;Casp2;Casq1;Cav1;Ccna2;Ccr1l1;Ccr3;Cd28;Cdk1;Chp2;Ckmt2;Cmya5;Cpne1;Crk;Crkl;Crlf3;Csf1;Cul4a;Cx3cl1;Cxcl12;Dab2;Depdc1a;Depdc1b;Depdc7;Dixdc1;Dock1;Dock11;Dusp4;Dusp6;Dvl3;E2f7;Ect2;Eda2r;Ednra…
170	GO:0048514	blood_vessel_morphogenesis	605	55	1.8e-05	Adamts1;Adgra2;Agt;Amot;Brca1;Camp;Cav1;Ccr3;Cited1;Col18a1;Cx3cl1;Cxcl12;E2f7;E2f8;Ednra;Emilin3;Enpep;Enpp2;Ereg;Fgf10;Foxm1;Fzd4;Gjc1;Grem1;Has2;Hpgd;Id1;Isl1;Kctd10;Lep;Lrp5;Mmp9;Myo18b;Ndnf;Nedd4;Ngp;Notch1;Nr2f2;Paxip1;Pde3b;Pdgfra;Pkd2;Plau;Plcg1;Prkca;Prl2c2;Prl2c3;Ptn;Rapgef2;Rnf213;Sema5a;Tead2;Unc5b;Vav3;Wnt5a
171	GO:0044057	regulation_of_system_process	591	54	1.8e-05	Acpp;Actn3;Adipoq;Adk;Adra1b;Agt;Agtr2;Asph;Atp1a2;Atp1b1;Atp2a1;Camk2d;Casq1;Cav1;Chrm3;Cmya5;Csrp3;Cx3cl1;Dab2;Fgf10;Fgf13;Fmr1;Gjc1;Gnai3;Gnao1;Hrc;Hspb6;Isl1;Kcnc4;Kcnd3;Kcnh2;Lep;Lypd1;Mstn;Mtmr4;Mylk2;Nedd4;Neto2;Nlgn3;Nup155;Pik3r1;Prkca;Scn4b;Sema3a;Smad3;Smtnl1;Srl;Tead1;Tnnc2;Tnni2;Tnnt3;Tnr;Trim63;Ttn
172	GO:0043549	regulation_of_kinase_activity	833	70	1.9e-05	Abi1;Acsl1;Adam9;Adipoq;Adnp;Agt;Apc;Cav1;Ccna2;Ccnd1;Cdc6;Cdk1;Cdkn2c;Clspn;Crk;Crkl;Csf1;Dab2;Dusp4;Dusp6;Dvl3;Ect2;Ereg;Ern1;Fgf10;Fgf13;Frs2;Fzd4;Ghr;Gprc5a;Grem1;Iqgap3;Kif14;Kiss1r;Kitl;Lats1;Lats2;Lep;Lpar3;Lrp5;Lrrc4;Map2k4;Mmd;Mstn;Nr2f2;Pdgfra;Pik3r1;Plk1;Ppp2r5a;Prkar2b;Prkca;Ranbp2;Rapgef2;Rbl1;Rbl2;Socs5;Spred1;Spred2;Spry4;Srl;Stil;Tead1;Tfap4;Tlr9;Tpx2;Trib2;Ttn;Vav3;Wnt5a;Wwtr1
173	GO:0045137	development_of_primary_sexual_characteristics	324	35	1.9e-05	Acvr1b;Adamts1;Adcyap1r1;Agt;Aspm;Casp2;Ccnd1;Dmrta1;Ereg;Fanca;Fmr1;Fndc3a;Fzd4;Gpr149;Hmga2;Hnrnpa1;Kdm3a;Kif18a;Kitl;Klhl10;Lep;Mmp1a;Myc;Ncoa2;Patz1;Pdgfra;Pla2g4a;Ptprn;Rhobtb3;Sema3a;Sox9;Tbc1d20;Tlr9;Wnt5a;Zfx
174	GO:0045597	positive_regulation_of_cell_differentiation	1069	85	1.9e-05	Acsl6;Actn3;Acvr1b;Adamts1;Adipoq;Adnp;Apc;Arsb;Aspm;Bhlhb9;Btc;Ccr1l1;Cdk1;Cnr1;Cpne1;Crk;Crkl;Csf1;Csrp3;Cx3cl1;Cxcl12;Dab2;Dixdc1;Dock1;Ect2;Enc1;Enpp2;Etv5;Fez1;Fmr1;Foxg1;Gdf10;Ghr;Grem1;Has2;Il1r1;Il1rap;Kdm4a;Kdm4c;Kitl;Lep;Lpar3;Lrp5;Maml1;Mapk6;Mmd;Myc;Myf6;Ndnf;Nefl;Negr1;Net1;Neu2;Nlgn3;Notch1;Ntn1;Numb;Olfm2;Pik3r1;Prkca;Prkci;Prl2c2;Prl2c3;Ptn;Rapgef2;Rcor1;Rgma;Rps6ka3;Sav1;Sdcbp;Se…
175	GO:0007094	mitotic_spindle_assembly_checkpoint	32	9	2e-05	Apc;Bub1;Bub1b;Ccnb1;Cep192;Mad2l1;Ndc80;Plk1;Ttk
176	GO:0035329	hippo_signaling	32	9	2e-05	Amot;Fat4;Lats1;Lats2;Mob1a;Sav1;Tead1;Tead2;Wwtr1
177	GO:1902850	microtubule_cytoskeleton_organization_involved_in_mitosis	127	19	2e-05	Aurkb;Bora;Ccnb1;Cdc20;Fgf10;Kif11;Kif23;Kif4;Kifc1;Ndc80;Nek2;Nusap1;Pkd1;Plk1;Racgap1;Spc25;Stil;Tpx2;Xiap
178	GO:0051338	regulation_of_transferase_activity	944	77	2e-05	Abi1;Acsl1;Adam9;Adipoq;Adnp;Agt;Apc;Aurkb;Cav1;Ccna2;Ccnd1;Cdc20;Cdc6;Cdk1;Cdkn2c;Clspn;Crk;Crkl;Csf1;Dab2;Dusp4;Dusp6;Dvl3;Ect2;Epm2aip1;Ereg;Ern1;Fgf10;Fgf13;Frs2;Fzd4;Ghr;Gprc5a;Grem1;Hnrnpa2b1;Iqgap3;Kif14;Kiss1r;Kitl;Lats1;Lats2;Lep;Lpar3;Lrp5;Lrrc4;Mad2l1;Map2k4;Mmd;Mstn;Myc;Nek2;Nr2f2;Pdgfra;Pik3r1;Plk1;Ppp2r5a;Prkar2b;Prkca;Ranbp2;Rapgef2;Rbl1;Rbl2;Socs5;Spred1;Spred2;Spry4;Srl;Stil;Tead…
179	GO:0009628	response_to_abiotic_stimulus	1411	106	2e-05	2810417H13Rik;Acot5;Acsl6;Acta1;Adipoq;Adra1b;Agt;Aqp4;Arsb;Atp1a2;Atp1b1;Aurkb;Bach1;Brca1;Brd1;Camk2d;Casp2;Casq1;Cav1;Ccna2;Ccnb1;Ccnd1;Chek1;Ckm;Col18a1;Col2a1;Csrp3;Cx3cl1;Cxcl12;Ddias;Dhx9;Dtl;Ect2;Ednra;Fbxl21;Fignl1;Fmn2;Fmr1;Fosl1;Hpca;Hsd11b2;Hspd1;Il1r1;Kcnc1;Kcnk3;Kdm3a;Krt8;Lep;Ltbp1;Map2k4;Mb;Mki67;Mme;Mmp1a;Mmp9;Msh6;Mstn;Myc;Myh4;Ndc1;Ndnf;Nedd4;Net1;Nlgn3;Notch1;Paxip1;Pbk;Pck1;P…
180	GO:0051272	positive_regulation_of_cellular_component_movement	535	50	2.1e-05	Acvr1b;Adam9;Adgra2;Agt;Amot;Apc;Camk2d;Ccr1l1;Col18a1;Crk;Csf1;Cx3cl1;Cxcl12;Dab2;Dock1;Ednra;Enpp2;Fam110c;Fgf10;Has2;Il1r1;Itga6;Kitl;Med23;Mmp1a;Mmp9;Myc;Notch1;Ntn1;Numb;Pdgfra;Pik3r1;Pkd2;Plau;Plcg1;Prkca;Prl2c2;Prl2c3;Rab5a;Rapgef2;Sdcbp;Sema3a;Sema5a;Sema6d;Sema7a;Smad3;Snai2;Sox9;Trim32;Wnt5a
181	GO:0045839	negative_regulation_of_mitotic_nuclear_division	48	11	2.1e-05	Apc;Bub1;Bub1b;Ccnb1;Cep192;Chek1;Mad2l1;Ndc80;Plk1;Stil;Ttk
182	GO:0000904	cell_morphogenesis_involved_in_differentiation	774	66	2.1e-05	Abi1;Adnp;Apc;Bhlhb9;Bhlhe22;Cdh11;Clic5;Col18a1;Crk;Crkl;Ctnnd2;Cxcl12;Dab2;Dixdc1;Dock1;Draxin;Enpp2;Epha7;Etv4;Fez1;Fgf13;Fgfrl1;Foxg1;Frmd6;Fzd4;Gap43;Gas1;Has2;Id1;Isl1;Kif14;Krt8;Lats1;Lats2;Lingo3;Lpar3;Lrrc38;Lrrn3;Nedd4;Nefl;Net1;Ngef;Nlgn3;Notch1;Nptx1;Nrn1;Ntn1;Numb;Prkca;Rapgef2;Rgma;Sema3a;Sema5a;Sema6d;Sema7a;Spp1;Tbc1d20;Tlr9;Tnr;Ttc8;Unc5a;Unc5b;Usp9x;Ust;Wnt5a;Xlr3a
183	GO:0001944	vasculature_development	744	64	2.1e-05	Adamts1;Adgra2;Agt;Amot;Brca1;Camp;Cav1;Ccr3;Cited1;Col18a1;Crkl;Cx3cl1;Cxcl12;E2f7;E2f8;Ednra;Emilin3;Enpep;Enpp2;Ereg;Fgf10;Fosl1;Foxm1;Fzd4;Gjc1;Gm10698;Grem1;Has2;Hpgd;Id1;Isl1;Kctd10;Lep;Lrp5;Ltbp1;Mmp9;Myo18b;Ndnf;Ndp;Nedd4;Ngp;Notch1;Nr2f2;Paxip1;Pde3b;Pdgfra;Pkd1;Pkd2;Plau;Plcg1;Prkca;Prl2c2;Prl2c3;Ptn;Rapgef2;Reck;Rnf213;Sema5a;Serpinb7;Tbx3;Tead2;Unc5b;Vav3;Wnt5a
184	GO:0030154	cell_differentiation	4465	279	2.1e-05	Abi1;Acsl6;Acta1;Actc1;Actn2;Actn3;Acvr1b;Adam9;Adamts1;Adamts12;Adcy6;Adcyap1r1;Adgra2;Adgrl3;Adipoq;Adnp;Agt;Agtr2;Aldh6a1;Alg10b;Alpk3;Alpl;Amot;Ank1;Anln;Apc;Apc2;Arsb;Arxes1;Aspm;Bche;Bhlhb9;Bhlhe22;Btc;Cacna1s;Camk2d;Camp;Casp2;Casq1;Cav1;Ccnb1;Ccnd1;Ccr1l1;Cd109;Cd28;Cd300ld5;Cdc20;Cdh11;Cdk1;Cdkn2c;Ces1d;Cfl2;Chrdl1;Cited1;Clic5;Cnr1;Col18a1;Col2a1;Cpne1;Crk;Crkl;Csf1;Csrp3;Ctnnd1;Ctnnd2;…
185	GO:1905114	cell_surface_receptor_signaling_pathway_involved_in_cell-cell_signaling	565	52	2.1e-05	Apc;Apc2;Aspm;Cav1;Ccnd1;Cdk14;Chrna1;Cpe;Ctnnd1;Ctnnd2;Cx3cl1;Dab2;Depdc1b;Dixdc1;Draxin;Dvl3;Fbxw11;Fgf10;Foxl1;Fzd4;Gnao1;Grem1;Hbp1;Hmga2;Isl1;Lats1;Lats2;Lrp5;Myc;Ndp;Ndrg2;Neto2;Nlgn3;Notch1;Prickle2;Prkaa2;Rab5a;Rgs20;Rnf146;Rnf213;Rspo4;Scyl2;Smad3;Snai2;Sox9;Tnks2;Ubr5;Uty;Wnt5a;Wwtr1;Xiap;Zbtb33
186	GO:0090130	tissue_migration	273	31	2.2e-05	Acta1;Actc1;Adam9;Adgra2;Agt;Agtr2;Amot;Anln;Arsb;Dock1;Emilin3;Enpp2;Fgf10;Grem1;Has2;Mmp9;Notch1;Nr2f2;Paxip1;Pkd2;Pkn3;Plcg1;Prkca;Prl2c2;Prl2c3;Ptprg;Sema3a;Sema5a;Snai2;Sox9;Wnt5a
187	GO:0033046	negative_regulation_of_sister_chromatid_segregation	40	10	2.2e-05	Apc;Bub1;Bub1b;Ccnb1;Cep192;Mad2l1;Ndc80;Plk1;Stil;Ttk
188	GO:0072358	cardiovascular_system_development	760	65	2.2e-05	Adamts1;Adgra2;Agt;Amot;Brca1;Camp;Cav1;Ccr3;Cited1;Col18a1;Crkl;Cx3cl1;Cxcl12;E2f7;E2f8;Ednra;Emilin3;Enpep;Enpp2;Ereg;Fgf10;Fosl1;Foxm1;Fzd4;Gjc1;Gm10698;Grem1;Has2;Hpgd;Id1;Isl1;Kctd10;Lep;Lrp5;Ltbp1;Mmp9;Myo18b;Ndnf;Ndp;Nedd4;Ngp;Notch1;Nr2f2;Paxip1;Pde3b;Pdgfra;Pkd1;Pkd2;Plau;Plcg1;Prkca;Prl2c2;Prl2c3;Ptn;Rapgef2;Reck;Rnf213;Sema5a;Serpinb7;Tbx3;Tead2;Ubiad1;Unc5b;Vav3;Wnt5a
189	GO:0060284	regulation_of_cell_development	1025	82	2.2e-05	Acsl6;Actn3;Adamts1;Adcy6;Adgra2;Adipoq;Adnp;Arsb;Aspm;Bhlhb9;Cav1;Cdc20;Cdk1;Cnr1;Cpne1;Crk;Crkl;Csf1;Cx3cl1;Cxcl12;Dab2;Dixdc1;Dock1;Draxin;Ect2;Efemp1;Enc1;Enpp2;Epha7;Etv5;Fez1;Fgf13;Fmr1;Foxg1;Has2;Hmga2;Id1;Il1r1;Il1rap;Isl1;Kdm4a;Kdm4c;Kif14;Lbx1;Lpar3;Mapk6;Mmd;Myc;Myf6;Ndnf;Nedd4;Nefl;Negr1;Net1;Ngef;Nlgn3;Notch1;Nrep;Ntn1;Numb;P2ry12;Prkci;Prl2c2;Prl2c3;Ptn;Ptprg;Rapgef2;Rgma;S1pr3;Sema…
190	GO:0010634	positive_regulation_of_epithelial_cell_migration	117	18	2.3e-05	Adam9;Adgra2;Agt;Amot;Dock1;Enpp2;Fgf10;Has2;Mmp9;Pkd2;Plcg1;Prkca;Prl2c2;Prl2c3;Sema5a;Snai2;Sox9;Wnt5a
191	GO:0000075	cell_cycle_checkpoint	223	27	2.3e-05	Apc;Aurkb;Brca1;Bub1;Bub1b;Casp2;Ccnb1;Ccnd1;Cdk1;Cep192;Chek1;Clspn;Cul4a;Dtl;Kntc1;Mad2l1;Ndc80;Plk1;Rfwd3;Stil;Tfdp2;Ticrr;Top2a;Topbp1;Trp53bp1;Ttk;Zwilch
192	GO:0060429	epithelium_development	1253	96	2.4e-05	Abi1;Actc1;Acvr1b;Adam9;Adamts12;Adipoq;Agt;Agtr2;Aldh1a7;Alg10b;Alx4;Apc;Astn2;C2cd3;Cav1;Ccnd1;Cd109;Cdk1;Ces1d;Cited1;Clic5;Col18a1;Col2a1;Csf1;Ctnnd1;Cxcl12;Dab2;Dvl3;E2f7;E2f8;Ednra;Epha7;Ereg;Etv4;Etv5;Fat4;Fgf10;Fndc3a;Frmd6;Frs2;Fzd4;Gas1;Gm10698;Grem1;Hmga2;Id1;Iqgap3;Irx1;Irx2;Isl1;Kdm2b;Lats1;Lats2;Lbx1;Lrp5;Mob1a;Msn;Myc;Myf6;Notch1;Nr2f2;Ntn1;Numb;Pdgfra;Pkd1;Pkd2;Plk4;Ppl;Prickle2;P…
193	GO:0010632	regulation_of_epithelial_cell_migration	199	25	2.5e-05	Adam9;Adgra2;Agt;Agtr2;Amot;Arsb;Dock1;Emilin3;Enpp2;Fgf10;Has2;Mmp9;Notch1;Nr2f2;Pkd2;Plcg1;Prkca;Prl2c2;Prl2c3;Ptprg;Sema3a;Sema5a;Snai2;Sox9;Wnt5a
194	GO:0071173	spindle_assembly_checkpoint	33	9	2.6e-05	Apc;Bub1;Bub1b;Ccnb1;Cep192;Mad2l1;Ndc80;Plk1;Ttk
195	GO:0000902	cell_morphogenesis	1064	84	2.8e-05	Abi1;Adnp;Apc;Bhlhb9;Bhlhe22;Cdh11;Clic5;Col18a1;Cpne1;Crk;Crkl;Ctnnd2;Cxcl12;Dab2;Dixdc1;Dock1;Draxin;Ect2;Enpp2;Epb41;Epb41l2;Epha7;Eps8;Etv4;Fez1;Fgf13;Fgfrl1;Fmnl2;Foxg1;Frmd6;Fzd4;Gap43;Gas1;Gna12;Grem1;Has2;Hexb;Id1;Isl1;Kif14;Klhl10;Krt8;Lats1;Lats2;Lingo3;Lpar3;Lrrc38;Lrrn3;Msn;Nedd4;Nefl;Net1;Ngef;Nlgn3;Notch1;Nptx1;Nrn1;Ntn1;Numb;Nyap1;Prkca;Ptn;Rapgef2;Rbm24;Rgma;Rp2;Sema3a;Sema5a;Sema…
196	GO:0010644	cell_communication_by_electrical_coupling	26	8	2.8e-05	Asph;Atp1a2;Atp1b1;Camk2d;Cav1;Gjc1;Hrc;Trdn
197	GO:0070507	regulation_of_microtubule_cytoskeleton_organization	153	21	2.9e-05	Apc;Apc2;Bora;Brca1;Cav1;Ccnf;Cep192;Chek1;Ckap2;Dixdc1;Fgf13;Kif11;Kif18a;Kifc1;Nek2;Pkd1;Plk1;Plk4;Stil;Tpx2;Trim54
198	GO:0061458	reproductive_system_development	588	53	3.2e-05	Adamts1;Agt;Apc;Aspm;Casp2;Ccnd1;Ccnf;Cited1;Dmrta1;E2f7;E2f8;Ereg;Fanca;Fgf10;Fmr1;Fndc3a;Fosl1;Frs2;Fzd4;Gm10698;Gpr149;Hmga2;Hnrnpa1;Kdm3a;Kif18a;Kitl;Klhl10;Krt8;Lep;Mmp1a;Myc;Ncoa2;Ndp;Notch1;Nr2f2;Patz1;Pdgfra;Peg10;Pkd1;Pkd2;Pla2g4a;Plekha5;Plk4;Ptprn;Rhobtb3;Sema3a;Serpinb5;Sox9;Tbc1d20;Tbx3;Tlr9;Wnt5a;Zfx
199	GO:0001932	regulation_of_protein_phosphorylation	1428	106	3.4e-05	Abi1;Acsl1;Acvr1b;Adam9;Adipoq;Adnp;Adra1b;Agt;Alox15;Apc;Camk2d;Camp;Cav1;Ccna2;Ccnb1;Ccnd1;Ccr1l1;Cd109;Cdc6;Cdk1;Cdkn2c;Clspn;Crk;Crkl;Csf1;Ctnnd1;Cx3cl1;Dab2;Dixdc1;Dusp4;Dusp6;Dvl3;Ect2;Eda2r;Ednra;Enpp2;Epha7;Ereg;Ern1;Fgf10;Fgf13;Fmr1;Foxm1;Frs2;Fzd4;Gbp6;Gdf10;Ghr;Gprc5a;Grem1;Hrc;Id1;Iqgap3;Kif14;Kiss1r;Kitl;Lats1;Lats2;Lep;Lmnb1;Lpar3;Lrp5;Lrrc4;Lrrn3;Map2k4;Mlxipl;Mmd;Mmp9;Mstn;Myc;Myl…
200	GO:0003009	skeletal_muscle_contraction	42	10	3.4e-05	Actn3;Atp2a1;Casq1;Chrna1;Mb;Mylk2;Tcap;Tnnc2;Tnni2;Tnnt3
201	GO:0051985	negative_regulation_of_chromosome_segregation	42	10	3.4e-05	Apc;Bub1;Bub1b;Ccnb1;Cep192;Mad2l1;Ndc80;Plk1;Stil;Ttk
202	GO:0051988	regulation_of_attachment_of_spindle_microtubules_to_kinetochore	14	6	3.4e-05	Apc;Ccnb1;Ect2;Nek2;Racgap1;Spag5
203	GO:0055007	cardiac_muscle_cell_differentiation	132	19	3.5e-05	Actc1;Actn2;Agt;Agtr2;Alpk3;Camk2d;Ccnb1;Cdk1;Csrp3;Grem1;Isl1;Maml1;Map2k4;Mylk2;Myo18b;Pdgfra;Tbx3;Tcap;Ttn
204	GO:0014874	response_to_stimulus_involved_in_regulation_of_muscle_adaptation	20	7	3.5e-05	Actn3;Agt;Casq1;Mtmr4;Nedd4;Srl;Trim63
205	GO:0030048	actin_filament-based_movement	121	18	3.6e-05	Acta1;Actc1;Actn2;Atp1a2;Camk2d;Cav1;Fgf13;Fnbp1l;Frmd6;Kcnd3;Kcnh2;Myh2;Mylk2;Nup155;Scn4b;Tnni2;Ttn;Uty
206	GO:0007166	cell_surface_receptor_signaling_pathway	2669	178	3.8e-05	Abi1;Acpp;Acsl1;Acvr1b;Adam9;Adamts1;Adamts12;Adcyap1r1;Adgra2;Adgre1;Adgrl3;Adipoq;Agt;Agtr2;Apc;Apc2;Aspm;Baiap2l2;Brca1;Btc;C2cd3;Camk2d;Casp2;Cav1;Ccnd1;Ccr1l1;Ccr3;Cd109;Cd28;Cd300ld5;Cdk14;Chrdl1;Chrna1;Cited1;Col2a1;Col4a5;Col4a6;Cpe;Cpne1;Crk;Csf1;Ctnnd1;Ctnnd2;Cx3cl1;Cxcl12;Dab2;Depdc1b;Dixdc1;Dlk1;Dock1;Draxin;Dusp6;Dvl3;Efemp1;Emilin3;Epha7;Eps8;Ereg;Fam83a;Fanca;Fat4;Fbxw11;Fgf10;Fgfr…
207	GO:0097435	supramolecular_fiber_organization	622	55	3.8e-05	Abi1;Acta1;Actc1;Actn2;Add2;Alox15;Apc;Apc2;Arhgap6;Baiap2l2;Casq1;Cav1;Cep192;Cfl2;Ckap2;Cobll1;Col2a1;Csrp3;Eps8;Fchsd2;Fgf13;Fignl1;Fmn2;Grem1;Hook1;Id1;Kif14;Kif18a;Kif18b;Kif2c;Kiss1r;Klhl41;Krt8;Lats1;Ldb3;Lmod3;Myoz1;Myoz2;Myoz3;Mypn;Neb;Nedd1;Nefl;Obscn;Pdgfra;Pik3r1;Plekhh2;Prkci;Sema5a;Smad3;Tcap;Trdn;Trim54;Ttc8;Ttn
208	GO:0051129	negative_regulation_of_cellular_component_organization	728	62	3.8e-05	Adcy6;Add2;Adipoq;Apc;Apc2;Arhgap6;Brca1;Bub1;Bub1b;Cav1;Ccnb1;Ccnf;Cep192;Chek1;Ckap2;Dab2;Draxin;Efemp1;Epha7;Eps8;Fez1;Fgf13;Hmga1;Hmga1-rs1;Hnrnpa1;Id1;Kdm3a;Kdm4a;Kdm4c;Kif14;Kifc1;Lmod3;Mad2l1;Ndc80;Nek2;Ngef;Nlgn3;Ntn1;Phf2;Phf8;Pid1;Plekhh2;Plk1;Ptn;Ptprg;Rapgef2;Rgma;Sacs;Sdcbp;Sema3a;Sema5a;Sema6d;Sema7a;Spp1;Stil;Tbc1d4;Tnks2;Tnr;Trim54;Ttk;Ubr5;Wnt5a
209	GO:0048754	branching_morphogenesis_of_an_epithelial_tube	192	24	3.9e-05	Agt;Agtr2;Cited1;Csf1;Cxcl12;Ednra;Etv4;Etv5;Fat4;Fgf10;Grem1;Hmga2;Lrp5;Myc;Notch1;Pdgfra;Pkd1;Pkd2;Sema5a;Slc12a2;Sox9;Tbx3;Tmtc3;Wnt5a
210	GO:0031325	positive_regulation_of_cellular_metabolic_process	3168	206	3.9e-05	Abi1;Acly;Acsl1;Acsl6;Actn3;Acvr1b;Adam9;Adcyap1r1;Adipoq;Adnp;Adra1b;Agt;Agtr2;Alox15;Alx4;Arhgef11;Asph;Atp1b1;Aurkb;Bach1;Brca1;Camk2d;Camp;Cav1;Ccna2;Ccnb1;Ccnd1;Ccr1l1;Cd28;Cd300ld5;Cd93;Cdc20;Cdc6;Cdk1;Chek1;Chp2;Cited1;Ckap2;Clspn;Clvs1;Crk;Crkl;Crlf3;Csf1;Csrp3;Ctnnd1;Cx3cl1;Dab2;Dgat2;Dixdc1;Dvl3;E2f7;E2f8;Eaf1;Ect2;Eda2r;Ednra;Enpp2;Epha7;Epm2aip1;Ereg;Ern1;Etv4;Etv5;Fam131b;Fbxw11;Fgf1…
211	GO:0060048	cardiac_muscle_contraction	133	19	3.9e-05	Actc1;Adra1b;Asph;Atp1a2;Atp1b1;Camk2d;Cav1;Csrp3;Fgf13;Hrc;Kcnd3;Kcnh2;Myl1;Nup155;Scn4b;Tcap;Tnni2;Ttn;Uty
212	GO:0061138	morphogenesis_of_a_branching_epithelium	230	27	4e-05	Agt;Agtr2;Cited1;Csf1;Cxcl12;Ednra;Etv4;Etv5;Fat4;Fgf10;Frs2;Grem1;Hmga2;Lrp5;Myc;Notch1;Pdgfra;Pkd1;Pkd2;Sema3a;Sema5a;Slc12a2;Snai2;Sox9;Tbx3;Tmtc3;Wnt5a
213	GO:1901701	cellular_response_to_oxygen-containing_compound	1286	97	4e-05	Acsl6;Actn2;Adam9;Adamts1;Adcy3;Adcy6;Adipoq;Agt;Agtr2;Aqp4;Baiap2l2;Brca1;Camp;Cav1;Ccna2;Ccnb1;Cdc6;Cdk1;Chrm3;Col2a1;Col4a6;Crk;Ddias;Dgat2;Ect2;Enpp2;Ern1;Fzd4;Gbp6;Ghr;Gm21320;Gpam;Gpd1;Grb14;Hnrnpa1;Id1;Il1r1;Kcnj11;Kif18a;Klf3;Lep;Lmnb1;Lrp5;Ltbp1;Lypd1;Map2k4;Mlxipl;Mmp1a;Mmp9;Mrc1;Msn;Mstn;Mtr;Myc;Net1;Nptx1;Oxr1;P2ry12;Pck1;Pde3b;Pde8a;Pdgfra;Pdk4;Penk;Pid1;Pik3r1;Pkd2;Plau;Ppat;Prkaa2;…
214	GO:0003007	heart_morphogenesis	269	30	4.1e-05	Actc1;Adamts1;C2cd3;Col2a1;Cpe;Dvl3;Fat4;Fgfrl1;Gm10698;Has2;Isl1;Lbx1;Mylk2;Nedd4;Notch1;Pkd2;Sav1;Smad3;Snai2;Sox9;Srl;Stil;Tbx3;Tcap;Tead1;Tead2;Ttn;Uty;Wnt5a;Xirp2
215	GO:0034762	regulation_of_transmembrane_transport	564	51	4.1e-05	Acsl6;Actn2;Adipoq;Agt;Asph;Atp1a2;Atp1b1;Cacna1i;Cacna1s;Cacng6;Camk2d;Casq1;Cav1;Clcn1;Clic5;Cttnbp2nl;Ednra;Fmr1;Hrc;Kcna4;Kcna7;Kcnc1;Kcnc4;Kcnd3;Kcnf1;Kcnh2;Kcnj11;Kcnk10;Kcnq5;Lep;Lypd1;Mmp9;Myc;Ndc1;Nedd4;Neto2;Nlgn3;Pid1;Pik3r1;Pkd2;Plcg1;Prkca;Prkci;Ranbp2;Scn4a;Scn4b;Scn9a;Sln;Tcaf1;Tlr9;Trdn
216	GO:0007050	cell_cycle_arrest	206	25	4.4e-05	Apc;Brca1;Casp2;Ccnd1;Cdk1;Cdkn2c;Crlf3;Cul4a;Ddias;Ern1;Fgf10;Foxm1;Gas1;Hbp1;Mlxipl;Myc;Pkd1;Pkd2;Pnpt1;Prkaa2;Rraga;Smad3;Tfap4;Tfdp2;Uhmk1
217	GO:0042127	regulation_of_cell_proliferation	1760	125	4.8e-05	Abi1;Adipoq;Adk;Agt;Agtr2;Alox15;Apc;Asph;Aspm;Atxn1l;Bche;Brca1;Btc;C330027C09Rik;Camk2d;Camp;Cav1;Ccna2;Ccnb1;Ccnd1;Ccr3;Cd109;Cd28;Cdc20;Cdc6;Cdca7;Cdca7l;Cdk1;Cdkn2c;Chek1;Chp2;Col18a1;Crkl;Csf1;Cul4a;Cx3cl1;Cxcl12;Dab2;Dgcr8;E2f7;Ednra;Efemp1;Enpp2;Ereg;Ern1;Etv4;Etv5;Fanca;Fgf10;Fgfrl1;Fosl1;Foxg1;Foxm1;Frs2;Gas1;Gpam;Grem1;Has2;Hmga1;Hmga1-rs1;Hmga2;Id1;Iqgap3;Isl1;Kdm2b;Kdm4c;Kif14;Kiss1r…
218	GO:0010769	regulation_of_cell_morphogenesis_involved_in_differentiation	325	34	4.8e-05	Adnp;Bhlhb9;Crk;Crkl;Cxcl12;Dab2;Dixdc1;Dock1;Draxin;Enpp2;Epha7;Fez1;Fgf13;Has2;Id1;Lpar3;Nedd4;Nefl;Net1;Ngef;Nlgn3;Ntn1;Numb;Rapgef2;Rgma;Sema3a;Sema5a;Sema6d;Sema7a;Spp1;Tnr;Ust;Wnt5a;Xlr3a
219	GO:0071900	regulation_of_protein_serine/threonine_kinase_activity	480	45	4.9e-05	Acsl1;Adam9;Adipoq;Agt;Apc;Cav1;Ccna2;Ccnd1;Cdc6;Cdk1;Cdkn2c;Crk;Crkl;Dab2;Dusp4;Dusp6;Dvl3;Ern1;Fgf10;Frs2;Fzd4;Ghr;Iqgap3;Kiss1r;Kitl;Lats1;Lats2;Lpar3;Lrp5;Map2k4;Nr2f2;Plk1;Prkar2b;Prkca;Rapgef2;Spred1;Spred2;Spry4;Srl;Stil;Tead1;Tfap4;Tlr9;Trib2;Wnt5a
220	GO:0048608	reproductive_structure_development	583	52	4.9e-05	Adamts1;Agt;Apc;Aspm;Casp2;Ccnd1;Ccnf;Cited1;Dmrta1;E2f7;E2f8;Ereg;Fanca;Fgf10;Fmr1;Fndc3a;Fosl1;Frs2;Fzd4;Gm10698;Gpr149;Hmga2;Hnrnpa1;Kdm3a;Kif18a;Kitl;Klhl10;Krt8;Lep;Mmp1a;Myc;Ncoa2;Ndp;Notch1;Nr2f2;Patz1;Pdgfra;Peg10;Pkd1;Pkd2;Pla2g4a;Plk4;Ptprn;Rhobtb3;Sema3a;Serpinb5;Sox9;Tbc1d20;Tbx3;Tlr9;Wnt5a;Zfx
221	GO:0010771	negative_regulation_of_cell_morphogenesis_involved_in_differentiation	102	16	5e-05	Draxin;Epha7;Fgf13;Id1;Ngef;Nlgn3;Ntn1;Rapgef2;Rgma;Sema3a;Sema5a;Sema6d;Sema7a;Spp1;Tnr;Wnt5a
222	GO:0071103	DNA_conformation_change	259	29	5.1e-05	Asf1b;Bahcc1;Ccnb1;Cdk1;Cenpq;Cul4a;Dck;Hmga1;Hmga1-rs1;Hmga2;Hmgb3;Hnrnpa1;Hnrnpa2b1;Mcm2;Mcm4;Mcm5;Ncapd2;Ncapd3;Ncapg;Ncapg2;Ncaph;Nusap1;Pkn3;Rad51;Rad54b;Rbbp7;Sox9;Top2a;Ttn
223	GO:0040017	positive_regulation_of_locomotion	554	50	5.1e-05	Acvr1b;Adam9;Adgra2;Agt;Amot;Apc;Camk2d;Ccr1l1;Col18a1;Crk;Csf1;Cx3cl1;Cxcl12;Dab2;Dock1;Ednra;Enpp2;Fam110c;Fgf10;Has2;Il1r1;Itga6;Kitl;Med23;Mmp1a;Mmp9;Myc;Notch1;Ntn1;Numb;Pdgfra;Pik3r1;Pkd2;Plau;Plcg1;Prkca;Prl2c2;Prl2c3;Rab5a;Rapgef2;Sdcbp;Sema3a;Sema5a;Sema6d;Sema7a;Smad3;Snai2;Sox9;Trim32;Wnt5a
224	GO:0007019	microtubule_depolymerization	44	10	5.3e-05	Apc;Apc2;Ckap2;Fgf13;Kif14;Kif18a;Kif18b;Kif2c;Nedd1;Trim54
225	GO:0007076	mitotic_chromosome_condensation	15	6	5.5e-05	Ncapd2;Ncapd3;Ncapg;Ncaph;Nusap1;Ttn
226	GO:0034501	protein_localization_to_kinetochore	15	6	5.5e-05	Aurkb;Bub1b;Cdk1;Cenpq;Mis12;Ttk
227	GO:0035637	multicellular_organismal_signaling	172	22	5.6e-05	Agt;Asph;Atp1a2;Atp1b1;Cacna1i;Camk2d;Casq1;Cav1;Chrna1;Clcn1;Fmr1;Gjc1;Grm7;Hrc;Kcnc4;Kcnd3;Kcnh2;Nup155;Scn4a;Scn4b;Scn9a;Tnr
228	GO:0010811	positive_regulation_of_cell-substrate_adhesion	126	18	6.2e-05	Alox15;Crk;Crkl;Csf1;Dab2;Dock1;Edil3;Enpp2;Has2;Itga6;Ndnf;Net1;Nid1;Ptn;Rsu1;Smad3;Smoc1;Spp1
229	GO:0043500	muscle_adaptation	126	18	6.2e-05	Acta1;Actn3;Adk;Agt;Cacna1s;Camk2d;Casq1;Cmya5;Kdm4a;Mstn;Mtmr4;Nedd4;Prkca;Smad3;Srl;Tcap;Tead1;Trim63
230	GO:0000082	G1/S_transition_of_mitotic_cell_cycle	223	26	6.2e-05	Acvr1b;Bach1;Camk2d;Casp2;Ccnd1;Cdk1;Cdkn2c;Crlf3;Cul4a;Dbf4;E2f7;Iqgap3;Kif14;Lats1;Lats2;Mcm2;Mcm5;Paics;Phf8;Pid1;Pkd2;Ppat;Rfwd3;Rrm2;Slfn9;Tfdp2
231	GO:1901698	response_to_nitrogen_compound	1335	99	6.4e-05	Acsl6;Actn2;Adcy6;Adgrl3;Adipoq;Adra1b;Agt;Agtr2;Asph;Atp2a1;Baiap2l2;Bche;Brca1;Camp;Cav1;Ccna2;Ccnd1;Cdc6;Cdk1;Cdo1;Chek1;Chrm3;Cited1;Cnr1;Col2a1;Col4a6;Crk;Cxcl12;Cyp2e1;Edem3;Ednra;Epm2aip1;Erbb2ip;Ereg;Fmr1;Fosl1;Foxm1;Gatm;Gcnt1;Ghr;Gnao1;Gpam;Gpd1;Grb14;Hbp1;Hpca;Hsd11b2;Hspd1;Id1;Il1r1;Kcnc1;Kcnj11;Klf3;Lep;Lrp5;Lypd1;Mmp1a;Mmp9;Mstn;Mtr;Myc;Nefl;Notch1;P2ry12;Pck1;Pde3b;Pdgfra;Pdk4;Penk…
232	GO:0072001	renal_system_development	358	36	6.7e-05	Adamts1;Adipoq;Agt;Agtr2;Aldh1a7;Apc;Cited1;Ctnnd1;Ednra;Enpep;Epha7;Fat4;Fgf10;Gcnt1;Gcnt4;Grem1;Has2;Irx1;Irx2;Itga6;Mme;Mmp9;Myc;Nid1;Notch1;Pdgfra;Pkd1;Pkd2;Ppat;Serpinb7;Smad3;Sox9;Ttc8;Vcan;Wnt5a;Wwtr1
233	GO:0070076	histone_lysine_demethylation	29	8	6.8e-05	Kdm2b;Kdm3a;Kdm4a;Kdm4c;Kdm5d;Phf2;Phf8;Uty
234	GO:0007167	enzyme_linked_receptor_protein_signaling_pathway	995	78	6.9e-05	Abi1;Acvr1b;Adam9;Adamts12;Adgra2;Adipoq;Agt;Agtr2;Baiap2l2;Btc;Cav1;Cd109;Chrdl1;Cited1;Col4a5;Col4a6;Crk;Csf1;Dab2;Dock1;Dusp6;Efemp1;Emilin3;Epha7;Eps8;Ereg;Fam83a;Fat4;Fgf10;Fgfrl1;Frs2;Fzd4;Gdf10;Ghr;Gprc5a;Grb14;Grem1;Grem2;Gucy2e;Hfe2;Hnrnpa1;Hpgd;Id1;Lep;Ltbp1;Ltbp4;Mmp9;Mstn;Mtmr4;Nedd4;Ngef;Notch1;Nrep;Pdgfra;Pdk4;Peg10;Pid1;Pik3r1;Pkd2;Plcg1;Prkca;Ptprg;Rapgef2;Rgma;Rgmb;Sdcbp;Shcbp1;S…
235	GO:0050769	positive_regulation_of_neurogenesis	532	48	7.2e-05	Acsl6;Adamts1;Adnp;Arsb;Aspm;Bhlhb9;Cnr1;Cpne1;Csf1;Cx3cl1;Cxcl12;Dixdc1;Ect2;Enc1;Enpp2;Etv5;Fez1;Fmr1;Foxg1;Il1r1;Il1rap;Kdm4a;Kdm4c;Lpar3;Mapk6;Mmd;Myc;Ndnf;Nefl;Negr1;Nlgn3;Notch1;Ntn1;Numb;Prkci;Prl2c2;Prl2c3;Ptn;Rapgef2;Rgma;Sema3a;Sema5a;Sema7a;Tcf12;Trim32;Wnt5a;Xlr3a;Xrcc2
236	GO:0050767	regulation_of_neurogenesis	885	71	7.2e-05	Acsl6;Adamts1;Adcy6;Adnp;Arsb;Aspm;Bhlhb9;Cav1;Cdc20;Cdk1;Cnr1;Cpne1;Csf1;Cx3cl1;Cxcl12;Dab2;Dixdc1;Draxin;Ect2;Efemp1;Enc1;Enpp2;Epha7;Etv5;Fez1;Fgf13;Fmr1;Foxg1;Hmga2;Id1;Il1r1;Il1rap;Isl1;Kdm4a;Kdm4c;Lbx1;Lpar3;Mapk6;Mmd;Myc;Ndnf;Nedd4;Nefl;Negr1;Ngef;Nlgn3;Notch1;Nrep;Ntn1;Numb;P2ry12;Prkci;Prl2c2;Prl2c3;Ptn;Ptprg;Rapgef2;Rgma;Sema3a;Sema5a;Sema6d;Sema7a;Sox9;Spp1;Tcf12;Tnr;Trim32;Ust;Wnt5a;X…
237	GO:0072527	pyrimidine-containing_compound_metabolic_process	84	14	7.4e-05	Acpp;Agpat9;Aldh6a1;Apobec2;Dck;Dctd;Gpam;Nt5e;Prps1;Prps1l3;Rrm2;Shmt1;Slc19a2;Tet3
238	GO:0007051	spindle_organization	163	21	7.4e-05	Aspm;Aurkb;Bora;Ccnb1;Cdc20;Cdk1;Cep192;Kif11;Kif23;Kif4;Kifc1;Ndc80;Nek2;Pkd1;Plk1;Racgap1;Spag5;Spc25;Stil;Tpx2;Xiap
239	GO:0050807	regulation_of_synapse_organization	163	21	7.4e-05	Adgrl3;Adnp;Bhlhb9;Cbln2;Cdc20;Clstn2;Epha7;Etv5;Il1rap;Lingo2;Lrp5;Lrrc4;Lrrn3;Nedd4;Ngef;Nlgn3;Prkca;Ptn;Syndig1;Wnt5a;Xlr3a
240	GO:0002009	morphogenesis_of_an_epithelium	608	53	7.7e-05	Adamts12;Agt;Agtr2;Aldh1a7;Astn2;C2cd3;Cited1;Csf1;Ctnnd1;Cxcl12;Dab2;Dvl3;Ednra;Epha7;Etv4;Etv5;Fat4;Fgf10;Frs2;Fzd4;Gm10698;Grem1;Hmga2;Irx1;Irx2;Kdm2b;Lbx1;Lrp5;Msn;Myc;Notch1;Ntn1;Numb;Pdgfra;Pkd1;Pkd2;Prickle2;Rgma;Sema3a;Sema5a;Serpinb5;Slc12a2;Smad3;Snai2;Sox9;Stil;Tbx3;Tcap;Tead1;Tead2;Tmtc3;Ttc8;Wnt5a
241	GO:0010631	epithelial_cell_migration	265	29	7.7e-05	Adam9;Adgra2;Agt;Agtr2;Amot;Anln;Arsb;Dock1;Emilin3;Enpp2;Fgf10;Grem1;Has2;Mmp9;Notch1;Nr2f2;Paxip1;Pkd2;Pkn3;Plcg1;Prkca;Prl2c2;Prl2c3;Ptprg;Sema3a;Sema5a;Snai2;Sox9;Wnt5a
242	GO:0008406	gonad_development	319	33	7.7e-05	Adamts1;Agt;Aspm;Casp2;Ccnd1;Dmrta1;Ereg;Fanca;Fmr1;Fndc3a;Fzd4;Gpr149;Hmga2;Hnrnpa1;Kdm3a;Kif18a;Kitl;Klhl10;Lep;Mmp1a;Myc;Ncoa2;Patz1;Pdgfra;Pla2g4a;Ptprn;Rhobtb3;Sema3a;Sox9;Tbc1d20;Tlr9;Wnt5a;Zfx
243	GO:0001667	ameboidal-type_cell_migration	403	39	7.8e-05	Acvr1b;Adam9;Adgra2;Agt;Agtr2;Amot;Anln;Arsb;Cxcl12;Dock1;Emilin3;Enpp2;Fgf10;Gna12;Grem1;Has2;Isl1;Kitl;Lrp5;Mmp1a;Mmp9;Notch1;Nr2f2;Paxip1;Pkd2;Pkn3;Plcg1;Prkca;Prl2c2;Prl2c3;Ptprg;Sema3a;Sema5a;Sema6d;Sema7a;Snai2;Sox9;Srl;Wnt5a
244	GO:0008015	blood_circulation	519	47	7.8e-05	Actc1;Adipoq;Adra1b;Agt;Agtr2;Amot;Asph;Atp1a2;Atp1b1;Camk2d;Casq1;Cav1;Chrm3;Cnr1;Cpa3;Csrp3;Cx3cl1;Ednra;Enpep;Fgf13;Gjc1;Gnai3;Gnao1;Hrc;Hsd11b2;Isl1;Kcnd3;Kcnh2;Lep;Lrp5;Mme;Myl1;Nr2f2;Nup155;Pik3r1;Prkca;Scn4b;Sema3a;Sgcg;Smad3;Smtnl1;Srl;Tcap;Tnni2;Trdn;Ttn;Uty
245	GO:0007267	cell-cell_signaling	1644	117	7.9e-05	Adipoq;Adnp;Adra1b;Agt;Agtr2;Apc;Apc2;Aspm;Atp1a2;Bche;Cav1;Ccnd1;Ccr1l1;Cdc20;Cdk14;Chrm3;Chrna1;Clstn2;Cnr1;Cpe;Ctnnd1;Ctnnd2;Cx3cl1;Dab2;Depdc1b;Dixdc1;Doc2b;Draxin;Dvl3;Ereg;Etv5;Fbxw11;Fchsd2;Fez1;Fgf10;Fgf13;Fmr1;Foxl1;Fzd4;Gjc1;Gm21320;Gnao1;Gpr149;Grem1;Grm7;Hbp1;Hmga2;Isl1;Kcnc4;Kcnj11;Kcnq5;Kiss1r;Lats1;Lats2;Lep;Lrp5;Ltbp4;Lypd1;Mmp9;Myc;Mylk2;Ndp;Ndrg2;Neto2;Nlgn3;Notch1;Nup155;Pcdh18…
246	GO:0016477	cell_migration	1376	101	8e-05	Acvr1b;Adam9;Adamts12;Adgra2;Adgrl3;Adipoq;Agt;Agtr2;Amot;Anln;Apc;Apc2;Arsb;Aspm;Atp1b1;Camk2d;Cav1;Ccr1l1;Ccr3;Cdk1;Col18a1;Crk;Csf1;Cx3cl1;Cxcl12;Dab2;Depdc1b;Dixdc1;Dock1;Ednra;Efemp1;Emilin3;Enpep;Enpp2;Eps8;Fam110c;Fgf10;Fgf13;Foxg1;Gcnt1;Gna12;Grb14;Grem1;Has2;Hexb;Il1r1;Isl1;Itga6;Itgam;Kif14;Kiss1r;Kitl;Lep;Lrp5;Med23;Mmp1a;Mmp9;Msn;Myc;Ndnf;Net1;Notch1;Nr2f2;Ntn1;Numb;P2ry12;Paxip1;Pdgf…
247	GO:0045665	negative_regulation_of_neuron_differentiation	253	28	8.3e-05	Adcy6;Aspm;Cav1;Dab2;Dixdc1;Draxin;Efemp1;Epha7;Fgf13;Foxg1;Id1;Isl1;Lbx1;Ngef;Nlgn3;Notch1;Ntn1;Ptprg;Rapgef2;Rgma;Sema3a;Sema5a;Sema6d;Sema7a;Sox9;Spp1;Tnr;Wnt5a
248	GO:0046660	female_sex_differentiation	177	22	8.7e-05	Acvr1b;Adamts1;Adcyap1r1;Agt;Casp2;Dmrta1;Ereg;Fanca;Fgf10;Fmr1;Fzd4;Gpr149;Kitl;Lep;Mmp1a;Myc;Pdgfra;Pla2g4a;Ptprn;Tbx3;Wnt5a;Zfx
249	GO:0010810	regulation_of_cell-substrate_adhesion	202	24	8.7e-05	Alox15;Arhgap6;Crk;Crkl;Csf1;Dab2;Dock1;Edil3;Enpp2;Fzd4;Grem1;Has2;Itga6;Ndnf;Net1;Nid1;Notch1;Pik3r1;Plau;Ptn;Rsu1;Smad3;Smoc1;Spp1
250	GO:0090132	epithelium_migration	267	29	8.8e-05	Adam9;Adgra2;Agt;Agtr2;Amot;Anln;Arsb;Dock1;Emilin3;Enpp2;Fgf10;Grem1;Has2;Mmp9;Notch1;Nr2f2;Paxip1;Pkd2;Pkn3;Plcg1;Prkca;Prl2c2;Prl2c3;Ptprg;Sema3a;Sema5a;Snai2;Sox9;Wnt5a
251	GO:0016577	histone_demethylation	30	8	8.9e-05	Kdm2b;Kdm3a;Kdm4a;Kdm4c;Kdm5d;Phf2;Phf8;Uty
252	GO:0045664	regulation_of_neuron_differentiation	734	61	8.9e-05	Acsl6;Adamts1;Adcy6;Adnp;Arsb;Aspm;Bhlhb9;Cav1;Cdc20;Cnr1;Cpne1;Cx3cl1;Cxcl12;Dab2;Dixdc1;Draxin;Ect2;Efemp1;Enc1;Epha7;Etv5;Fez1;Fgf13;Fmr1;Foxg1;Id1;Il1rap;Isl1;Kdm4a;Kdm4c;Lbx1;Lpar3;Mapk6;Mmd;Ndnf;Nedd4;Nefl;Negr1;Ngef;Nlgn3;Notch1;Nrep;Ntn1;Numb;Prkci;Ptn;Ptprg;Rapgef2;Rgma;Sema3a;Sema5a;Sema6d;Sema7a;Sox9;Spp1;Tcf12;Tnr;Trim32;Ust;Wnt5a;Xlr3a
253	GO:1901201	regulation_of_extracellular_matrix_assembly	6	4	8.9e-05	Agt;Notch1;Smad3;Sox9
254	GO:0003013	circulatory_system_process	522	47	9e-05	Actc1;Adipoq;Adra1b;Agt;Agtr2;Amot;Asph;Atp1a2;Atp1b1;Camk2d;Casq1;Cav1;Chrm3;Cnr1;Cpa3;Csrp3;Cx3cl1;Ednra;Enpep;Fgf13;Gjc1;Gnai3;Gnao1;Hrc;Hsd11b2;Isl1;Kcnd3;Kcnh2;Lep;Lrp5;Mme;Myl1;Nr2f2;Nup155;Pik3r1;Prkca;Scn4b;Sema3a;Sgcg;Smad3;Smtnl1;Srl;Tcap;Tnni2;Trdn;Ttn;Uty
255	GO:0022612	gland_morphogenesis	166	21	9.7e-05	Cav1;Csf1;Ctnnd1;Etv4;Etv5;Fgf10;Frs2;Lrp5;Mki67;Msn;Notch1;Ntn1;Plau;Ptn;Sema3a;Serpinb5;Slc12a2;Snai2;Sox9;Tbx3;Wnt5a
256	GO:0043087	regulation_of_GTPase_activity	615	53	0.0001	Acap2;Actn2;Amot;Apc2;Arhgap32;Arhgap6;Arhgef11;Camk2d;Ckmt2;Crk;Cx3cl1;Depdc1a;Depdc1b;Dis3;Dock1;Dock11;Dvl3;Ect2;Ereg;Fgf10;Fnbp1l;Frs2;Gm10698;Gnao1;Iqgap3;Itga6;Kifc1;Mex3b;Net1;Ngef;Obscn;P2ry12;Psd3;Ptprn2;Racgap1;Rapgef2;Rgma;Rgs16;Rgs20;Ric1;Rin1;Rp2;Rsu1;Sbf2;Sipa1l2;Snx13;Srl;Tbc1d20;Tbc1d4;Ttc8;Vav3;Wnt5a;Xxylt1
257	GO:0007548	sex_differentiation	380	37	0.0001	Acvr1b;Adamts1;Adcyap1r1;Agt;Aspm;Casp2;Ccnd1;Dmrta1;Ereg;Fanca;Fgf10;Fmr1;Fndc3a;Fzd4;Gpr149;Hmga2;Hnrnpa1;Kdm3a;Kif18a;Kitl;Klhl10;Lep;Mmp1a;Myc;Ncoa2;Patz1;Pdgfra;Pla2g4a;Ptprn;Rhobtb3;Sema3a;Sox9;Tbc1d20;Tbx3;Tlr9;Wnt5a;Zfx
258	GO:0060538	skeletal_muscle_organ_development	218	25	0.00011	Acta1;Actn3;Cacna1s;Camp;Casq1;Cav1;Cfl2;Chrna1;Ckmt2;Csrp3;Fgfrl1;Klhl31;Klhl40;Klhl41;Megf10;Mstn;Myc;Myf6;Mylk2;Mylpf;Myom2;Notch1;Nr2f2;Smyd1;Vgll2
259	GO:0007292	female_gamete_generation	180	22	0.00011	Adamts1;Adcy3;Agt;Aspm;Ccnb1;Cdk1;Ereg;Fmn2;Fosl1;Gpr149;Hexb;Hpgd;Il1r1;Lep;Myc;Pla2g4a;Plau;Plk1;Sgol2a;Ttk;Usp9x;Zfx
260	GO:0009790	embryo_development	1239	92	0.00011	AI597479;Abi1;Actc1;Acvr1b;Adipoq;Aldh1a7;Alx4;Amot;Atp1b1;Brca1;Bub1;C2cd3;Ccnb1;Ccnb2;Cdk1;Chek1;Cited1;Clic5;Col2a1;Cul4a;Dab2;Dlk1;Dusp4;Dusp6;Dvl3;E2f7;E2f8;Ednra;Efemp1;Fgf10;Fosl1;Foxg1;Frs2;Gabpa;Gas1;Gatm;Gm10698;Gna12;Grem1;Grem2;Impad1;Irx1;Irx2;Isl1;Kdm2b;Kdm4c;Kitl;Krt8;Lats1;Lats2;Lbx1;Lrig1;Lrp5;Mmp9;Mob1a;Myc;Myf6;Myo18b;Ncapg2;Nek2;Notch1;Nr2f2;Ntn1;Pdgfra;Pkd1;Pkd2;Plcg1;Plk4;Pr…
261	GO:0071364	cellular_response_to_epidermal_growth_factor_stimulus	48	10	0.00012	Dab2;Hnrnpa1;Id1;Mcm2;Myc;Pde8a;Plcg1;Snai2;Sox9;Zfp36l2
262	GO:0010639	negative_regulation_of_organelle_organization	382	37	0.00012	Add2;Apc;Apc2;Arhgap6;Brca1;Bub1;Bub1b;Ccnb1;Ccnf;Cep192;Chek1;Ckap2;Eps8;Fez1;Fgf13;Hmga1;Hmga1-rs1;Hnrnpa1;Kdm3a;Kdm4a;Kdm4c;Kifc1;Lmod3;Mad2l1;Ndc80;Nek2;Phf2;Phf8;Pid1;Plekhh2;Plk1;Stil;Tbc1d4;Tnks2;Trim54;Ttk;Ubr5
263	GO:0045661	regulation_of_myoblast_differentiation	67	12	0.00012	Csrp3;Klhl41;Mstn;Myf6;Neu2;Notch1;Pik3r1;Prl2c2;Prl2c3;Smyd1;Sox9;Tbx3
264	GO:0086064	cell_communication_by_electrical_coupling_involved_in_cardiac_conduction	17	6	0.00012	Atp1a2;Atp1b1;Camk2d;Cav1;Gjc1;Hrc
265	GO:0030334	regulation_of_cell_migration	822	66	0.00013	Acvr1b;Adam9;Adgra2;Adipoq;Agt;Agtr2;Amot;Apc;Arsb;Camk2d;Ccr1l1;Col18a1;Crk;Csf1;Cx3cl1;Cxcl12;Dab2;Dock1;Ednra;Efemp1;Emilin3;Enpp2;Fam110c;Fgf10;Gna12;Grem1;Has2;Il1r1;Itga6;Kif14;Kiss1r;Kitl;Med23;Mmp1a;Mmp9;Msn;Myc;Notch1;Nr2f2;Ntn1;Numb;P2ry12;Pdgfra;Pik3r1;Pkd2;Plau;Plcg1;Prkca;Prl2c2;Prl2c3;Ptn;Ptprg;Rab5a;Rapgef2;Reck;Sdcbp;Sema3a;Sema5a;Sema6d;Sema7a;Smad3;Snai2;Sox9;Tcaf1;Trim32;Wnt5a
266	GO:0014896	muscle_hypertrophy	99	15	0.00013	Adk;Agt;Agtr2;Camk2d;Csrp3;Kdm4a;Lep;Map2k4;Mstn;Prkca;Smad3;Srl;Tcap;Trim63;Ttn
267	GO:0031446	regulation_of_fast-twitch_skeletal_muscle_fiber_contraction	3	3	0.00013	Actn3;Atp2a1;Mylk2
268	GO:0031448	positive_regulation_of_fast-twitch_skeletal_muscle_fiber_contraction	3	3	0.00013	Actn3;Atp2a1;Mylk2
269	GO:2000286	receptor_internalization_involved_in_canonical_Wnt_signaling_pathway	3	3	0.00013	Cav1;Rab5a;Scyl2
270	GO:0072089	stem_cell_proliferation	145	19	0.00013	Acsl6;Aspm;Atxn1l;Cx3cl1;Dgcr8;Fgf13;Foxg1;Frs2;Fubp1;Hmga2;Kitl;Notch1;Numb;Prl2c2;Prl2c3;Racgap1;Snai2;Tbx3;Wnt5a
271	GO:0070849	response_to_epidermal_growth_factor	58	11	0.00013	Dab2;Hnrnpa1;Id1;Il1r1;Mcm2;Myc;Pde8a;Plcg1;Snai2;Sox9;Zfp36l2
272	GO:0045736	negative_regulation_of_cyclin-dependent_protein_serine/threonine_kinase_activity	24	7	0.00013	Apc;Cdkn2c;Lats1;Lats2;Nr2f2;Plk1;Tfap4
273	GO:0007417	central_nervous_system_development	1146	86	0.00013	Acvr1b;Adgra2;Adgrl3;Agt;Agtr2;Arsb;Aspm;Atic;Bhlhe22;Brca1;C2cd3;Casp2;Ccr1l1;Cdh11;Cdkn2c;Cited1;Col2a1;Ctnnd1;Cxcl12;Dixdc1;Draxin;Dvl3;Eno3;Enpp2;Epha7;Fat4;Fgf10;Fgf13;Fmr1;Foxg1;Frs2;Fzd4;Gas1;Gdf10;Gnao1;Hmga2;Hpca;Id1;Isl1;Itgam;Kcnc1;Kcnc4;Kcnh2;Kcnk3;Kdm2b;Kdm4a;Kif14;Lbx1;Lep;Mob1a;Myc;Ncoa2;Ndrg2;Nefl;Nlgn3;Notch1;Nr2f2;Nt5e;Numb;Pcdh18;Pdgfra;Pfkfb3;Phf8;Pkd2;Prkca;Ptn;Ptprg;Rapgef2;…
274	GO:0044093	positive_regulation_of_molecular_function	1803	125	0.00014	Abi1;Acap2;Acsl1;Actn2;Adam9;Adcyap1r1;Add2;Adipoq;Adnp;Agt;Agtr2;Apc2;Arhgap32;Arhgap6;Arhgef11;Arl1;Asph;Atp1b1;Aurkb;Camk2d;Cav1;Ccnd1;Cdc20;Cdc6;Cdk1;Chp2;Ckmt2;Clspn;Crk;Crkl;Csf1;Csrp3;Cx3cl1;Dab2;Depdc1a;Depdc1b;Dis3;Dock1;Dock11;Dvl3;Ect2;Eda2r;Ednra;Epb41;Epm2aip1;Ereg;Ern1;Fgf10;Fgf13;Fmr1;Fnbp1l;Fosl1;Frs2;Fzd4;Ghr;Gnao1;Grem1;Hbp1;Hmga2;Hnrnpa2b1;Hpca;Hspd1;Il1rap;Iqgap3;Isl1;Itga6;Kc…
275	GO:0010604	positive_regulation_of_macromolecule_metabolic_process	3091	198	0.00014	Abi1;Acsl1;Acta1;Actc1;Acvr1b;Adam9;Adipoq;Adnp;Adra1b;Agt;Agtr2;Alox15;Alx4;Apc;Apc2;Arhgef11;Asph;Aurkb;Bach1;Brca1;Camk2d;Camp;Cav1;Ccna2;Ccnb1;Ccnd1;Ccr1l1;Cd28;Cd300ld5;Cdc20;Cdc6;Cdk1;Chek1;Chp2;Cited1;Ckap2;Clspn;Crk;Crkl;Crlf3;Csf1;Csrp3;Ctnnd1;Cul4a;Cx3cl1;Dab2;Dhx9;Dixdc1;Dvl3;E2f7;E2f8;Eaf1;Ect2;Eda2r;Ednra;Enpp2;Epha7;Epm2aip1;Ereg;Ern1;Etv4;Etv5;Fbxw11;Fgf10;Fgf13;Fmr1;Fosl1;Foxk1;Fo…
276	GO:0006260	DNA_replication	315	32	0.00014	2810417H13Rik;Brca1;Btc;Ccna2;Cdc6;Cdk1;Dbf4;Dtl;E2f7;E2f8;Ereg;Esco2;Fgf10;Hmga1;Hmga1-rs1;Kitl;Map2k4;Mcm10;Mcm2;Mcm4;Mcm5;Pdgfra;Pid1;Pola1;Polh;Rad51;Rbbp7;Rrm2;Slbp;Ticrr;Top2a;Topbp1
277	GO:0043085	positive_regulation_of_catalytic_activity	1447	104	0.00014	Abi1;Acap2;Acsl1;Actn2;Adam9;Adcyap1r1;Adipoq;Adnp;Agt;Agtr2;Apc2;Arhgap32;Arhgap6;Arhgef11;Arl1;Asph;Atp1b1;Aurkb;Camk2d;Cav1;Ccnd1;Cdc20;Cdc6;Cdk1;Chp2;Ckmt2;Clspn;Crk;Crkl;Csf1;Cx3cl1;Dab2;Depdc1a;Depdc1b;Dis3;Dock1;Dock11;Dvl3;Ect2;Ednra;Epm2aip1;Ereg;Ern1;Fgf10;Fgf13;Fnbp1l;Frs2;Fzd4;Ghr;Gnao1;Grem1;Hbp1;Hnrnpa2b1;Hpca;Hspd1;Iqgap3;Itga6;Kif14;Kifc1;Kiss1r;Kitl;Lep;Lpar3;Map2k4;Mex3b;Mmd;Msh…
278	GO:0006482	protein_demethylation	32	8	0.00015	Kdm2b;Kdm3a;Kdm4a;Kdm4c;Kdm5d;Phf2;Phf8;Uty
279	GO:0008214	protein_dealkylation	32	8	0.00015	Kdm2b;Kdm3a;Kdm4a;Kdm4c;Kdm5d;Phf2;Phf8;Uty
280	GO:0007519	skeletal_muscle_tissue_development	209	24	0.00015	Acta1;Actn3;Cacna1s;Camp;Casq1;Cav1;Cfl2;Chrna1;Ckmt2;Csrp3;Klhl31;Klhl40;Klhl41;Megf10;Mstn;Myc;Myf6;Mylk2;Mylpf;Myom2;Notch1;Nr2f2;Smyd1;Vgll2
281	GO:0042327	positive_regulation_of_phosphorylation	1004	77	0.00015	Abi1;Acsl1;Acvr1b;Adam9;Adipoq;Adnp;Adra1b;Agt;Alox15;Camk2d;Camp;Cav1;Ccnb1;Ccnd1;Ccr1l1;Cdc6;Cdk1;Clspn;Crk;Crkl;Csf1;Ctnnd1;Cx3cl1;Dab2;Dixdc1;Dvl3;Ect2;Eda2r;Ednra;Enpp2;Epha7;Ereg;Ern1;Fgf10;Fgf13;Fmr1;Frs2;Fzd4;Gdf10;Ghr;Gpd1;Grem1;Iqgap3;Itga6;Kif14;Kiss1r;Kitl;Lats1;Lep;Lmnb1;Lpar3;Lrrn3;Map2k4;Mlxipl;Mmd;Mmp9;Mstn;Myc;Pde8a;Pdgfra;Pik3r1;Pkd2;Plk1;Prkaa2;Prkca;Rapgef2;Rgma;Sdcbp;Sema7a;S…
282	GO:0035282	segmentation	112	16	0.00016	Abi1;Frs2;Gm10698;Irx1;Irx2;Mob1a;Myf6;Notch1;Rgs20;Sema3a;Smad3;Tbx3;Tcap;Ttn;Wnt5a;Xrcc2
283	GO:0050771	negative_regulation_of_axonogenesis	69	12	0.00016	Draxin;Epha7;Fgf13;Ntn1;Rgma;Sema3a;Sema5a;Sema6d;Sema7a;Spp1;Tnr;Wnt5a
284	GO:0044843	cell_cycle_G1/S_phase_transition	236	26	0.00016	Acvr1b;Bach1;Camk2d;Casp2;Ccnd1;Cdk1;Cdkn2c;Crlf3;Cul4a;Dbf4;E2f7;Iqgap3;Kif14;Lats1;Lats2;Mcm2;Mcm5;Paics;Phf8;Pid1;Pkd2;Ppat;Rfwd3;Rrm2;Slfn9;Tfdp2
285	GO:0010646	regulation_of_cell_communication	3172	202	0.00016	1190002N15Rik;Acpp;Actn2;Actn3;Acvr1b;Adam9;Adamts12;Adcyap1r1;Adgra2;Adipoq;Adnp;Adra1b;Agpat9;Agt;Agtr2;Alox15;Amot;Apc;Apc2;Arhgap6;Arhgef11;Asph;Aspm;Atp1a2;Aurkb;Bche;Brca1;Bub1;C2cd3;Camk2d;Casp2;Cav1;Ccnd1;Ccr1l1;Cd109;Cd28;Cd300ld5;Cdc20;Cdk1;Cdk14;Chp2;Chrdl1;Ckmt2;Clstn2;Cmya5;Cnr1;Col2a1;Cpne1;Crk;Crkl;Crlf3;Csf1;Ctnnd1;Ctnnd2;Cx3cl1;Cxcl12;Dab2;Depdc1b;Dixdc1;Dlk1;Doc2b;Draxin;Dusp4;D…
286	GO:0050803	regulation_of_synapse_structure_or_activity	172	21	0.00016	Adgrl3;Adnp;Bhlhb9;Cbln2;Cdc20;Clstn2;Epha7;Etv5;Il1rap;Lingo2;Lrp5;Lrrc4;Lrrn3;Nedd4;Ngef;Nlgn3;Prkca;Ptn;Syndig1;Wnt5a;Xlr3a
287	GO:0060603	mammary_gland_duct_morphogenesis	41	9	0.00017	Csf1;Etv4;Etv5;Fgf10;Lrp5;Ntn1;Slc12a2;Tbx3;Wnt5a
288	GO:0030728	ovulation	50	10	0.00017	Adamts1;Agt;Ereg;Gpr149;Hpgd;Il1r1;Lep;Myc;Pla2g4a;Plau
289	GO:0023051	regulation_of_signaling	3212	204	0.00017	1190002N15Rik;Acpp;Actn2;Actn3;Acvr1b;Adam9;Adamts12;Adcyap1r1;Adgra2;Adipoq;Adnp;Adra1b;Agpat9;Agt;Agtr2;Alox15;Amot;Apc;Apc2;Arhgap6;Arhgef11;Asph;Aspm;Atp1a2;Atp1b1;Aurkb;Bche;Brca1;Bub1;C2cd3;Camk2d;Casp2;Casq1;Cav1;Ccnd1;Ccr1l1;Cd109;Cd28;Cd300ld5;Cdc20;Cdk1;Cdk14;Chp2;Chrdl1;Ckmt2;Clstn2;Cmya5;Cnr1;Col2a1;Cpne1;Crk;Crkl;Crlf3;Csf1;Ctnnd1;Ctnnd2;Cx3cl1;Cxcl12;Dab2;Depdc1b;Dixdc1;Dlk1;Doc2b;D…
290	GO:0071459	protein_localization_to_chromosome,_centromeric_region	18	6	0.00018	Aurkb;Bub1b;Cdk1;Cenpq;Mis12;Ttk
291	GO:0001655	urogenital_system_development	405	38	0.00018	Adamts1;Adipoq;Agt;Agtr2;Aldh1a7;Apc;Cited1;Ctnnd1;Ednra;Enpep;Epha7;Fat4;Fgf10;Frs2;Gcnt1;Gcnt4;Grem1;Has2;Irx1;Irx2;Itga6;Mme;Mmp9;Myc;Nid1;Notch1;Pdgfra;Pkd1;Pkd2;Ppat;Serpinb5;Serpinb7;Smad3;Sox9;Ttc8;Vcan;Wnt5a;Wwtr1
292	GO:0045859	regulation_of_protein_kinase_activity	770	62	0.00019	Abi1;Acsl1;Adam9;Adipoq;Adnp;Agt;Apc;Cav1;Ccna2;Ccnd1;Cdc6;Cdk1;Cdkn2c;Clspn;Crk;Crkl;Csf1;Dab2;Dusp4;Dusp6;Dvl3;Ect2;Ereg;Ern1;Fgf10;Fgf13;Frs2;Fzd4;Ghr;Gprc5a;Grem1;Iqgap3;Kif14;Kiss1r;Kitl;Lats1;Lats2;Lep;Lpar3;Lrp5;Lrrc4;Map2k4;Mmd;Nr2f2;Plk1;Prkar2b;Prkca;Rapgef2;Socs5;Spred1;Spred2;Spry4;Srl;Stil;Tead1;Tfap4;Tlr9;Tpx2;Trib2;Ttn;Wnt5a;Wwtr1
293	GO:0034763	negative_regulation_of_transmembrane_transport	114	16	0.00019	Actn2;Atp1a2;Camk2d;Cav1;Cttnbp2nl;Fmr1;Kcnh2;Lep;Mmp9;Myc;Nedd4;Pid1;Pkd2;Prkca;Tlr9;Trdn
294	GO:0035051	cardiocyte_differentiation	162	20	0.0002	Actc1;Actn2;Agt;Agtr2;Alpk3;Camk2d;Ccnb1;Cdk1;Csrp3;Grem1;Isl1;Maml1;Map2k4;Mylk2;Myo18b;Notch1;Pdgfra;Tbx3;Tcap;Ttn
295	GO:0003010	voluntary_skeletal_muscle_contraction	7	4	0.0002	Actn3;Atp2a1;Mb;Mylk2
296	GO:0014721	twitch_skeletal_muscle_contraction	7	4	0.0002	Actn3;Atp2a1;Mb;Mylk2
297	GO:0030240	skeletal_muscle_thin_filament_assembly	7	4	0.0002	Acta1;Actc1;Tcap;Ttn
298	GO:0030178	negative_regulation_of_Wnt_signaling_pathway	175	21	0.00021	Apc;Apc2;Cav1;Ccnd1;Ctnnd1;Dab2;Draxin;Dvl3;Grem1;Hmga2;Isl1;Lats1;Lats2;Notch1;Rgs20;Rnf213;Scyl2;Snai2;Sox9;Wnt5a;Wwtr1
299	GO:0009165	nucleotide_biosynthetic_process	336	33	0.00021	Acly;Actn3;Adcy6;Adk;Agpat9;Ampd1;Atic;Dck;Dctd;Eno3;Gpam;Gpd1;Gucy2e;Hacd2;Hpca;Mlxipl;Myc;Nt5e;Paics;Pank3;Papss1;Pdha1;Pdk4;Pfkfb3;Pgam2;Pid1;Ppat;Prkaa2;Prps1;Prps1l3;Rrm2;Shmt1;Srl
300	GO:0051321	meiotic_cell_cycle	268	28	0.00022	Adcy3;Aspm;Cdc20;Cdk1;Dsn1;Ereg;Exo1;Fanca;Fmn2;Hmga2;Kif18a;Mapk1ip1l;Msh6;Ncapd2;Ncapd3;Ncaph;Ndc1;Nek2;Plk1;Rad51;Rad54b;Sgol1;Sgol2a;Top2a;Topbp1;Ttk;Wnt5a;Xrcc2
[truncated: 7,182 more rows]

## Sheet: ADM-R1vsDAM-R1_Up_BP_GenTable
BP	GO.ID	Term	Annotated	Significant	PValue	ann.genes
[truncated: 7,039 more rows]

## Sheet: relative expression
	DAM			ADM
Plin1	4.53002	4.84582	4.2348	0.474228	0.432992	0.430893
Adipoq	4.64246	5.03796	4.27801	0.481899	0.71665	0.524045
[truncated: 8 more rows]
